# Supplementary material for: Proteome Mapping of South African Cassava Mosaic Virus-Infected Susceptible and Tolerant Landraces of Cassava
Source: Proteomes. 2021 Oct 23;9(4):41. doi: 10.3390/proteomes9040041 (PMC8628908; doi:10.3390/proteomes9040041)
Supplement: Supplementary file 1 [file proteomes-09-00041-s001.zip]

Archive with 7 entries (6 files):
- Legend Figure S1.pdf
- Supplementary Files/
- Supplementary Files/Figure S1 revised.pdf
- Supplementary Files/Sheet S1.xlsx
- Supplementary Files/Sheet S2.xlsx
- Supplementary Files/Sheet S3.xlsx
- Supplementary Files/Supplementary Tables_Proteomes_1310851_Ramulifho and Rey 2021 (2).pdf
