# Supplementary material for: Proteome Mapping of South African Cassava Mosaic Virus-Infected Susceptible and Tolerant Landraces of Cassava
Source: Proteomes. 2021 Oct 23;9(4):41. doi: 10.3390/proteomes9040041 (PMC8628908; doi:10.3390/proteomes9040041)
Supplement: Supplementary file 1 [file proteomes-09-00041-s001.zip › Supplementary Files/Sheet S1.xlsx]

## Sheet: Identified Proteins at 32 dpi
									Normalized abundance
									T200_Infected			T200_Mock			TME3_Infected			TME3_Mock
Accession	Peptide count	Unique peptides	Confidence score	q Value	Max fold change	Highest mean condition	Lowest mean condition	Description	1237_T200_I1	1237_T200_I2	1237_T200_I3	1237_T200_M1	1237_T200_M2	1237_T200_M3	1237_TME3_I1	1237_TME3_I2	1237_TME3_I3	1237_TME3_M1	1237_TME3_M2	1237_TME3_M3
tr|A0A251JUP0;tr|A0A251JDD1	17	17	137.682	7.56e-05	3.82511	T200_Infected	TME3_Mock	>tr|A0A251JUP0|A0A251JUP0_MANES Uncharacterized protein OS=Manihot esculenta OX=3983 GN=MANES_14G152700 PE=3 SV=1	1.07556e+07	1.25209e+07	1.14501e+07	8.25589e+06	9.0153e+06	8.41646e+06	2.67205e+06	3.03352e+06	3.53396e+06	3.16517e+06	3.02125e+06	2.89217e+06
tr|A0A2C9V9U7	4	4	2.28029	0.000337499	8.36993	TME3_Infected	T200_Infected	>tr|A0A2C9V9U7|A0A2C9V9U7_MANES Uncharacterized protein OS=Manihot esculenta OX=3983 GN=MANES_09G038300 PE=4 SV=1	465996	414199	386421	520331	617166	713742	2.68616e+06	3.83458e+06	4.08075e+06	2.00003e+06	1.71182e+06	2.26571e+06
tr|A0A2C9W4F1	5	2	80.7758	0.00267704	14.7384	TME3_Mock	T200_Infected	>tr|A0A2C9W4F1|A0A2C9W4F1_MANES Germin-like protein OS=Manihot esculenta OX=3983 GN=MANES_03G039900 PE=3 SV=1	1.12514e+06	863531	498380	2.41068e+06	2.72724e+06	2.10742e+06	1.27661e+07	7.19605e+06	9.08556e+06	8.60235e+06	1.6989e+07	1.10638e+07
tr|A0A2C9UP99	3	3	4.44333	0.00273169	11.1779	T200_Infected	TME3_Mock	>tr|A0A2C9UP99|A0A2C9UP99_MANES Urease OS=Manihot esculenta OX=3983 GN=MANES_13G016500 PE=3 SV=1	1.48585e+06	1.09013e+06	2.79645e+06	1.20453e+06	2.29081e+06	1.4266e+06	180937	179984	197849	110255	165815	204558
tr|A0A2C9W667	12	2	45.8443	0.00273169	16.987	TME3_Infected	T200_Infected	>tr|A0A2C9W667|A0A2C9W667_MANES Aminopeptidase OS=Manihot esculenta OX=3983 GN=MANES_03G051100 PE=3 SV=1	6234.07	12412.3	3490.55	16312.9	11261.7	18422.7	105675	132789	137574	71380.1	120290	108073
tr|A0A2C9UVT3	14	3	70.4129	0.00273169	18.3677	T200_Mock	TME3_Infected	>tr|A0A2C9UVT3|A0A2C9UVT3_MANES Uncharacterized protein OS=Manihot esculenta OX=3983 GN=MANES_12G121600 PE=3 SV=1	29162.6	56714.2	78198.4	123904	59882.5	76897.9	3193.53	5722.91	5276.1	5674.07	9235.22	7972.34
tr|A0A2C9UFR6	7	5	23.255	0.00273169	11.71	T200_Mock	TME3_Mock	>tr|A0A2C9UFR6|A0A2C9UFR6_MANES Uncharacterized protein OS=Manihot esculenta OX=3983 GN=MANES_15G129800 PE=4 SV=1	3.80303e+06	1.74621e+06	3.33321e+06	3.30711e+06	5.89786e+06	6.65041e+06	336061	446956	649864	504316	398219	451474
tr|A0A2C9W7V0	3	2	3.98409	0.00382328	10.2542	T200_Mock	TME3_Mock	>tr|A0A2C9W7V0|A0A2C9W7V0_MANES Uncharacterized protein OS=Manihot esculenta OX=3983 GN=MANES_03G155700 PE=4 SV=1	322759	483763	397222	933616	1.33231e+06	762299	114306	170767	167435	78514.9	64020	152781
tr|A0A2C9UHT2;tr|A0A2C9U9T7;tr|A0A2C9V5Z9;tr|A0A2C9VJN4;tr|A0A2C9VRS9;tr|A0A2C9VRT8	3	3	7.64642	0.00382328	16.0529	T200_Mock	TME3_Infected	>tr|A0A2C9UHT2|A0A2C9UHT2_MANES Uncharacterized protein OS=Manihot esculenta OX=3983 GN=MANES_14G012900 PE=4 SV=1	1.43955e+06	2.84346e+06	1.04856e+06	2.88393e+06	3.59464e+06	2.69718e+06	187787	173453	210354	218491	93843.5	333793
tr|A0A2C9W9Q3	5	5	14.6075	0.00382328	15.3458	T200_Mock	TME3_Mock	>tr|A0A2C9W9Q3|A0A2C9W9Q3_MANES Uncharacterized protein OS=Manihot esculenta OX=3983 GN=MANES_02G002100 PE=4 SV=1	5.40801e+06	6.8333e+06	4.32108e+06	5.38795e+06	1.29272e+07	1.10236e+07	619346	778122	733021	363362	1.15535e+06	393131
tr|A0A2C9VGL2;tr|A0A2C9U2H7	20	11	165.261	0.00386615	17.7384	TME3_Mock	T200_Mock	>tr|A0A2C9VGL2|A0A2C9VGL2_MANES Uncharacterized protein OS=Manihot esculenta OX=3983 GN=MANES_08G075100 PE=4 SV=1	290075	400973	463424	275117	396816	456374	8.06173e+06	3.09729e+06	2.40453e+06	6.19901e+06	3.54003e+06	1.02753e+07
tr|A0A2C9WJ97;tr|A0A2C9VVJ9;tr|A0A2C9WHC3	12	9	150.719	0.00386615	11.2899	TME3_Infected	T200_Mock	>tr|A0A2C9WJ97|A0A2C9WJ97_MANES Uncharacterized protein OS=Manihot esculenta OX=3983 GN=MANES_01G018800 PE=4 SV=1	1.60578e+06	1.08918e+06	1.88422e+06	769377	1.4894e+06	879556	5.68411e+06	1.57196e+07	1.40277e+07	7.70521e+06	7.55328e+06	9.02349e+06
tr|A0A2C9U0A3	6	6	55.5058	0.00424052	5.81541	TME3_Infected	T200_Mock	>tr|A0A2C9U0A3|A0A2C9U0A3_MANES Uncharacterized protein OS=Manihot esculenta OX=3983 GN=MANES_18G008600 PE=3 SV=1	358348	537472	846614	495067	504315	645808	2.96391e+06	3.14392e+06	3.45962e+06	4.44795e+06	2.05008e+06	2.53654e+06
tr|A0A2C9VPS7	2	2	12.0456	0.00428718	3.55373	TME3_Mock	T200_Infected	>tr|A0A2C9VPS7|A0A2C9VPS7_MANES Uncharacterized protein OS=Manihot esculenta OX=3983 GN=MANES_06G104000 PE=4 SV=1	86315.3	81275.9	142038	328646	345356	371163	210347	236039	307975	362152	394572	343613
tr|A0A2C9V1A4;tr|A0A2C9V238	14	13	111.062	0.00671069	3.88161	TME3_Mock	T200_Mock	>tr|A0A2C9V1A4|A0A2C9V1A4_MANES Molybdopterin molybdenumtransferase OS=Manihot esculenta OX=3983 GN=MANES_11G103300 PE=3 SV=1	949498	1.14409e+06	1.46569e+06	764230	1.00932e+06	817739	4.01649e+06	2.56987e+06	2.0998e+06	2.98906e+06	3.19103e+06	3.8783e+06
tr|A0A2C9V934	4	3	37.9599	0.00671069	23.0033	TME3_Mock	T200_Infected	>tr|A0A2C9V934|A0A2C9V934_MANES Uncharacterized protein OS=Manihot esculenta OX=3983 GN=MANES_09G037400 PE=4 SV=1	25773.4	22162.8	13202.7	49012.9	11050.6	30432.9	397164	155264	319510	267356	469872	669168
tr|A0A2C9WAR9	15	14	202.404	0.00671069	5.53412	T200_Infected	TME3_Infected	>tr|A0A2C9WAR9|A0A2C9WAR9_MANES Uncharacterized protein OS=Manihot esculenta OX=3983 GN=MANES_03G202900 PE=3 SV=1	2.02462e+07	4.38208e+07	2.10616e+07	1.35016e+07	1.37777e+07	1.50115e+07	4.39765e+06	6.12175e+06	4.86307e+06	6.89454e+06	7.45711e+06	5.08944e+06
tr|A0A2C9V631;tr|A0A2C9V4H8;tr|A0A2C9V4I7	4	3	10.8954	0.0108169	3.61688	T200_Infected	TME3_Infected	>tr|A0A2C9V631|A0A2C9V631_MANES Uncharacterized protein OS=Manihot esculenta OX=3983 GN=MANES_10G085900 PE=3 SV=1	204216	245715	285903	208836	156947	208567	79832.4	72939.3	50672.9	104258	71164	52528.2
tr|A0A2C9V927	6	6	66.0069	0.0126991	4.84983	TME3_Mock	T200_Infected	>tr|A0A2C9V927|A0A2C9V927_MANES Arginine biosynthesis bifunctional protein ArgJ, chloroplastic OS=Manihot esculenta OX=3983 GN=MANES_09G086800 PE=3 SV=1	830088	509007	512011	1.47764e+06	990829	1.0471e+06	3.02026e+06	2.06121e+06	1.99864e+06	2.00026e+06	3.20046e+06	3.77683e+06
tr|A0A2C9VA66	8	4	42.6987	0.0128422	4.62628	TME3_Mock	T200_Infected	>tr|A0A2C9VA66|A0A2C9VA66_MANES Inositol-1-monophosphatase OS=Manihot esculenta OX=3983 GN=MANES_09G076000 PE=3 SV=1	250161	308331	328308	409411	540599	433016	964430	1.0691e+06	718109	1.05339e+06	977552	2.07165e+06
tr|A0A2C9UFN9	5	4	38.3678	0.0141535	5.99895	T200_Mock	TME3_Infected	>tr|A0A2C9UFN9|A0A2C9UFN9_MANES Chalcone-flavonone isomerase family protein OS=Manihot esculenta OX=3983 GN=MANES_15G100200 PE=3 SV=1	510022	813670	638483	1.02659e+06	1.49083e+06	1.02043e+06	156717	185068	247962	137370	397192	204643
tr|A0A2C9WDT7;tr|A0A2C9WDT4	11	10	89.3989	0.0141712	2.01847	T200_Mock	TME3_Infected	>tr|A0A2C9WDT7|A0A2C9WDT7_MANES Uncharacterized protein OS=Manihot esculenta OX=3983 GN=MANES_02G091600 PE=3 SV=1	3.18018e+06	2.72871e+06	2.73402e+06	5.50945e+06	5.2995e+06	5.20705e+06	2.84296e+06	2.27437e+06	2.81741e+06	3.14137e+06	2.29852e+06	3.33684e+06
tr|A0A2C9VA92	9	9	70.9476	0.0154669	3.58601	T200_Mock	TME3_Mock	>tr|A0A2C9VA92|A0A2C9VA92_MANES Uncharacterized protein OS=Manihot esculenta OX=3983 GN=MANES_09G126100 PE=4 SV=1	9.2187e+06	9.06341e+06	9.75608e+06	7.51792e+06	1.68029e+07	1.31719e+07	3.28794e+06	3.239e+06	4.60241e+06	4.07767e+06	3.64477e+06	2.73284e+06
tr|A0A2C9VG94	11	4	83.4814	0.0171332	4.52828	TME3_Mock	T200_Mock	>tr|A0A2C9VG94|A0A2C9VG94_MANES Glutamate dehydrogenase OS=Manihot esculenta OX=3983 GN=MANES_08G144100 PE=3 SV=1	562902	591182	954193	454461	345744	329758	944374	1.51997e+06	1.74556e+06	1.68013e+06	2.2145e+06	1.22217e+06
tr|A0A2C9UYG9	6	4	25.7227	0.0171332	2.53802	T200_Mock	TME3_Infected	>tr|A0A2C9UYG9|A0A2C9UYG9_MANES Uncharacterized protein OS=Manihot esculenta OX=3983 GN=MANES_12G143100 PE=4 SV=1	472651	558586	498599	776277	790944	569091	318533	209505	313687	334276	409373	336904
tr|A0A251J7N7;tr|A0A2C9U3B3;tr|A0A2C9U4F4;tr|A0A2C9UJ50	16	14	132.671	0.017487	2.79402	TME3_Mock	T200_Infected	>tr|A0A251J7N7|A0A251J7N7_MANES Pectin acetylesterase OS=Manihot esculenta OX=3983 GN=MANES_15G187800 PE=3 SV=1	1.10644e+07	7.07587e+06	6.28054e+06	1.4019e+07	1.61696e+07	1.54207e+07	2.75601e+07	2.03634e+07	1.82244e+07	2.60999e+07	1.97748e+07	2.23576e+07
tr|A0A2C9VHU1;tr|A0A2C9V730;tr|A0A2C9VJE5	6	5	50.839	0.0202455	1.46578	T200_Mock	TME3_Infected	>tr|A0A2C9VHU1|A0A2C9VHU1_MANES Uncharacterized protein OS=Manihot esculenta OX=3983 GN=MANES_07G022900 PE=4 SV=1	2.36243e+06	1.90291e+06	2.08879e+06	2.87186e+06	2.85255e+06	2.95868e+06	2.05991e+06	2.0277e+06	1.83625e+06	2.1983e+06	2.07737e+06	2.35721e+06
tr|A0A2C9U2L8	3	2	16.9796	0.0205617	5.52675	TME3_Infected	T200_Infected	>tr|A0A2C9U2L8|A0A2C9U2L8_MANES Uncharacterized protein OS=Manihot esculenta OX=3983 GN=MANES_18G115700 PE=4 SV=1	56619.2	66414.9	71197.3	31144.6	110000	74455.7	277631	441396	354441	253487	213075	430133
tr|A0A2C9UYW9;tr|A0A2C9W125	5	3	10.8307	0.0205617	5.7055	TME3_Mock	T200_Infected	>tr|A0A2C9UYW9|A0A2C9UYW9_MANES Uncharacterized protein OS=Manihot esculenta OX=3983 GN=MANES_11G072300 PE=4 SV=1	68457.1	60549.1	63149.9	137407	192786	109730	203114	448200	336477	316318	228714	551314
tr|A0A2C9UYW2	14	14	153.46	0.0248734	1.99679	TME3_Mock	T200_Infected	>tr|A0A2C9UYW2|A0A2C9UYW2_MANES 3-isopropylmalate dehydrogenase OS=Manihot esculenta OX=3983 GN=MANES_11G062800 PE=3 SV=1	6.75954e+06	5.79413e+06	7.10985e+06	8.78376e+06	7.7053e+06	8.68359e+06	1.25914e+07	9.48395e+06	8.69668e+06	1.15686e+07	1.43214e+07	1.33739e+07
tr|A0A2C9VBJ0	8	6	90.3696	0.0250598	4.94319	TME3_Infected	T200_Infected	>tr|A0A2C9VBJ0|A0A2C9VBJ0_MANES Uncharacterized protein OS=Manihot esculenta OX=3983 GN=MANES_09G111500 PE=4 SV=1	3.70775e+06	1.51644e+06	3.64693e+06	2.58336e+06	5.95074e+06	3.62071e+06	1.49393e+07	1.41833e+07	1.47289e+07	1.76382e+07	8.78463e+06	1.48158e+07
tr|A0A2C9W3A4	5	5	21.3682	0.0250598	1.57081	T200_Mock	TME3_Infected	>tr|A0A2C9W3A4|A0A2C9W3A4_MANES Tyrosine--tRNA ligase OS=Manihot esculenta OX=3983 GN=MANES_04G096400 PE=3 SV=1	690858	679389	719028	813873	654434	750116	559480	438292	414506	494800	460058	524996
tr|A0A2C9VI86;tr|A0A2C9VC46;tr|A0A2C9VIL8	9	7	100.917	0.0252355	3.07413	T200_Mock	TME3_Infected	>tr|A0A2C9VI86|A0A2C9VI86_MANES Uncharacterized protein OS=Manihot esculenta OX=3983 GN=MANES_08G142400 PE=3 SV=1	6.60405e+06	6.74829e+06	4.00889e+06	7.26962e+06	9.67309e+06	8.52834e+06	3.50932e+06	2.34453e+06	2.43177e+06	6.11846e+06	5.67174e+06	4.71189e+06
tr|A0A251JTC4	9	9	68.9912	0.0297458	2.43067	T200_Mock	TME3_Mock	>tr|A0A251JTC4|A0A251JTC4_MANES Uncharacterized protein OS=Manihot esculenta OX=3983 GN=MANES_11G079700 PE=3 SV=1	1.8493e+06	1.8973e+06	1.48679e+06	2.60133e+06	2.57939e+06	2.46549e+06	1.60442e+06	906955	1.01235e+06	1.0088e+06	878290	1.25864e+06
tr|A0A2C9WKE4;tr|A0A2C9WEL7	14	14	129.261	0.0308654	2.06524	TME3_Infected	T200_Mock	>tr|A0A2C9WKE4|A0A2C9WKE4_MANES Succinate dehydrogenase [ubiquinone] flavoprotein subunit, mitochondrial OS=Manihot esculenta OX=3983 GN=MANES_01G134800 PE=3 SV=1	8.56652e+06	5.81206e+06	7.51345e+06	4.37736e+06	5.63184e+06	5.48425e+06	9.26293e+06	1.03257e+07	1.2409e+07	8.7047e+06	8.71229e+06	8.45618e+06
tr|A0A2C9W3I4;tr|A0A2C9UCB1	3	3	18.1586	0.0314752	5.10947	TME3_Infected	T200_Infected	>tr|A0A2C9W3I4|A0A2C9W3I4_MANES Uncharacterized protein OS=Manihot esculenta OX=3983 GN=MANES_03G010000 PE=4 SV=1	985473	455838	816937	657108	716476	970592	1.94299e+06	4.7449e+06	4.85055e+06	2.60151e+06	1.69579e+06	2.95254e+06
tr|A0A2C9VWI2;tr|A0A2C9TZS4;tr|A0A2C9W304;tr|A0A2C9WCH6	3	3	16.1448	0.0314752	2.90625	TME3_Infected	TME3_Mock	>tr|A0A2C9VWI2|A0A2C9VWI2_MANES Purple acid phosphatase OS=Manihot esculenta OX=3983 GN=MANES_05G153600 PE=3 SV=1	325403	363978	324635	135359	195880	216936	348431	444625	288332	109458	176142	86489.2
tr|Q52QX9;Reverse >tr|A0A2C9VVJ6;tr|A0A2C9UCF5;tr|A0A2C9W0A7;tr|A0A2C9W887	24	23	187.714	0.0319629	2.16592	TME3_Mock	T200_Infected	>tr|Q52QX9|Q52QX9_MANES Aldo/keto reductase AKR OS=Manihot esculenta OX=3983 GN=MANES_05G194600 PE=2 SV=1	1.75181e+07	1.7753e+07	1.912e+07	1.95221e+07	3.04023e+07	2.25638e+07	3.37276e+07	3.52335e+07	4.05691e+07	3.01359e+07	4.02757e+07	4.73952e+07
tr|A0A2C9UAX3	31	21	337.63	0.032099	2.03436	T200_Infected	T200_Mock	>tr|A0A2C9UAX3|A0A2C9UAX3_MANES Malic enzyme OS=Manihot esculenta OX=3983 GN=MANES_16G109900 PE=3 SV=1	5.17103e+07	6.3162e+07	5.00617e+07	2.86989e+07	2.82058e+07	2.41696e+07	4.26634e+07	6.86237e+07	5.22506e+07	4.53468e+07	4.56689e+07	3.66819e+07
tr|A0A2C9VS50	10	5	110.776	0.0328367	1.67281	T200_Infected	TME3_Infected	>tr|A0A2C9VS50|A0A2C9VS50_MANES ATP-dependent Clp protease proteolytic subunit OS=Manihot esculenta OX=3983 GN=MANES_05G004400 PE=3 SV=1	2.43501e+06	2.3616e+06	2.84393e+06	2.15346e+06	2.18151e+06	2.32419e+06	1.38259e+06	1.55212e+06	1.63277e+06	1.7285e+06	1.36317e+06	1.96337e+06
tr|A0A2C9UWL8;tr|A0A2C9WC84;tr|A0A2C9WMK5	13	12	124.559	0.0328367	2.06226	T200_Mock	T200_Infected	>tr|A0A2C9UWL8|A0A2C9UWL8_MANES Uncharacterized protein OS=Manihot esculenta OX=3983 GN=MANES_12G098600 PE=3 SV=1	3.73218e+06	2.67244e+06	3.73256e+06	7.62742e+06	7.87778e+06	5.40026e+06	3.97429e+06	3.72843e+06	3.48225e+06	5.68167e+06	4.6421e+06	5.92051e+06
tr|A0A2C9VEA2;tr|A0A2C9VG72	33	3	265.891	0.0328367	7.97739	TME3_Mock	T200_Infected	>tr|A0A2C9VEA2|A0A2C9VEA2_MANES Uncharacterized protein OS=Manihot esculenta OX=3983 GN=MANES_08G075000 PE=4 SV=1	232286	362831	88655	223969	239288	252963	2.0742e+06	890983	1.22282e+06	1.32063e+06	920107	3.21398e+06
tr|A0A2C9UQV9	8	8	70.0244	0.0328367	2.22052	TME3_Infected	T200_Mock	>tr|A0A2C9UQV9|A0A2C9UQV9_MANES Uncharacterized protein OS=Manihot esculenta OX=3983 GN=MANES_13G107500 PE=4 SV=1	1.8306e+06	1.84791e+06	2.5005e+06	1.27027e+06	967181	1.47384e+06	2.54138e+06	2.51383e+06	3.18577e+06	2.66628e+06	2.26552e+06	2.05275e+06
tr|A0A2C9U378	4	4	13.2569	0.0342398	3.69923	TME3_Mock	T200_Infected	>tr|A0A2C9U378|A0A2C9U378_MANES Uncharacterized protein OS=Manihot esculenta OX=3983 GN=MANES_18G126900 PE=3 SV=1	197622	155288	129143	267122	422981	315926	377740	427826	246436	422389	610342	750495
tr|A0A2C9VNR2	7	6	55.1085	0.0342398	2.83443	TME3_Infected	T200_Mock	>tr|A0A2C9VNR2|A0A2C9VNR2_MANES Uncharacterized protein OS=Manihot esculenta OX=3983 GN=MANES_06G023800 PE=4 SV=1	898662	415672	821760	680858	511751	636311	1.40248e+06	2.00774e+06	1.77373e+06	1.53612e+06	1.22209e+06	1.83164e+06
tr|A0A2C9V421	7	5	40.294	0.0342398	1.86753	TME3_Infected	T200_Mock	>tr|A0A2C9V421|A0A2C9V421_MANES Uncharacterized protein OS=Manihot esculenta OX=3983 GN=MANES_10G066400 PE=4 SV=1	1.49503e+06	1.62928e+06	1.59802e+06	1.40347e+06	1.37454e+06	1.32928e+06	1.9191e+06	2.79643e+06	2.95494e+06	2.56514e+06	2.32887e+06	1.92301e+06
tr|A0A2C9VWR2;tr|A0A2C9U0Q4	6	3	57.2524	0.0371814	2.68329	TME3_Mock	T200_Mock	>tr|A0A2C9VWR2|A0A2C9VWR2_MANES Uncharacterized protein OS=Manihot esculenta OX=3983 GN=MANES_05G157600 PE=4 SV=1	206658	217336	218906	159055	125259	123965	341762	417677	219595	304001	317113	474415
tr|A0A2C9WIE5;tr|A0A2C9WIF6	5	5	26.7956	0.0381452	4.36955	T200_Infected	TME3_Mock	>tr|A0A2C9WIE5|A0A2C9WIE5_MANES Uncharacterized protein OS=Manihot esculenta OX=3983 GN=MANES_01G064200 PE=4 SV=1	5.16993e+06	7.39134e+06	7.61238e+06	3.48998e+06	5.43606e+06	6.86207e+06	2.06615e+06	1.97208e+06	4.69049e+06	1.61072e+06	1.77355e+06	1.23259e+06
tr|A0A2C9UGQ4	4	4	7.73563	0.0464383	7.58025	TME3_Infected	T200_Infected	>tr|A0A2C9UGQ4|A0A2C9UGQ4_MANES Uncharacterized protein OS=Manihot esculenta OX=3983 GN=MANES_15G168600 PE=3 SV=1	550014	237167	419613	400149	758555	637201	2.79263e+06	1.97318e+06	4.38198e+06	2.81248e+06	768428	2.40695e+06
tr|A0A2C9WIT7	11	10	64.7449	0.0464383	2.16692	T200_Mock	T200_Infected	>tr|A0A2C9WIT7|A0A2C9WIT7_MANES Uncharacterized protein OS=Manihot esculenta OX=3983 GN=MANES_01G076600 PE=4 SV=1	2.97845e+06	1.97796e+06	3.02315e+06	5.37846e+06	5.84502e+06	6.06761e+06	2.84942e+06	2.59226e+06	2.74845e+06	2.13312e+06	2.89953e+06	3.84216e+06
tr|A0A2C9UC96;tr|A0A2C9W8M1	4	3	36.2585	0.0472333	2.08175	TME3_Mock	T200_Mock	>tr|A0A2C9UC96|A0A2C9UC96_MANES Uncharacterized protein OS=Manihot esculenta OX=3983 GN=MANES_15G024100 PE=4 SV=1	777893	624229	925640	713834	565727	491950	1.23189e+06	916993	918511	1.12509e+06	1.37873e+06	1.18402e+06
tr|A0A2C9VRW1	35	19	460.74	0.0473458	2.52429	TME3_Mock	T200_Infected	>tr|A0A2C9VRW1|A0A2C9VRW1_MANES Phosphoglycerate kinase OS=Manihot esculenta OX=3983 GN=MANES_06G176500 PE=3 SV=1	1.99234e+07	1.49358e+07	1.46862e+07	2.82246e+07	3.6824e+07	2.67339e+07	3.03408e+07	3.28635e+07	4.06065e+07	3.15684e+07	3.70892e+07	5.64094e+07
tr|A0A2C9UCU5;tr|A0A2C9VBI9;tr|A0A2C9VBK5	9	8	58.7586	0.0473458	3.12514	T200_Infected	TME3_Mock	>tr|A0A2C9UCU5|A0A2C9UCU5_MANES Uncharacterized protein OS=Manihot esculenta OX=3983 GN=MANES_15G010900 PE=4 SV=1	1.00667e+06	1.04565e+06	1.69921e+06	1.18137e+06	1.20971e+06	1.35183e+06	310819	618576	801122	411647	472697	316091
tr|A0A2C9U034;tr|A0A2C9VVW8	2	2	15.9308	0.0494215	6.91288	T200_Infected	TME3_Infected	>tr|A0A2C9U034|A0A2C9U034_MANES Uncharacterized protein OS=Manihot esculenta OX=3983 GN=MANES_18G004200 PE=4 SV=1	211675	574093	346665	65017.2	169544	109199	49888.9	74718.8	39207.3	116832	53611.7	58765.2
tr|A0A2C9UWY1;tr|A0A251JQX9;tr|A0A251K6Y1;tr|A0A2C9UYH4	10	5	48.0955	0.051067	2.1958	T200_Mock	TME3_Infected	>tr|A0A2C9UWY1|A0A2C9UWY1_MANES Uncharacterized protein OS=Manihot esculenta OX=3983 GN=MANES_11G000600 PE=4 SV=1	759884	658891	544767	746534	896257	841350	371048	383040	377229	322894	511115	596239
tr|Q9SW99	31	10	306.566	0.051067	2.80198	TME3_Infected	T200_Mock	>tr|Q9SW99|Q9SW99_MANES Catalase CAT1 OS=Manihot esculenta OX=3983 GN=MANES_18G004500 PE=2 SV=1	4.25637e+06	4.8117e+06	3.77857e+06	1.62087e+06	1.76993e+06	1.95146e+06	3.73779e+06	6.5388e+06	4.6923e+06	5.28226e+06	2.59934e+06	3.40857e+06
tr|A0A2C9V876;tr|A0A2C9U7U3;tr|A0A2C9UFW0;tr|A0A2C9V809;tr|A0A2C9VUJ4;tr|A0A2C9WMI0;tr|A0A2C9WMI5	12	4	110.935	0.051067	2.08904	T200_Mock	T200_Infected	>tr|A0A2C9V876|A0A2C9V876_MANES Uncharacterized protein OS=Manihot esculenta OX=3983 GN=MANES_09G049200 PE=4 SV=1	2.55456e+06	2.07931e+06	1.59585e+06	3.62097e+06	4.12368e+06	5.26946e+06	3.04074e+06	2.89776e+06	3.43721e+06	2.99825e+06	3.68897e+06	3.35256e+06
tr|A0A2C9U2I6;tr|A0A2C9WGC2	4	3	14.2383	0.051067	2.59721	TME3_Infected	T200_Infected	>tr|A0A2C9U2I6|A0A2C9U2I6_MANES Carboxypeptidase OS=Manihot esculenta OX=3983 GN=MANES_18G087700 PE=3 SV=1	182005	183631	92090.9	357181	291507	255154	376031	365724	447061	311685	256344	316515
tr|A0A2C9USI1	8	5	12.3921	0.051067	2.35342	T200_Infected	TME3_Mock	>tr|A0A2C9USI1|A0A2C9USI1_MANES Uncharacterized protein OS=Manihot esculenta OX=3983 GN=MANES_12G018200 PE=4 SV=1	1.2983e+06	725871	951711	661551	1.12297e+06	957798	443537	475060	538957	368694	528356	367445
tr|A0A2C9WFW8	11	5	113.193	0.051067	3.70771	T200_Mock	TME3_Infected	>tr|A0A2C9WFW8|A0A2C9WFW8_MANES Uncharacterized protein OS=Manihot esculenta OX=3983 GN=MANES_02G161200 PE=4 SV=1	4.94321e+06	4.04475e+06	3.19655e+06	7.89761e+06	8.09544e+06	6.97866e+06	3.087e+06	1.39503e+06	1.71363e+06	1.62259e+06	2.57403e+06	3.9219e+06
tr|A0A2C9UVD8;tr|A0A2C9UTY5	2	2	3.28054	0.051067	2.41209	T200_Infected	T200_Mock	>tr|A0A2C9UVD8|A0A2C9UVD8_MANES Uncharacterized protein OS=Manihot esculenta OX=3983 GN=MANES_12G057200 PE=3 SV=1	3.25936e+07	4.44747e+07	2.70825e+07	1.62911e+07	1.41463e+07	1.27413e+07	2.23774e+07	2.33915e+07	1.82218e+07	2.30815e+07	1.69446e+07	1.40239e+07
tr|A0A2C9W979;tr|A0A2C9WAS7	3	3	19.2747	0.051067	2.69206	T200_Infected	TME3_Infected	>tr|A0A2C9W979|A0A2C9W979_MANES Uncharacterized protein OS=Manihot esculenta OX=3983 GN=MANES_03G198800 PE=4 SV=1	5.64959e+06	7.68123e+06	8.60832e+06	3.94027e+06	2.77931e+06	2.83729e+06	2.73496e+06	3.7326e+06	1.68204e+06	2.95101e+06	2.98301e+06	3.20938e+06
tr|A0A2C9WBE7	3	3	28.4025	0.052008	3.28574	TME3_Infected	T200_Infected	>tr|A0A2C9WBE7|A0A2C9WBE7_MANES Uncharacterized protein OS=Manihot esculenta OX=3983 GN=MANES_02G064500 PE=3 SV=1	161310	111747	147264	150693	255039	256498	351632	556065	473367	376962	245031	541581
tr|A0A2C9TZJ1;tr|A0A2C9UUJ7;tr|A0A2C9UUL8	8	3	33.6777	0.0536745	4.29898	TME3_Mock	T200_Infected	>tr|A0A2C9TZJ1|A0A2C9TZJ1_MANES Uncharacterized protein OS=Manihot esculenta OX=3983 GN=MANES_18G007500 PE=4 SV=1	373797	157881	157492	606592	1.10416e+06	557807	770287	531237	522672	759745	852143	1.35084e+06
tr|A0A2C9WHN1	14	12	117.204	0.0536745	2.27316	TME3_Infected	T200_Infected	>tr|A0A2C9WHN1|A0A2C9WHN1_MANES Uncharacterized protein OS=Manihot esculenta OX=3983 GN=MANES_01G039700 PE=4 SV=1	6.42902e+06	6.59373e+06	8.52626e+06	6.73845e+06	1.09574e+07	1.2421e+07	1.38473e+07	1.50092e+07	2.01277e+07	1.42083e+07	1.37122e+07	1.52079e+07
tr|A0A199UAL3;tr|A0A2C9UMZ8	9	4	60.3023	0.0536745	2.68235	TME3_Mock	T200_Infected	>tr|A0A199UAL3|A0A199UAL3_MANES Uncharacterized protein OS=Manihot esculenta OX=3983 GN=MANES_S080800 PE=4 SV=1	313486	377745	255800	430518	387379	359379	449062	951552	1.01156e+06	994148	677963	868154
tr|A0A2C9VT85;tr|A0A2C9WQR4	7	5	32.3148	0.0542129	2.06469	T200_Infected	T200_Mock	>tr|A0A2C9VT85|A0A2C9VT85_MANES Uncharacterized protein OS=Manihot esculenta OX=3983 GN=MANES_05G043200 PE=4 SV=1	1.51367e+06	1.49751e+06	1.48792e+06	672982	788517	717562	1.08487e+06	1.53246e+06	1.0112e+06	1.27117e+06	779739	997535
tr|A0A2C9UQN2	2	2	7.84722	0.0549476	3.86699	T200_Mock	TME3_Mock	>tr|A0A2C9UQN2|A0A2C9UQN2_MANES Uncharacterized protein OS=Manihot esculenta OX=3983 GN=MANES_13G040100 PE=4 SV=1	419767	359664	820746	560338	800029	533065	234950	159224	180080	162836	78020.5	248782
tr|A0A2C9V7R8;tr|A0A2C9V6B5	3	3	13.8337	0.0567355	4.44151	T200_Mock	TME3_Infected	>tr|A0A2C9V7R8|A0A2C9V7R8_MANES Uncharacterized protein OS=Manihot esculenta OX=3983 GN=MANES_10G149900 PE=3 SV=1	365901	274247	143615	508955	628309	496769	157988	87417.4	122495	93195.9	218571	196383
tr|A0A2C9ULC6	8	4	37.6042	0.0567355	4.7957	T200_Mock	TME3_Infected	>tr|A0A2C9ULC6|A0A2C9ULC6_MANES Uncharacterized protein OS=Manihot esculenta OX=3983 GN=MANES_14G092800 PE=3 SV=1	251432	125945	233525	554258	718032	391760	155093	105424	86470.9	59052.2	87545.1	207344
tr|A0A2C9VJW1;tr|A0A2C9VJZ4;tr|A0A2C9VJZ9	2	2	4.48301	0.0587431	48.1811	TME3_Infected	T200_Mock	>tr|A0A2C9VJW1|A0A2C9VJW1_MANES Uncharacterized protein OS=Manihot esculenta OX=3983 GN=MANES_07G092600 PE=3 SV=1	10846.9	8180.95	4272.85	1727.45	2536.07	2614.38	8603.46	174700	148081	176175	76455	36326.6
tr|A0A2C9W565	2	2	8.63093	0.0590915	3.02817	T200_Mock	TME3_Infected	>tr|A0A2C9W565|A0A2C9W565_MANES Uncharacterized protein (Fragment) OS=Manihot esculenta OX=3983 GN=MANES_03G067200 PE=4 SV=1	187948	123009	293166	196640	290492	247653	71318.5	93807.6	77524.1	64951	112187	121206
tr|A0A2C9U2P9	12	8	126.916	0.059298	2.88443	T200_Mock	TME3_Infected	>tr|A0A2C9U2P9|A0A2C9U2P9_MANES Uncharacterized protein OS=Manihot esculenta OX=3983 GN=MANES_18G086900 PE=3 SV=1	3.97344e+06	5.10716e+06	4.86201e+06	4.84817e+06	5.89531e+06	6.77688e+06	2.14195e+06	1.98611e+06	1.94607e+06	1.06185e+06	3.61112e+06	1.41823e+06
tr|A0A2C9VA67	9	8	110.59	0.059298	2.71127	T200_Mock	TME3_Infected	>tr|A0A2C9VA67|A0A2C9VA67_MANES Uncharacterized protein OS=Manihot esculenta OX=3983 GN=MANES_09G067800 PE=4 SV=1	3.99467e+06	3.71045e+06	3.30168e+06	1.32763e+07	7.7172e+06	8.15099e+06	4.81764e+06	3.35706e+06	2.57466e+06	4.53381e+06	8.40331e+06	7.25513e+06
tr|A0A2C9WD81	16	4	135.948	0.059298	4.13829	T200_Mock	TME3_Infected	>tr|A0A2C9WD81|A0A2C9WD81_MANES Uncharacterized protein OS=Manihot esculenta OX=3983 GN=MANES_02G121700 PE=3 SV=1	908006	551718	503260	1.68731e+06	1.45289e+06	1.16925e+06	563532	272609	205221	627482	349420	611203
tr|A0A2C9WEL2	20	4	146.498	0.0610359	11.0655	TME3_Infected	T200_Mock	>tr|A0A2C9WEL2|A0A2C9WEL2_MANES Glutamate decarboxylase OS=Manihot esculenta OX=3983 GN=MANES_02G080400 PE=3 SV=1	300863	806433	844621	133868	139218	137702	547944	2.83701e+06	1.16062e+06	306336	536766	313794
tr|A0A2C9U824	3	2	25.8721	0.0610359	6.50656	T200_Infected	TME3_Infected	>tr|A0A2C9U824|A0A2C9U824_MANES Uncharacterized protein OS=Manihot esculenta OX=3983 GN=MANES_16G022000 PE=4 SV=1	435317	434972	136927	284140	212627	181349	100508	27082.9	27208.9	74438.2	88541.6	93380.2
tr|A0A2C9UTC8;tr|A0A2C9URY3	4	4	11.5802	0.0627591	9.35802	T200_Infected	TME3_Infected	>tr|A0A2C9UTC8|A0A2C9UTC8_MANES Uncharacterized protein OS=Manihot esculenta OX=3983 GN=MANES_13G155600 PE=4 SV=1	1.22293e+06	1.13586e+06	5.1727e+06	983449	3.36026e+06	2.69468e+06	224711	203247	376858	313812	677437	604993
tr|A0A2C9U255	5	4	35.4182	0.0627591	2.23713	TME3_Mock	T200_Infected	>tr|A0A2C9U255|A0A2C9U255_MANES Uncharacterized protein OS=Manihot esculenta OX=3983 GN=MANES_18G099100 PE=4 SV=1	542893	347088	286379	656044	696948	733670	746125	709034	1.07296e+06	729059	827971	1.07464e+06
tr|A0A2C9U9T9	8	7	69.4237	0.0627591	1.97457	T200_Infected	TME3_Mock	>tr|A0A2C9U9T9|A0A2C9U9T9_MANES Uncharacterized protein OS=Manihot esculenta OX=3983 GN=MANES_16G022100 PE=4 SV=1	4.26841e+06	2.89344e+06	3.54596e+06	2.48309e+06	3.94632e+06	3.55249e+06	1.93338e+06	2.18871e+06	1.75777e+06	1.83419e+06	1.35895e+06	2.22973e+06
tr|A0A2C9U3M1;tr|A0A199UA96;tr|A0A199UB21;tr|A0A2C9UH67;tr|A0A2C9WFW4;tr|A0A2C9WFX3	3	3	48.9085	0.0627591	3.53384	T200_Mock	TME3_Infected	>tr|A0A2C9U3M1|A0A2C9U3M1_MANES Uncharacterized protein OS=Manihot esculenta OX=3983 GN=MANES_18G122400 PE=4 SV=1	2.3538e+06	1.47015e+06	2.20082e+06	1.69249e+06	3.63628e+06	3.34179e+06	707834	887976	857774	581704	1.46329e+06	547031
tr|A0A2C9V1F6	3	3	35.1867	0.0627591	6.18342	T200_Mock	TME3_Mock	>tr|A0A2C9V1F6|A0A2C9V1F6_MANES Uncharacterized protein OS=Manihot esculenta OX=3983 GN=MANES_11G148200 PE=4 SV=1	3.07538e+06	1.67617e+06	1.4024e+06	1.71928e+06	2.46743e+06	5.51541e+06	1.30194e+06	602788	1.33224e+06	637550	388916	542587
tr|A0A2C9URJ3;tr|A0A199UAS6;tr|A0A199UBA8;tr|A0A199UBD2;tr|A0A251KWF1;tr|A0A2C9URN1;tr|A0A2C9USW2;tr|A0A2C9V5W9;tr|A0A2C9V627;tr|A0A2C9V640;tr|A0A2C9V7C9;tr|A0A2C9VHE8;tr|A0A2C9VIY8	7	7	58.3839	0.0665824	1.89502	TME3_Mock	T200_Infected	>tr|A0A2C9URJ3|A0A2C9URJ3_MANES Uncharacterized protein OS=Manihot esculenta OX=3983 GN=MANES_13G133700 PE=4 SV=1	4.29609e+06	4.36009e+06	3.62725e+06	1.0062e+07	7.26776e+06	5.92999e+06	7.63392e+06	6.49706e+06	6.42375e+06	6.64775e+06	7.10206e+06	9.52758e+06
tr|A0A2C9U037;tr|A0A2C9U1R6	6	5	48.985	0.0665824	4.63268	TME3_Infected	T200_Mock	>tr|A0A2C9U037|A0A2C9U037_MANES Uncharacterized protein OS=Manihot esculenta OX=3983 GN=MANES_18G032800 PE=4 SV=1	643928	201839	700761	253648	390208	477741	1.50717e+06	1.83589e+06	1.85294e+06	1.52666e+06	685484	1.36696e+06
tr|A0A2C9USB9;tr|A0A2C9UQ25;tr|A0A2C9URM8	24	12	298.619	0.0672319	4.39484	T200_Mock	TME3_Infected	>tr|A0A2C9USB9|A0A2C9USB9_MANES Uncharacterized protein OS=Manihot esculenta OX=3983 GN=MANES_13G094600 PE=4 SV=1	2.32151e+07	1.15189e+07	9.84436e+06	2.25935e+07	2.60569e+07	2.42756e+07	9.95461e+06	4.36893e+06	2.27003e+06	5.11592e+06	8.02305e+06	6.29795e+06
tr|A0A251KR89	14	10	105.573	0.067683	2.42421	T200_Mock	TME3_Infected	>tr|A0A251KR89|A0A251KR89_MANES Sulfurtransferase OS=Manihot esculenta OX=3983 GN=MANES_06G175700 PE=4 SV=1	7.86726e+06	4.58599e+06	5.51631e+06	7.02464e+06	1.28854e+07	8.97474e+06	3.78364e+06	3.58254e+06	4.54896e+06	3.69984e+06	4.5355e+06	5.17156e+06
tr|A0A2C9VLA2	2	2	15.3201	0.0686364	3.83237	T200_Mock	TME3_Infected	>tr|A0A2C9VLA2|A0A2C9VLA2_MANES Uncharacterized protein OS=Manihot esculenta OX=3983 GN=MANES_07G140600 PE=4 SV=1	250739	142067	201562	469782	455335	503982	225973	81074.5	65854.4	220835	374142	367270
tr|A0A2C9U9Z5	2	2	2.69662	0.0686364	1.7336	T200_Mock	TME3_Mock	>tr|A0A2C9U9Z5|A0A2C9U9Z5_MANES Uncharacterized protein OS=Manihot esculenta OX=3983 GN=MANES_16G026300 PE=4 SV=1	412130	680078	491420	533609	580373	556413	352855	343498	409167	388087	297336	278120
tr|A0A2C9V0C7	17	10	94.7146	0.0686364	2.33879	T200_Infected	TME3_Infected	>tr|A0A2C9V0C7|A0A2C9V0C7_MANES Alanine--tRNA ligase OS=Manihot esculenta OX=3983 GN=MANES_11G108600 PE=3 SV=1	2.71711e+06	4.55039e+06	6.03856e+06	2.73018e+06	2.8141e+06	2.73395e+06	2.12817e+06	1.91437e+06	1.64676e+06	2.01595e+06	1.84143e+06	2.33182e+06
tr|A0A2C9WJR4	2	2	15.6563	0.0686364	33.0256	T200_Infected	T200_Mock	>tr|A0A2C9WJR4|A0A2C9WJR4_MANES Uncharacterized protein OS=Manihot esculenta OX=3983 GN=MANES_01G062800 PE=4 SV=1	112265	333211	495892	4557.44	15275	8671.69	10380.5	87971.4	111948	23730	2765.03	12738.9
tr|A0A2C9VA83	2	2	5.9976	0.0686364	3.02382	T200_Infected	T200_Mock	>tr|A0A2C9VA83|A0A2C9VA83_MANES Uncharacterized protein OS=Manihot esculenta OX=3983 GN=MANES_09G123000 PE=4 SV=1	191588	170505	151138	40698.8	54893.8	74136.8	90673.3	121038	99895.6	109453	45200.8	40684.5
tr|A0A2C9WHY5	2	2	16.6092	0.0686364	2.85007	T200_Mock	T200_Infected	>tr|A0A2C9WHY5|A0A2C9WHY5_MANES Uncharacterized protein OS=Manihot esculenta OX=3983 GN=MANES_02G191200 PE=3 SV=1	185966	169213	180575	483327	626612	416997	374377	474968	334358	221749	282853	540362
tr|A0A2C9VT20;tr|A0A2C9UJN0	9	8	67.8333	0.069333	2.91808	TME3_Infected	T200_Mock	>tr|A0A2C9VT20|A0A2C9VT20_MANES Uncharacterized protein OS=Manihot esculenta OX=3983 GN=MANES_06G167500 PE=4 SV=1	1.29604e+06	1.2908e+06	1.80013e+06	537692	741999	468843	1.88828e+06	1.89028e+06	1.32381e+06	1.43126e+06	563864	688346
tr|A0A2C9VJ69;tr|A0A2C9VH60	11	3	84.6723	0.071264	11.1805	TME3_Infected	T200_Mock	>tr|A0A2C9VJ69|A0A2C9VJ69_MANES Citrate synthase OS=Manihot esculenta OX=3983 GN=MANES_07G000500 PE=3 SV=1	78874.3	172828	104774	119055	122543	98045.6	246945	1.43548e+06	2.11495e+06	600815	301540	380281
tr|A0A2C9UHY9;tr|A0A2C9UHS9	12	4	163.164	0.072084	1.54726	TME3_Mock	T200_Infected	>tr|A0A2C9UHY9|A0A2C9UHY9_MANES Proteasome subunit alpha type OS=Manihot esculenta OX=3983 GN=MANES_14G010700 PE=3 SV=1	1.76364e+06	1.58795e+06	1.61696e+06	2.24559e+06	2.17269e+06	2.16395e+06	2.46656e+06	2.44213e+06	2.5866e+06	2.05484e+06	2.38573e+06	3.2471e+06
tr|A0A2C9UJ87	6	4	61.0258	0.072084	5.12511	T200_Mock	TME3_Infected	>tr|A0A2C9UJ87|A0A2C9UJ87_MANES Uncharacterized protein OS=Manihot esculenta OX=3983 GN=MANES_14G024400 PE=4 SV=1	477038	861390	246159	643917	442044	567887	155207	88871.9	78616.8	177361	540954	277505
tr|A0A2C9VXR8	10	10	78.6422	0.072084	2.23554	T200_Infected	TME3_Mock	>tr|A0A2C9VXR8|A0A2C9VXR8_MANES Uncharacterized protein OS=Manihot esculenta OX=3983 GN=MANES_05G193700 PE=4 SV=1	2.63585e+06	4.97155e+06	4.97733e+06	2.43546e+06	2.87241e+06	2.45248e+06	1.77286e+06	2.51202e+06	2.15045e+06	1.92166e+06	1.8583e+06	1.84943e+06
tr|A0A2C9W4F6	3	3	18.0328	0.072084	5.06879	T200_Mock	T200_Infected	>tr|A0A2C9W4F6|A0A2C9W4F6_MANES Uncharacterized protein OS=Manihot esculenta OX=3983 GN=MANES_04G161700 PE=4 SV=1	136790	68024.7	34472.1	285007	476910	450977	258574	179490	250499	163800	500511	285494
tr|A0A2C9WLV0;tr|A0A2C9VQJ0	3	2	13.0517	0.072084	4.00798	TME3_Mock	TME3_Infected	>tr|A0A2C9WLV0|A0A2C9WLV0_MANES Uncharacterized protein OS=Manihot esculenta OX=3983 GN=MANES_01G178000 PE=3 SV=1	49932.2	41242.4	67582.1	43015.9	43569.3	97184.7	45803.3	38747.1	69182.2	136839	337730	141588
tr|A0A2C9UDT3	3	3	12.0295	0.072084	3.49679	T200_Mock	TME3_Mock	>tr|A0A2C9UDT3|A0A2C9UDT3_MANES Uncharacterized protein OS=Manihot esculenta OX=3983 GN=MANES_15G077300 PE=4 SV=1	1.12127e+06	866238	1.65793e+06	1.07242e+06	2.07423e+06	1.68761e+06	555299	872679	1.17714e+06	518733	322589	541163
tr|A0A2C9U368	8	4	52.4646	0.072084	2.66251	TME3_Mock	T200_Infected	>tr|A0A2C9U368|A0A2C9U368_MANES Uncharacterized protein OS=Manihot esculenta OX=3983 GN=MANES_18G105400 PE=4 SV=1	1.18764e+06	802931	1.75854e+06	1.26488e+06	2.00985e+06	1.03737e+06	2.03901e+06	3.80112e+06	4.02434e+06	3.03001e+06	2.86053e+06	4.0915e+06
tr|A0A2C9U4A0	4	4	27.0785	0.0742365	3.18619	T200_Mock	TME3_Mock	>tr|A0A2C9U4A0|A0A2C9U4A0_MANES Uncharacterized protein OS=Manihot esculenta OX=3983 GN=MANES_17G016900 PE=4 SV=1	797980	960691	1.0416e+06	1.32742e+06	1.5074e+06	944543	601607	235162	630445	424422	505310	256440
tr|A0A2C9V4B1	4	3	20.7233	0.0742365	2.87066	TME3_Mock	T200_Infected	>tr|A0A2C9V4B1|A0A2C9V4B1_MANES Uncharacterized protein OS=Manihot esculenta OX=3983 GN=MANES_10G077100 PE=4 SV=1	342567	358811	248446	378712	372996	328364	1.14384e+06	836396	724460	771756	453513	1.50135e+06
tr|A0A2C9WNA0;tr|A0A251KV08;tr|A0A2C9U449;tr|A0A2C9UJW2	4	4	10.3459	0.0755111	3.52574	T200_Infected	TME3_Infected	>tr|A0A2C9WNA0|A0A2C9WNA0_MANES Uncharacterized protein OS=Manihot esculenta OX=3983 GN=MANES_01G186200 PE=4 SV=1	256699	215090	425007	114387	205384	119853	118196	73311.2	62849.8	60176.6	96185.5	138042
tr|A0A2C9WFI2	5	3	24.5469	0.0755111	2.9236	T200_Mock	T200_Infected	>tr|A0A2C9WFI2|A0A2C9WFI2_MANES Uncharacterized protein OS=Manihot esculenta OX=3983 GN=MANES_02G198600 PE=4 SV=1	414579	285908	365067	449446	1.33108e+06	1.33473e+06	914075	980490	1.16123e+06	337381	457531	464377
tr|A0A2C9U1U2	2	2	14.3	0.0755111	11.0347	T200_Infected	TME3_Mock	>tr|A0A2C9U1U2|A0A2C9U1U2_MANES Uncharacterized protein OS=Manihot esculenta OX=3983 GN=MANES_18G094400 PE=4 SV=1	363351	1.79457e+06	2.79739e+06	300744	539245	552975	163133	280245	119749	190316	152198	106553
tr|A0A2C9U7I8;tr|A0A2C9UHK8;tr|A0A2C9VLM5	11	11	64.2656	0.0755111	2.25617	T200_Mock	TME3_Mock	>tr|A0A2C9U7I8|A0A2C9U7I8_MANES Adenylyl cyclase-associated protein OS=Manihot esculenta OX=3983 GN=MANES_17G100700 PE=3 SV=1	4.61756e+06	2.65533e+06	3.40185e+06	5.09912e+06	5.91441e+06	5.10973e+06	3.09375e+06	2.4124e+06	3.08026e+06	1.61428e+06	2.47964e+06	3.05239e+06
tr|A0A251LLJ4	4	4	21.4966	0.0755111	2.96105	T200_Mock	T200_Infected	>tr|A0A251LLJ4|A0A251LLJ4_MANES Dipeptide epimerase OS=Manihot esculenta OX=3983 GN=MANES_01G014900 PE=3 SV=1	104928	74178.3	53312.5	255147	247655	185402	111384	85932.5	159295	135719	166235	298594
tr|A0A2C9U8M9;tr|A0A2C9U8N3	13	10	72.9241	0.0755111	2.52295	T200_Mock	TME3_Infected	>tr|A0A2C9U8M9|A0A2C9U8M9_MANES Uncharacterized protein OS=Manihot esculenta OX=3983 GN=MANES_16G036600 PE=4 SV=1	6.26597e+06	5.90923e+06	5.10876e+06	4.70485e+06	1.01127e+07	9.17591e+06	2.56717e+06	3.50976e+06	3.43315e+06	4.54979e+06	4.76464e+06	3.70271e+06
tr|A0A2C9VWH6	7	5	42.3577	0.0778058	3.0982	T200_Mock	TME3_Infected	>tr|A0A2C9VWH6|A0A2C9VWH6_MANES Uncharacterized protein OS=Manihot esculenta OX=3983 GN=MANES_05G153800 PE=4 SV=1	5.69095e+06	2.64874e+06	4.28497e+06	6.12953e+06	6.84489e+06	8.46337e+06	3.43914e+06	1.95273e+06	1.52758e+06	1.77764e+06	2.93301e+06	3.3042e+06
tr|A0A2C9W416	7	6	62.9021	0.0778058	2.37892	T200_Infected	TME3_Infected	>tr|A0A2C9W416|A0A2C9W416_MANES Uncharacterized protein OS=Manihot esculenta OX=3983 GN=MANES_03G027000 PE=4 SV=1	1.69376e+06	1.24274e+06	1.78961e+06	1.14915e+06	928054	1.54838e+06	724400	672252	590010	951423	1.06051e+06	550496
tr|A0A2C9VDJ0	35	31	270.018	0.0782395	2.51199	T200_Mock	TME3_Mock	>tr|A0A2C9VDJ0|A0A2C9VDJ0_MANES Uncharacterized protein OS=Manihot esculenta OX=3983 GN=MANES_08G050600 PE=4 SV=1	1.15719e+07	1.24972e+07	6.63814e+06	1.43488e+07	15918484	1.58386e+07	7.11903e+06	5.9737e+06	6.54742e+06	8.02382e+06	3.48701e+06	6.84353e+06
tr|A0A2C9WLN0	5	5	42.3463	0.0806546	2.30306	TME3_Infected	T200_Mock	>tr|A0A2C9WLN0|A0A2C9WLN0_MANES Aspartate aminotransferase OS=Manihot esculenta OX=3983 GN=MANES_01G130700 PE=4 SV=1	1.19124e+06	1.52684e+06	1.13659e+06	919779	588118	792203	1.13422e+06	2.32275e+06	1.84029e+06	1.70669e+06	1.52818e+06	1.4127e+06
tr|A0A2C9WM32	9	7	50.3939	0.0808471	2.48716	TME3_Infected	T200_Mock	>tr|A0A2C9WM32|A0A2C9WM32_MANES Uncharacterized protein OS=Manihot esculenta OX=3983 GN=MANES_01G189900 PE=4 SV=1	3.30502e+06	2.71062e+06	2.80767e+06	1.3107e+06	1.60992e+06	1.76097e+06	2.34932e+06	5.32552e+06	3.96903e+06	3.46305e+06	2.48545e+06	2.92204e+06
tr|A0A2C9VQF2	22	20	186.983	0.0816536	1.46885	T200_Mock	TME3_Mock	>tr|A0A2C9VQF2|A0A2C9VQF2_MANES Uncharacterized protein OS=Manihot esculenta OX=3983 GN=MANES_06G126400 PE=4 SV=1	2.29254e+07	2.47205e+07	2.83634e+07	2.34404e+07	3.1342e+07	2.94849e+07	2.07893e+07	2.06635e+07	1.84427e+07	1.62997e+07	2.03918e+07	2.06779e+07
tr|A0A2C9WNM6;tr|A0A2C9VS65	8	6	83.5828	0.0820931	2.88108	TME3_Infected	T200_Mock	>tr|A0A2C9WNM6|A0A2C9WNM6_MANES Uncharacterized protein OS=Manihot esculenta OX=3983 GN=MANES_01G237700 PE=4 SV=1	3.4811e+06	1.56517e+06	2.16492e+06	1.85453e+06	2.40807e+06	1.96597e+06	3.29292e+06	8.57269e+06	6.07938e+06	5.03095e+06	4.98084e+06	4.12141e+06
tr|A0A2C9UWF5	23	12	214.059	0.0825354	3.16513	TME3_Mock	T200_Infected	>tr|A0A2C9UWF5|A0A2C9UWF5_MANES Uncharacterized protein OS=Manihot esculenta OX=3983 GN=MANES_12G137800 PE=4 SV=1	5.45224e+06	2.20545e+06	1.72777e+06	7.26433e+06	7.34436e+06	9.37139e+06	5.90392e+06	2.59447e+06	2.1624e+06	8.31011e+06	1.02234e+07	1.11727e+07
tr|A0A251K8T5;tr|A0A251J1D2;tr|A0A251J1L7;tr|A0A2C9UAY8;tr|A0A2C9UBA6;tr|A0A2C9UC51	15	2	75.9126	0.0825354	4.94439	TME3_Infected	T200_Mock	>tr|A0A251K8T5|A0A251K8T5_MANES Uncharacterized protein OS=Manihot esculenta OX=3983 GN=MANES_11G061200 PE=4 SV=1	60372.7	118451	161003	46503.5	89219.9	63115	208036	368002	407095	172627	153841	513070
tr|A0A2C9V2K1;tr|A0A251JXI0;tr|A0A2C9V3Y3;tr|A0A2C9V9C6;tr|A0A2C9WLB6;tr|A0A2C9WMY8	6	4	35.0426	0.0825354	2.00655	TME3_Mock	T200_Infected	>tr|A0A2C9V2K1|A0A2C9V2K1_MANES Uncharacterized protein OS=Manihot esculenta OX=3983 GN=MANES_10G026600 PE=4 SV=1	492511	382473	343206	619275	300147	356321	854573	576509	659039	723348	858020	862996
tr|A0A2C9UV70	11	10	58.7639	0.0825354	3.03432	T200_Mock	TME3_Mock	>tr|A0A2C9UV70|A0A2C9UV70_MANES Uncharacterized protein OS=Manihot esculenta OX=3983 GN=MANES_12G062800 PE=3 SV=1	1.41235e+06	764057	680309	2.07494e+06	2.92475e+06	1.99581e+06	1.00821e+06	561537	1.41228e+06	698236	743071	864153
tr|A0A2C9VE00	4	4	26.6248	0.0825354	8.27313	TME3_Infected	T200_Mock	>tr|A0A2C9VE00|A0A2C9VE00_MANES Carboxypeptidase OS=Manihot esculenta OX=3983 GN=MANES_08G061300 PE=3 SV=1	201039	280406	521242	89934.7	204044	200553	436871	1.95596e+06	1.6985e+06	627016	406540	400353
tr|A0A2C9U930	17	8	124.252	0.0825354	3.37623	TME3_Infected	T200_Mock	>tr|A0A2C9U930|A0A2C9U930_MANES Formate dehydrogenase, mitochondrial OS=Manihot esculenta OX=3983 GN=MANES_17G122100 PE=3 SV=1	2.58015e+06	3.42971e+06	4.61599e+06	1.5472e+06	1.8615e+06	1.95124e+06	2.99084e+06	6.96708e+06	8.13847e+06	3.65818e+06	4.48206e+06	4.92482e+06
tr|A0A2C9VL99;tr|A0A2C9V4W6	15	14	105.67	0.0831656	2.08526	T200_Mock	TME3_Infected	>tr|A0A2C9VL99|A0A2C9VL99_MANES Diphosphomevalonate decarboxylase OS=Manihot esculenta OX=3983 GN=MANES_07G087500 PE=3 SV=1	9.58045e+06	8.41235e+06	7.00691e+06	9.35069e+06	1.50558e+07	1.19353e+07	7.14511e+06	4.87616e+06	5.40667e+06	5.13213e+06	7.05742e+06	8.10382e+06
tr|A0A199UAF9;tr|A0A199UC46;tr|A0A2C9UZR2	11	9	96.6477	0.0834026	3.92951	T200_Mock	TME3_Infected	>tr|A0A199UAF9|A0A199UAF9_MANES Uncharacterized protein OS=Manihot esculenta OX=3983 GN=MANES_S085600 PE=4 SV=1	3.97853e+06	2.06402e+06	3.67505e+06	3.34589e+06	5.9329e+06	7.99918e+06	1.34e+06	969699	2.08728e+06	945442	2.40721e+06	1.73879e+06
tr|A0A2C9UHY4;tr|A0A2C9U464	2	2	15.1812	0.0855262	3.86182	T200_Mock	TME3_Infected	>tr|A0A2C9UHY4|A0A2C9UHY4_MANES Uncharacterized protein OS=Manihot esculenta OX=3983 GN=MANES_15G172100 PE=4 SV=1	91167.2	62459.4	169555	257447	387575	331190	82269.5	82044.8	88471.2	70901	213187	165038
tr|A0A2C9VUB4;tr|A0A2C9VS84	30	29	290.095	0.0857431	1.58728	T200_Infected	TME3_Infected	>tr|A0A2C9VUB4|A0A2C9VUB4_MANES Protoporphyrinogen oxidase OS=Manihot esculenta OX=3983 GN=MANES_05G008200 PE=3 SV=1	2.31013e+07	2.43033e+07	1.86135e+07	2.12408e+07	2.18809e+07	1.89854e+07	1.69984e+07	1.36321e+07	1.09614e+07	1.32708e+07	1.58321e+07	1.73321e+07
tr|A0A2C9UQQ0;tr|A0A251J394;tr|A0A2C9UPE9;tr|A0A2C9W9F4	2	2	7.53919	0.088904	2.45277	T200_Infected	T200_Mock	>tr|A0A2C9UQQ0|A0A2C9UQQ0_MANES Uncharacterized protein OS=Manihot esculenta OX=3983 GN=MANES_13G063600 PE=3 SV=1	4.64403e+07	6.2291e+07	2.98599e+07	1.99885e+07	1.97028e+07	1.68126e+07	2.85146e+07	3.77741e+07	3.09357e+07	5.42277e+07	3.16597e+07	3.34542e+07
tr|A0A2C9VCC3;tr|A0A2C9VFX8	4	4	27.4549	0.089301	1.88319	T200_Mock	T200_Infected	>tr|A0A2C9VCC3|A0A2C9VCC3_MANES Uncharacterized protein OS=Manihot esculenta OX=3983 GN=MANES_09G153900 PE=4 SV=1	1.61111e+06	1.84389e+06	1.17913e+06	2.93103e+06	3.23996e+06	2.55593e+06	1.79574e+06	1.74715e+06	1.54374e+06	1.69704e+06	2.98343e+06	2.65304e+06
tr|A0A2C9W0M9	2	2	13.7843	0.0904995	9.75399	T200_Infected	TME3_Mock	>tr|A0A2C9W0M9|A0A2C9W0M9_MANES Uncharacterized protein OS=Manihot esculenta OX=3983 GN=MANES_04G079000 PE=4 SV=1	199107	136416	737975	135934	223083	173278	26218.3	119924	88122.3	46878.8	34693.4	28485.1
tr|A0A2C9VNB2;tr|A0A2C9UN23	3	2	5.60992	0.0904995	Infinity	TME3_Mock	TME3_Infected	>tr|A0A2C9VNB2|A0A2C9VNB2_MANES Uncharacterized protein OS=Manihot esculenta OX=3983 GN=MANES_06G060100 PE=4 SV=1	4210.91	12554.8	4228.34	19750.8	30321.3	38253.3	0	0	0	22100.6	0	74657.3
tr|A0A2C9U7N5	4	3	24.6722	0.0904995	2.70435	T200_Mock	TME3_Infected	>tr|A0A2C9U7N5|A0A2C9U7N5_MANES Pyridoxal phosphate homeostasis protein OS=Manihot esculenta OX=3983 GN=MANES_16G003500 PE=3 SV=1	1.30926e+06	626858	1.02924e+06	1.28576e+06	2.1562e+06	2.07116e+06	626341	517062	895206	1.38775e+06	1.05723e+06	1.12596e+06
tr|A0A2C9U247	3	2	23.5221	0.0904995	5.89087	TME3_Mock	T200_Mock	>tr|A0A2C9U247|A0A2C9U247_MANES Uncharacterized protein OS=Manihot esculenta OX=3983 GN=MANES_18G074700 PE=4 SV=1	697617	664335	777778	47639.5	148411	170103	384700	959082	717172	1.47101e+06	270044	415912
tr|A0A2C9UQK9	8	8	76.6336	0.0904995	2.39975	T200_Mock	TME3_Mock	>tr|A0A2C9UQK9|A0A2C9UQK9_MANES Uncharacterized protein OS=Manihot esculenta OX=3983 GN=MANES_13G095100 PE=4 SV=1	3.13263e+06	4.82119e+06	8.51042e+06	4.72232e+06	6.27521e+06	5.76509e+06	1.87562e+06	2.42404e+06	3.03244e+06	1.67372e+06	3.05449e+06	2.25692e+06
tr|A0A2C9VBY7	3	3	11.8466	0.0904995	8.18637	T200_Mock	TME3_Infected	>tr|A0A2C9VBY7|A0A2C9VBY7_MANES Uncharacterized protein OS=Manihot esculenta OX=3983 GN=MANES_09G183600 PE=3 SV=1	132876	181307	90677.5	351041	212815	141743	71083.2	9178.64	5930	129921	41994	85305.6
tr|A0A251J8L1	5	4	26.9831	0.090978	2.06694	TME3_Infected	TME3_Mock	>tr|A0A251J8L1|A0A251J8L1_MANES Uncharacterized protein OS=Manihot esculenta OX=3983 GN=MANES_17G008800 PE=4 SV=1	703181	909219	912985	728145	938905	797211	992919	1.3894e+06	1.95439e+06	745659	602373	750092
tr|A0A2C9VLR1	13	5	148.546	0.090978	1.44767	TME3_Infected	T200_Infected	>tr|A0A2C9VLR1|A0A2C9VLR1_MANES Uncharacterized protein OS=Manihot esculenta OX=3983 GN=MANES_06G008400 PE=4 SV=1	1.11305e+07	1.13714e+07	1.07284e+07	1.24887e+07	1.36211e+07	1.18799e+07	1.62478e+07	1.51079e+07	1.67511e+07	1.18975e+07	1.23248e+07	1.67782e+07
tr|A0A2C9UVS5;tr|A0A2C9UQY2;tr|A0A2C9UX97	4	3	13.5271	0.090978	2.10431	TME3_Infected	T200_Infected	>tr|A0A2C9UVS5|A0A2C9UVS5_MANES Uncharacterized protein OS=Manihot esculenta OX=3983 GN=MANES_12G118800 PE=4 SV=1	189394	114944	129677	237502	254736	174164	372443	225039	315821	199516	180527	202913
tr|A0A2C9UNP2;tr|A0A2C9UTI3	4	4	11.3459	0.090978	2.54065	TME3_Mock	T200_Infected	>tr|A0A2C9UNP2|A0A2C9UNP2_MANES Uncharacterized protein OS=Manihot esculenta OX=3983 GN=MANES_13G039100 PE=4 SV=1	176553	170381	372512	327227	319628	385459	386859	453939	816923	589090	536085	702685
tr|A0A2C9UH75	3	2	10.6488	0.090978	2.386	TME3_Infected	T200_Mock	>tr|A0A2C9UH75|A0A2C9UH75_MANES Uncharacterized protein OS=Manihot esculenta OX=3983 GN=MANES_15G177000 PE=4 SV=1	201082	191726	236130	164671	160679	143686	230665	446104	442347	281051	231891	172111
tr|A0A2C9UBD7;tr|A0A2C9UB64	2	2	26.3971	0.090978	2.54386	TME3_Mock	T200_Infected	>tr|A0A2C9UBD7|A0A2C9UBD7_MANES Uncharacterized protein OS=Manihot esculenta OX=3983 GN=MANES_16G125000 PE=3 SV=1	322624	314020	360054	603064	497183	765564	692589	560888	628273	477969	1.10069e+06	956799
tr|A0A2C9VZZ4;tr|A0A2C9VLB4;tr|A0A2C9WG90;tr|A0A2C9WHQ5;tr|A0A2C9WHR6	22	20	184.825	0.0939662	1.80089	TME3_Mock	T200_Infected	>tr|A0A2C9VZZ4|A0A2C9VZZ4_MANES Uncharacterized protein OS=Manihot esculenta OX=3983 GN=MANES_04G057600 PE=4 SV=1	1.55767e+07	1.23067e+07	1.95284e+07	1.52473e+07	2.80096e+07	1.99685e+07	2.65074e+07	2.7998e+07	2.81575e+07	2.58377e+07	2.87344e+07	3.08111e+07
tr|A0A2C9V5S9;tr|A0A2C9V4D9;tr|A0A2C9V4H6;tr|A0A2C9V4L8	5	5	17.9338	0.0948906	4.65803	T200_Mock	TME3_Infected	>tr|A0A2C9V5S9|A0A2C9V5S9_MANES Sulfotransferase OS=Manihot esculenta OX=3983 GN=MANES_10G085400 PE=3 SV=1	1.26624e+06	510557	937782	1.14376e+06	3.05216e+06	1.26331e+06	516458	450407	205138	257563	336396	663824
tr|A0A2C9WBQ0	5	3	7.54358	0.0948906	2.64411	TME3_Infected	T200_Mock	>tr|A0A2C9WBQ0|A0A2C9WBQ0_MANES Uncharacterized protein OS=Manihot esculenta OX=3983 GN=MANES_02G059900 PE=4 SV=1	5.40155e+06	6.80878e+06	1.10453e+07	2.58571e+06	5.53962e+06	2.68906e+06	7.44138e+06	1.04105e+07	1.07426e+07	5.38122e+06	6.70832e+06	6.55335e+06
tr|A0A2C9W0F5	4	2	4.19233	0.0953552	2.84002	T200_Mock	T200_Infected	>tr|A0A2C9W0F5|A0A2C9W0F5_MANES Uncharacterized protein OS=Manihot esculenta OX=3983 GN=MANES_04G072300 PE=4 SV=1	3.47759e+06	2.10544e+06	3.07389e+06	5.04646e+06	8.1579e+06	1.13815e+07	4.39233e+06	6.68891e+06	5.76529e+06	3.61168e+06	4.18117e+06	6.03015e+06
tr|A0A2C9VNW9;tr|A0A2C9UK63	16	5	113.486	0.0957735	2.47115	TME3_Mock	T200_Infected	>tr|A0A2C9VNW9|A0A2C9VNW9_MANES Uncharacterized protein OS=Manihot esculenta OX=3983 GN=MANES_06G082100 PE=4 SV=1	1.41781e+06	571932	676771	1.95727e+06	1.53433e+06	1.18927e+06	1.75176e+06	1.44198e+06	1.51792e+06	2.48843e+06	1.84826e+06	2.25265e+06
tr|A0A251K1M8;tr|A0A251K447	33	2	212.988	0.0965662	3.93171	TME3_Infected	T200_Infected	>tr|A0A251K1M8|A0A251K1M8_MANES Uncharacterized protein OS=Manihot esculenta OX=3983 GN=MANES_10G151400 PE=3 SV=1	319107	204868	283864	416142	252496	349792	2.12735e+06	652048	396790	968158	935175	1.25249e+06
tr|A0A2C9VC82	6	3	83.6811	0.097375	1.92955	TME3_Infected	T200_Mock	>tr|A0A2C9VC82|A0A2C9VC82_MANES Uncharacterized protein OS=Manihot esculenta OX=3983 GN=MANES_08G007100 PE=4 SV=1	1.18609e+06	1.51696e+06	1.61366e+06	1.13677e+06	1.10948e+06	788452	1.44641e+06	2.41462e+06	1.99457e+06	1.51077e+06	1.75214e+06	2.2097e+06
tr|A0A2C9WJ44;tr|A0A2C9WH63	3	2	11.919	0.0973796	33.4219	TME3_Mock	T200_Infected	>tr|A0A2C9WJ44|A0A2C9WJ44_MANES Uncharacterized protein OS=Manihot esculenta OX=3983 GN=MANES_01G013600 PE=4 SV=1	123642	8407.14	33160.7	69502.6	188526	91468.3	2.38211e+06	245359	256203	457781	4.27149e+06	792362
tr|A0A2C9W7B6	37	36	483.709	0.0973796	1.37904	T200_Infected	T200_Mock	>tr|A0A2C9W7B6|A0A2C9W7B6_MANES Uncharacterized protein OS=Manihot esculenta OX=3983 GN=MANES_03G089600 PE=3 SV=1	7.50088e+07	7.00897e+07	7.74588e+07	4.47465e+07	6.37477e+07	5.28913e+07	6.39358e+07	6.91702e+07	6.13417e+07	6.17499e+07	5.43929e+07	5.56687e+07
tr|A0A251L6M8;tr|A0A251JSV5	6	6	32.6389	0.0973796	2.7021	T200_Mock	T200_Infected	>tr|A0A251L6M8|A0A251L6M8_MANES Uncharacterized protein OS=Manihot esculenta OX=3983 GN=MANES_06G174300 PE=3 SV=1	837645	870999	559228	2.68223e+06	1.94986e+06	1.49593e+06	1.12169e+06	564391	653852	591580	728588	1.32573e+06
tr|A0A2C9V419	23	10	230.311	0.0979154	2.62249	TME3_Mock	T200_Infected	>tr|A0A2C9V419|A0A2C9V419_MANES D-3-phosphoglycerate dehydrogenase OS=Manihot esculenta OX=3983 GN=MANES_10G074000 PE=3 SV=1	2.45314e+06	1.98648e+06	1.53108e+06	5.0101e+06	2.43199e+06	2.16622e+06	4.03185e+06	2.83391e+06	3.56326e+06	4.52262e+06	6.26206e+06	4.87342e+06
tr|A0A2C9USE4	2	2	7.47535	0.0979772	3.10253	T200_Mock	T200_Infected	>tr|A0A2C9USE4|A0A2C9USE4_MANES Uncharacterized protein OS=Manihot esculenta OX=3983 GN=MANES_13G125800 PE=4 SV=1	77388.6	48527.5	33778.8	123125	230059	142273	82648	77367.4	83442.8	100582	98122.1	241266
tr|A0A199UBN8	31	15	451.308	0.098054	2.73024	T200_Infected	TME3_Mock	>tr|A0A199UBN8|A0A199UBN8_MANES Phosphoribulokinase OS=Manihot esculenta OX=3983 GN=MANES_S031800 PE=3 SV=1	3.90571e+07	6.87412e+07	1.13634e+08	24021516	3.66054e+07	2.65276e+07	3.16442e+07	3.96347e+07	3.14622e+07	2.80041e+07	2.82726e+07	2.48271e+07
tr|A0A2C9VI00	7	6	25.5314	0.098054	1.75639	T200_Mock	TME3_Infected	>tr|A0A2C9VI00|A0A2C9VI00_MANES Uncharacterized protein OS=Manihot esculenta OX=3983 GN=MANES_08G160400 PE=3 SV=1	790958	1.37787e+06	821074	1.27228e+06	1.07075e+06	969110	574895	629326	681544	745276	802302	689662
tr|A0A2C9U2P5	11	11	153.414	0.098054	2.2489	T200_Mock	T200_Infected	>tr|A0A2C9U2P5|A0A2C9U2P5_MANES Uncharacterized protein OS=Manihot esculenta OX=3983 GN=MANES_18G127700 PE=4 SV=1	1.07727e+07	6.14554e+06	8.13369e+06	1.70649e+07	2.27008e+07	1.65737e+07	1.17929e+07	6.36074e+06	8.56666e+06	8.94371e+06	1.01411e+07	1.55555e+07
tr|A0A2C9VJA4	5	5	52.8672	0.098054	2.39562	T200_Infected	TME3_Mock	>tr|A0A2C9VJA4|A0A2C9VJA4_MANES Uncharacterized protein OS=Manihot esculenta OX=3983 GN=MANES_07G069200 PE=3 SV=1	1.23512e+06	1.56437e+06	2.76497e+06	1.49066e+06	1.10527e+06	1.45458e+06	1.04635e+06	800574	934091	1.01405e+06	606741	701980
tr|A0A251JF24;tr|A0A2C9U9Q4	4	3	11.348	0.098054	3.09935	T200_Mock	TME3_Infected	>tr|A0A251JF24|A0A251JF24_MANES Uncharacterized protein OS=Manihot esculenta OX=3983 GN=MANES_16G070500 PE=4 SV=1	635636	277219	193896	712777	870760	902692	287622	248449	266108	284623	535266	431236
tr|A0A2C9W0Z7	3	2	20.4442	0.098054	4.99347	TME3_Infected	T200_Mock	>tr|A0A2C9W0Z7|A0A2C9W0Z7_MANES Xyloglucan endotransglucosylase/hydrolase OS=Manihot esculenta OX=3983 GN=MANES_04G096600 PE=3 SV=1	92010.2	48723.6	33622.1	23630.8	55326.1	40860	346051	131586	120666	63025.8	94664.5	136680
tr|A0A2C9VL85	21	9	187.724	0.098054	2.18228	TME3_Infected	T200_Mock	>tr|A0A2C9VL85|A0A2C9VL85_MANES D-3-phosphoglycerate dehydrogenase OS=Manihot esculenta OX=3983 GN=MANES_07G069600 PE=3 SV=1	2.60978e+06	1.86415e+06	2.67004e+06	2.18845e+06	1.30022e+06	1.11665e+06	2.33077e+06	4.11864e+06	3.60068e+06	3.23224e+06	3.57368e+06	2.65934e+06
tr|A0A2C9V6J4	5	5	55.454	0.098054	1.76667	T200_Infected	TME3_Mock	>tr|A0A2C9V6J4|A0A2C9V6J4_MANES Uncharacterized protein OS=Manihot esculenta OX=3983 GN=MANES_10G148300 PE=4 SV=1	6.1264e+06	3.62515e+06	4.41084e+06	3.59992e+06	4.80631e+06	5.66086e+06	2.82229e+06	3.20261e+06	3.34774e+06	2.60795e+06	2.22443e+06	3.18403e+06
tr|A0A2C9UVD4	5	4	30.0274	0.098054	1.61355	T200_Mock	T200_Infected	>tr|A0A2C9UVD4|A0A2C9UVD4_MANES Uncharacterized protein OS=Manihot esculenta OX=3983 GN=MANES_12G063800 PE=4 SV=1	636796	496157	458436	778399	1.03501e+06	754373	728213	650551	554023	563434	624437	631198
tr|A0A2C9VQ11;tr|A0A2C9UKZ6	3	3	27.8002	0.098054	4.84676	TME3_Mock	T200_Infected	>tr|A0A2C9VQ11|A0A2C9VQ11_MANES Uncharacterized protein OS=Manihot esculenta OX=3983 GN=MANES_06G044600 PE=4 SV=1	237430	118186	70325	196602	623419	306297	621869	355717	495595	504898	454055	1.10548e+06
tr|A0A2C9UQ23	5	2	14.4376	0.098054	3.56042	T200_Infected	T200_Mock	>tr|A0A2C9UQ23|A0A2C9UQ23_MANES Uncharacterized protein OS=Manihot esculenta OX=3983 GN=MANES_13G079500 PE=4 SV=1	324627	623801	202995	79829.1	107111	136455	142343	173353	146274	182173	377967	204925
tr|A0A2C9UIA5	2	2	17.3638	0.098054	2.31598	T200_Mock	TME3_Infected	>tr|A0A2C9UIA5|A0A2C9UIA5_MANES Uncharacterized protein OS=Manihot esculenta OX=3983 GN=MANES_15G185800 PE=4 SV=1	465235	667644	479021	750538	779102	712067	505797	205254	256879	285081	494975	316076
tr|A0A2C9V030	10	10	114.885	0.098054	2.28537	T200_Mock	TME3_Infected	>tr|A0A2C9V030|A0A2C9V030_MANES Uncharacterized protein OS=Manihot esculenta OX=3983 GN=MANES_11G098400 PE=3 SV=1	5.78127e+06	4.18342e+06	3.82352e+06	9.38916e+06	1.13572e+07	8.21252e+06	6.43486e+06	3.37407e+06	2.86249e+06	5.30616e+06	5.51508e+06	8.27939e+06
tr|A0A2C9VK05	2	2	11.0402	0.0982061	8.17798	T200_Mock	TME3_Infected	>tr|A0A2C9VK05|A0A2C9VK05_MANES Uncharacterized protein OS=Manihot esculenta OX=3983 GN=MANES_07G093600 PE=3 SV=1	208733	103478	202207	147453	646805	887336	86139	55093.8	64391.9	28298.4	104354	98012.3
tr|A0A2C9U2V6;tr|A0A2C9U2H2;tr|A0A2C9U2T0;tr|A0A2C9U2T9;tr|A0A2C9VY16	13	13	92.9557	0.0982074	6.10617	TME3_Infected	T200_Mock	>tr|A0A2C9U2V6|A0A2C9U2V6_MANES Uncharacterized protein OS=Manihot esculenta OX=3983 GN=MANES_18G120400 PE=4 SV=1	1.11714e+06	1.8398e+06	868855	1.28521e+06	1.09079e+06	852112	1.74717e+06	1.16841e+07	6.2801e+06	3.57316e+06	2.4485e+06	3.45602e+06
tr|A0A2C9WA06	21	4	212.558	0.0982074	2.32146	T200_Mock	T200_Infected	>tr|A0A2C9WA06|A0A2C9WA06_MANES Serine hydroxymethyltransferase OS=Manihot esculenta OX=3983 GN=MANES_03G144000 PE=3 SV=1	906565	368430	504807	1.20326e+06	1.32777e+06	1.60071e+06	1.08185e+06	1.25308e+06	1.08261e+06	819315	1.50705e+06	1.38893e+06
tr|A0A2C9UXS6	12	11	107.237	0.0982074	1.84182	TME3_Infected	T200_Mock	>tr|A0A2C9UXS6|A0A2C9UXS6_MANES Uncharacterized protein OS=Manihot esculenta OX=3983 GN=MANES_12G119000 PE=3 SV=1	2.65759e+06	1.99875e+06	2.72356e+06	2.33953e+06	2.41618e+06	1.83064e+06	2.80353e+06	4.60011e+06	4.72725e+06	3.59702e+06	2.86721e+06	3.55189e+06
tr|A0A2C9VN93	4	4	13.4012	0.0982074	2.52206	T200_Infected	T200_Mock	>tr|A0A2C9VN93|A0A2C9VN93_MANES Uncharacterized protein OS=Manihot esculenta OX=3983 GN=MANES_06G059700 PE=4 SV=1	423923	493134	806012	170377	232596	280227	257027	408756	365430	364606	355631	238002
tr|A0A2C9WCN8	3	2	18.0439	0.0982074	3.33421	T200_Mock	T200_Infected	>tr|A0A2C9WCN8|A0A2C9WCN8_MANES Peptidyl-prolyl cis-trans isomerase OS=Manihot esculenta OX=3983 GN=MANES_02G103000 PE=4 SV=1	541436	306465	228896	917762	1.36431e+06	1.3082e+06	743407	365694	298374	591503	495034	1.07796e+06
tr|A0A2C9W4Z5;tr|A0A2C9VRZ7;tr|A0A2C9WN00	11	10	134.081	0.0982074	1.68032	TME3_Infected	T200_Mock	>tr|A0A2C9W4Z5|A0A2C9W4Z5_MANES Uncharacterized protein OS=Manihot esculenta OX=3983 GN=MANES_03G058700 PE=3 SV=1	6.39972e+06	7.11374e+06	1.10845e+07	7.26693e+06	9.07472e+06	7.46592e+06	1.0439e+07	1.48153e+07	1.475e+07	1.14658e+07	1.16329e+07	1.53788e+07
tr|A0A2C9VS90	17	6	167.348	0.0987013	1.97505	T200_Infected	TME3_Infected	>tr|A0A2C9VS90|A0A2C9VS90_MANES Uncharacterized protein OS=Manihot esculenta OX=3983 GN=MANES_06G112000 PE=4 SV=1	9.10568e+06	8.70402e+06	1.52349e+07	8.50468e+06	7.77325e+06	9.34315e+06	6.48418e+06	5.56486e+06	4.68202e+06	6.63193e+06	7.33345e+06	4.55338e+06
tr|A0A2C9WN28	5	2	18.0122	0.0987013	4.10308	TME3_Mock	T200_Infected	>tr|A0A2C9WN28|A0A2C9WN28_MANES Pectinesterase OS=Manihot esculenta OX=3983 GN=MANES_01G221700 PE=3 SV=1	203244	129783	146341	195589	478056	465937	334439	411404	431307	310383	887260	769242
tr|A0A2C9VU04;tr|A0A2C9VU13;tr|A0A2C9WP40;tr|A0A2C9WP89	2	2	5.67054	0.0990193	2.13896	TME3_Mock	TME3_Infected	>tr|A0A2C9VU04|A0A2C9VU04_MANES Uncharacterized protein OS=Manihot esculenta OX=3983 GN=MANES_05G069100 PE=4 SV=1	47575.8	53455.6	48318.5	72396	103834	92260.7	55339.8	20885.5	51795.6	82770.5	78702.5	112358
tr|A0A251LW48;tr|A0A2C9VT39	19	18	152.509	0.0990193	1.74458	TME3_Mock	T200_Mock	>tr|A0A251LW48|A0A251LW48_MANES Malic enzyme OS=Manihot esculenta OX=3983 GN=MANES_01G260100 PE=3 SV=1	8.50275e+06	9.13221e+06	8.46786e+06	6.44111e+06	4.87923e+06	5.35717e+06	7.34568e+06	1.12635e+07	1.02332e+07	7.83738e+06	1.27907e+07	8.46718e+06
tr|A0A2C9UZL0;tr|A0A2C9W1T3	5	4	23.8165	0.0990193	1.51232	TME3_Infected	T200_Infected	>tr|A0A2C9UZL0|A0A2C9UZL0_MANES Proteasome subunit alpha type OS=Manihot esculenta OX=3983 GN=MANES_11G094900 PE=3 SV=1	900634	954481	763818	1.43934e+06	1.17288e+06	1.09492e+06	1.11687e+06	1.51103e+06	1.33277e+06	1.2885e+06	1.33161e+06	1.05397e+06
tr|A0A2C9U2I3	4	2	32.7176	0.0993273	6.44262	T200_Infected	T200_Mock	>tr|A0A2C9U2I3|A0A2C9U2I3_MANES Uncharacterized protein OS=Manihot esculenta OX=3983 GN=MANES_18G081200 PE=4 SV=1	717495	3.54995e+06	2.15568e+06	306570	257344	433060	700088	669813	748720	923954	1.19438e+06	433108
tr|A0A2C9WJY1	10	4	76.7517	0.100973	2.72508	T200_Mock	T200_Infected	>tr|A0A2C9WJY1|A0A2C9WJY1_MANES Uncharacterized protein OS=Manihot esculenta OX=3983 GN=MANES_01G069300 PE=4 SV=1	798200	362091	338521	1.12883e+06	1.50715e+06	1.4484e+06	1.12766e+06	656161	754712	1.19243e+06	714141	1.42317e+06
tr|A0A2C9UVU4	11	10	100.966	0.101234	3.72117	TME3_Infected	T200_Mock	>tr|A0A2C9UVU4|A0A2C9UVU4_MANES Uncharacterized protein OS=Manihot esculenta OX=3983 GN=MANES_12G122600 PE=3 SV=1	1.44046e+06	2.81167e+06	3.58772e+06	1.16774e+06	1.9952e+06	1.30472e+06	2.87463e+06	6.87463e+06	6.87564e+06	4.0066e+06	2.87449e+06	2.72427e+06
tr|A0A2C9UKR9	4	3	23.6209	0.101234	2.64392	TME3_Infected	T200_Mock	>tr|A0A2C9UKR9|A0A2C9UKR9_MANES Uncharacterized protein OS=Manihot esculenta OX=3983 GN=MANES_14G125300 PE=3 SV=1	416449	321854	237658	194249	346164	342107	405809	915315	1.01218e+06	620717	615976	522118
tr|A0A2C9USF7;tr|A0A2C9UMM4;tr|A0A2C9USB4	7	7	51.5536	0.101285	1.55703	T200_Mock	TME3_Infected	>tr|A0A2C9USF7|A0A2C9USF7_MANES Uncharacterized protein OS=Manihot esculenta OX=3983 GN=MANES_12G003300 PE=4 SV=1	2.14625e+06	2.11904e+06	2.77071e+06	2.47595e+06	2.32512e+06	2.49975e+06	1.91493e+06	1.17303e+06	1.60097e+06	1.62734e+06	2.06256e+06	1.54066e+06
tr|A0A2C9UY29	5	3	12.1539	0.101285	13.5769	T200_Mock	TME3_Mock	>tr|A0A2C9UY29|A0A2C9UY29_MANES Uncharacterized protein OS=Manihot esculenta OX=3983 GN=MANES_11G043700 PE=4 SV=1	471605	56644	18974.1	390675	250810	301134	36756.9	27853	13540	9220	37942.5	22265.5
tr|A0A2C9ULQ3	14	14	109.04	0.102361	2.08543	T200_Infected	TME3_Infected	>tr|A0A2C9ULQ3|A0A2C9ULQ3_MANES Uncharacterized protein OS=Manihot esculenta OX=3983 GN=MANES_14G139700 PE=3 SV=1	6.31685e+06	7.83569e+06	6.24232e+06	5.07442e+06	4.7023e+06	3.94618e+06	2.6672e+06	3.28197e+06	3.83052e+06	3.93529e+06	5.01793e+06	2.22368e+06
tr|A0A2C9V0Z7	10	10	92.2272	0.102361	1.58224	TME3_Infected	T200_Infected	>tr|A0A2C9V0Z7|A0A2C9V0Z7_MANES Uncharacterized protein OS=Manihot esculenta OX=3983 GN=MANES_11G065200 PE=4 SV=1	2.28317e+06	2.84981e+06	2.12859e+06	3.30749e+06	3.84329e+06	3.22101e+06	3.72174e+06	3.15489e+06	4.61291e+06	3.12446e+06	4.20641e+06	3.40009e+06
tr|A0A2C9WQ24	10	8	89.0614	0.102361	2.68382	TME3_Infected	T200_Mock	>tr|A0A2C9WQ24|A0A2C9WQ24_MANES Malic enzyme (Fragment) OS=Manihot esculenta OX=3983 GN=MANES_01G275200 PE=3 SV=1	1.38172e+06	1.9015e+06	1.9296e+06	1.1193e+06	1.03385e+06	1.06817e+06	1.64726e+06	3.10928e+06	3.88893e+06	2.05257e+06	3.33518e+06	1.6933e+06
tr|A0A2C9UR31	3	2	16.0977	0.102361	2.01614	TME3_Infected	T200_Infected	>tr|A0A2C9UR31|A0A2C9UR31_MANES Uncharacterized protein OS=Manihot esculenta OX=3983 GN=MANES_13G055300 PE=4 SV=1	69652.9	96423.2	154116	153604	132382	141426	188017	249854	207683	153347	181694	248834
tr|A0A2C9URA9	3	2	16.1703	0.102361	2.10784	T200_Mock	TME3_Mock	>tr|A0A2C9URA9|A0A2C9URA9_MANES Uncharacterized protein OS=Manihot esculenta OX=3983 GN=MANES_13G087100 PE=4 SV=1	127435	246974	306022	249911	208613	235732	129275	147945	106632	145828	93534.9	90005
tr|A0A2C9VUA7;tr|A0A2C9VU73	7	7	27.9666	0.102361	1.68486	T200_Mock	T200_Infected	>tr|A0A2C9VUA7|A0A2C9VUA7_MANES Uncharacterized protein OS=Manihot esculenta OX=3983 GN=MANES_05G077100 PE=4 SV=1	1.82771e+06	2.09094e+06	2.18804e+06	2.9556e+06	3.74125e+06	3.59209e+06	2.41229e+06	2.07524e+06	2.51109e+06	2.04648e+06	3.36884e+06	3.28895e+06
tr|A0A2C9V7V3	2	2	15.8191	0.102361	1.78467	TME3_Infected	T200_Infected	>tr|A0A2C9V7V3|A0A2C9V7V3_MANES DNA gyrase subunit B OS=Manihot esculenta OX=3983 GN=MANES_09G004300 PE=3 SV=1	521405	294624	334878	436371	486444	490145	659180	603755	791049	306571	406842	482587
tr|A0A2C9VV33	28	17	178.186	0.102361	1.63622	T200_Infected	TME3_Mock	>tr|A0A2C9VV33|A0A2C9VV33_MANES Alpha-1,4 glucan phosphorylase OS=Manihot esculenta OX=3983 GN=MANES_05G108500 PE=3 SV=1	6.45357e+06	8.97243e+06	9.51606e+06	5.70308e+06	7.88256e+06	5.90645e+06	5.18534e+06	6.34735e+06	4.96341e+06	4.7725e+06	4.85888e+06	5.61231e+06
tr|A0A2C9V082	29	28	404.562	0.102361	2.46021	T200_Mock	TME3_Infected	>tr|A0A2C9V082|A0A2C9V082_MANES Uncharacterized protein OS=Manihot esculenta OX=3983 GN=MANES_11G103000 PE=3 SV=1	3.65715e+07	3.0914e+07	2.70582e+07	7.23443e+07	7.74912e+07	5.38778e+07	4.42903e+07	1.76307e+07	2.08822e+07	2.9218e+07	5.04326e+07	4.89006e+07
tr|A0A251K5F7	12	3	79.7337	0.102361	2.57438	T200_Mock	T200_Infected	>tr|A0A251K5F7|A0A251K5F7_MANES Uncharacterized protein OS=Manihot esculenta OX=3983 GN=MANES_09G109900 PE=3 SV=1	300019	275100	121476	566446	708439	518417	530528	289725	476101	514841	428811	791238
tr|A0A2C9UXY0;tr|A0A2C9VR95;tr|A0A2C9VS56	7	4	14.321	0.102361	2.20524	TME3_Mock	TME3_Infected	>tr|A0A2C9UXY0|A0A2C9UXY0_MANES Uncharacterized protein OS=Manihot esculenta OX=3983 GN=MANES_11G027000 PE=3 SV=1	261826	242796	228658	202550	254152	220941	217733	87659.9	69796.3	273100	270943	283339
tr|A0A2C9VW42	6	6	76.1487	0.102666	2.60511	TME3_Mock	T200_Infected	>tr|A0A2C9VW42|A0A2C9VW42_MANES Uncharacterized protein OS=Manihot esculenta OX=3983 GN=MANES_05G138600 PE=3 SV=1	5.84885e+06	3.87164e+06	2.88189e+06	4.5371e+06	9.19542e+06	8.48886e+06	8.70108e+06	1.05338e+07	1.04692e+07	6.89241e+06	1.41982e+07	1.174e+07
tr|A0A2C9US25	6	4	56.7361	0.104465	1.77406	TME3_Infected	T200_Mock	>tr|A0A2C9US25|A0A2C9US25_MANES Uncharacterized protein OS=Manihot esculenta OX=3983 GN=MANES_13G146800 PE=4 SV=1	1.83873e+06	1.84657e+06	3.21027e+06	1.67259e+06	2.28279e+06	2.02351e+06	3.68095e+06	3.47336e+06	3.4526e+06	2.71542e+06	2.83523e+06	3.95355e+06
tr|A0A2C9WEF0	4	2	46.0916	0.104465	2.57881	TME3_Mock	T200_Infected	>tr|A0A2C9WEF0|A0A2C9WEF0_MANES Uncharacterized protein OS=Manihot esculenta OX=3983 GN=MANES_02G162300 PE=4 SV=1	1.19088e+06	529195	746950	535003	1.07977e+06	1.16001e+06	2.06557e+06	1.35681e+06	1.90891e+06	1.94108e+06	1.45553e+06	2.96538e+06
tr|A0A2C9VCW0	19	18	157.479	0.104465	1.50789	T200_Mock	TME3_Infected	>tr|A0A2C9VCW0|A0A2C9VCW0_MANES Uncharacterized protein OS=Manihot esculenta OX=3983 GN=MANES_08G026300 PE=3 SV=1	8.14817e+06	9.61104e+06	1.11753e+07	1.06245e+07	1.1034e+07	8.56824e+06	8.34732e+06	5.2658e+06	6.43265e+06	5.96973e+06	6.91558e+06	7.57951e+06
tr|A0A251JXL1;tr|A0A251KIS2;tr|A0A2C9V2S9	37	36	294.078	0.105088	1.8035	TME3_Infected	T200_Mock	>tr|A0A251JXL1|A0A251JXL1_MANES Uncharacterized protein OS=Manihot esculenta OX=3983 GN=MANES_10G034400 PE=4 SV=1	1.93131e+07	1.71437e+07	2.33502e+07	1.19407e+07	1.63585e+07	1.40168e+07	1.9105e+07	2.72623e+07	2.99495e+07	1.67193e+07	2.28251e+07	1.96289e+07
tr|A0A2C9U532	28	9	317.388	0.105088	3.02056	T200_Mock	T200_Infected	>tr|A0A2C9U532|A0A2C9U532_MANES Mg-protoporphyrin IX chelatase OS=Manihot esculenta OX=3983 GN=MANES_17G053100 PE=3 SV=1	1.2992e+07	8.47953e+06	7.89549e+06	2.31393e+07	3.99429e+07	2.56227e+07	1.53338e+07	7.4773e+06	9.16915e+06	8.3134e+06	1.12508e+07	2.36573e+07
tr|A0A2C9WIQ5	4	3	22.9724	0.10588	2.49472	TME3_Infected	T200_Infected	>tr|A0A2C9WIQ5|A0A2C9WIQ5_MANES Uncharacterized protein OS=Manihot esculenta OX=3983 GN=MANES_01G074500 PE=4 SV=1	269497	181879	225046	352205	336899	523655	572673	561006	553802	534150	237867	586299
tr|A0A2C9WD64	3	3	19.3559	0.106435	2.24527	TME3_Mock	T200_Infected	>tr|A0A2C9WD64|A0A2C9WD64_MANES Uncharacterized protein OS=Manihot esculenta OX=3983 GN=MANES_02G045100 PE=3 SV=1	244515	391458	386082	585354	746687	622951	375017	244088	616560	966004	605923	722867
tr|A0A251L856	19	2	141.986	0.107473	3.12061	T200_Mock	T200_Infected	>tr|A0A251L856|A0A251L856_MANES Uncharacterized protein OS=Manihot esculenta OX=3983 GN=MANES_03G078900 PE=4 SV=1	226219	152725	120650	522530	407947	628565	83819.7	333665	141268	205105	357676	319249
tr|A0A199U962	5	4	69.5244	0.107473	12.7469	TME3_Mock	T200_Mock	>tr|A0A199U962|A0A199U962_MANES Uncharacterized protein OS=Manihot esculenta OX=3983 GN=MANES_S101100 PE=3 SV=1	742158	203377	362525	306787	108966	397296	5.0419e+06	916957	656870	1.82936e+06	7.21995e+06	1.31456e+06
tr|A0A2C9W4M9	23	14	394.306	0.107473	2.81837	T200_Mock	TME3_Infected	>tr|A0A2C9W4M9|A0A2C9W4M9_MANES Uncharacterized protein OS=Manihot esculenta OX=3983 GN=MANES_03G044000 PE=3 SV=1	1.04145e+08	9.64308e+07	9.29815e+07	1.8523e+08	2.59648e+08	188010962	1.27819e+08	44020873	5.27178e+07	6.64048e+07	8.15745e+07	1.47589e+08
tr|A0A2C9UNL1;tr|A0A251KS16;tr|A0A251LV22;tr|A0A2C9UH56;tr|A0A2C9UQV1;tr|A0A2C9UT61;tr|A0A2C9VE36	16	16	140.087	0.108173	1.65973	T200_Mock	T200_Infected	>tr|A0A2C9UNL1|A0A2C9UNL1_MANES Uncharacterized protein OS=Manihot esculenta OX=3983 GN=MANES_13G028900 PE=3 SV=1	1.99684e+07	1.83916e+07	1.36715e+07	2.81752e+07	3.26128e+07	2.557e+07	2.40213e+07	1.68357e+07	1.85263e+07	2.16189e+07	2.68226e+07	3.50097e+07
tr|A0A2C9UYX7	6	6	36.1207	0.108694	2.0694	T200_Infected	TME3_Infected	>tr|A0A2C9UYX7|A0A2C9UYX7_MANES Uncharacterized protein OS=Manihot esculenta OX=3983 GN=MANES_12G158400 PE=4 SV=1	324562	394660	256319	295212	296064	242115	207151	171632	92629.1	173642	245413	166320
tr|A0A2C9VRW0	11	3	151.831	0.10914	1.36899	TME3_Mock	T200_Mock	>tr|A0A2C9VRW0|A0A2C9VRW0_MANES Proteasome subunit alpha type OS=Manihot esculenta OX=3983 GN=MANES_06G175300 PE=3 SV=1	1.27202e+06	1.32125e+06	1.06575e+06	1.23246e+06	1.19243e+06	1.21973e+06	1.34598e+06	1.84597e+06	1.64627e+06	1.378e+06	1.70589e+06	1.90557e+06
tr|A0A2C9W5S6	2	2	7.17049	0.109412	4.56488	TME3_Mock	T200_Infected	>tr|A0A2C9W5S6|A0A2C9W5S6_MANES Uncharacterized protein OS=Manihot esculenta OX=3983 GN=MANES_03G037000 PE=3 SV=1	149669	50965.6	58041.5	60499.5	82846	163308	247464	342110	586992	299863	133716	747244
tr|A0A2C9WE28	5	5	41.9118	0.109412	1.51295	T200_Mock	TME3_Mock	>tr|A0A2C9WE28|A0A2C9WE28_MANES Peptidyl-prolyl cis-trans isomerase OS=Manihot esculenta OX=3983 GN=MANES_02G138400 PE=4 SV=1	1.06591e+06	1.4302e+06	1.18941e+06	1.49329e+06	1.74493e+06	1.45817e+06	1.22532e+06	918327	1.18366e+06	977642	910856	1.21563e+06
tr|A0A2C9WKX5	12	2	108.039	0.109591	2.51947	TME3_Mock	T200_Infected	>tr|A0A2C9WKX5|A0A2C9WKX5_MANES Phosphoserine aminotransferase OS=Manihot esculenta OX=3983 GN=MANES_01G153800 PE=3 SV=1	2.00826e+06	1.16717e+06	1.26228e+06	2.69639e+06	2.97993e+06	1.93873e+06	3.1312e+06	1.39697e+06	1.71491e+06	3.58319e+06	2.91866e+06	4.67882e+06
tr|A0A2C9VI28;tr|A0A199UBD6;tr|A0A2C9V6D4	46	19	553.797	0.109591	2.23846	T200_Infected	TME3_Mock	>tr|A0A2C9VI28|A0A2C9VI28_MANES Uncharacterized protein OS=Manihot esculenta OX=3983 GN=MANES_07G027700 PE=3 SV=1	1.3864e+08	1.77605e+08	2.00738e+08	7.98874e+07	1.36463e+08	1.20764e+08	8.36966e+07	88665818	1.24924e+08	6.10443e+07	1.10917e+08	5.89942e+07
tr|A0A2C9U223	5	2	21.6326	0.110349	2.83685	TME3_Infected	T200_Infected	>tr|A0A2C9U223|A0A2C9U223_MANES Uncharacterized protein OS=Manihot esculenta OX=3983 GN=MANES_18G069300 PE=4 SV=1	44542	56253.4	61152.3	72292.6	134787	60910.2	92257.1	186978	180187	93628.8	215808	136047
tr|A0A2C9VCP1	13	2	94.7321	0.110349	2.53158	TME3_Infected	T200_Infected	>tr|A0A2C9VCP1|A0A2C9VCP1_MANES Pyruvate kinase OS=Manihot esculenta OX=3983 GN=MANES_08G018800 PE=3 SV=1	171938	215159	123112	237978	198522	171899	316778	427612	547244	236428	211073	503826
tr|A0A2C9UMJ2	3	2	13.7508	0.110413	4.79792	TME3_Mock	T200_Infected	>tr|A0A2C9UMJ2|A0A2C9UMJ2_MANES Uncharacterized protein OS=Manihot esculenta OX=3983 GN=MANES_14G169200 PE=3 SV=1	76706.3	16178.7	4399.09	59906.9	86005	66640	189036	146988	113002	154967	88594.8	223199
tr|A0A2C9ULY8	2	2	3.49998	0.110588	3.45352	TME3_Infected	T200_Mock	>tr|A0A2C9ULY8|A0A2C9ULY8_MANES Uncharacterized protein OS=Manihot esculenta OX=3983 GN=MANES_14G117400 PE=4 SV=1	36310.5	64929.9	92867.3	12549.7	24239.5	24447.5	39856	77396.4	94229.6	40946.5	19917.7	45209.7
tr|A0A2C9VD13	3	3	20.7804	0.110588	3.24785	TME3_Infected	T200_Infected	>tr|A0A2C9VD13|A0A2C9VD13_MANES Uncharacterized protein OS=Manihot esculenta OX=3983 GN=MANES_09G178400 PE=4 SV=1	217039	223223	117743	237875	368704	242547	331650	508043	972624	402368	337587	650666
tr|A0A2C9WPV2;tr|A0A2C9VUH3	7	6	68.3225	0.110588	4.05368	T200_Mock	T200_Infected	>tr|A0A2C9WPV2|A0A2C9WPV2_MANES Uncharacterized protein OS=Manihot esculenta OX=3983 GN=MANES_01G202100 PE=3 SV=1	990673	627399	1.0939e+06	2.95754e+06	5.11065e+06	2.92528e+06	2.20108e+06	1.09482e+06	1.40894e+06	2.85703e+06	699961	1.23189e+06
tr|A0A2C9UE95	11	10	124.056	0.110866	2.07616	T200_Mock	TME3_Mock	>tr|A0A2C9UE95|A0A2C9UE95_MANES Amine oxidase OS=Manihot esculenta OX=3983 GN=MANES_15G028100 PE=3 SV=1	3.52984e+06	6.6498e+06	5.75587e+06	4.57038e+06	8.61726e+06	6.38888e+06	2.86743e+06	3.66309e+06	2.95754e+06	2.19189e+06	3.71731e+06	3.51999e+06
tr|A0A2C9UM90;tr|A0A251KMI6;tr|A0A2C9ULE2	13	9	100.247	0.111011	3.00381	TME3_Infected	T200_Infected	>tr|A0A2C9UM90|A0A2C9UM90_MANES Uncharacterized protein OS=Manihot esculenta OX=3983 GN=MANES_14G099600 PE=4 SV=1	2.11051e+06	999119	1.44167e+06	1.48454e+06	2.07743e+06	2.31362e+06	2.16488e+06	5.01068e+06	6.49571e+06	3.24024e+06	3.12461e+06	2.83846e+06
tr|A0A2C9V0Y6;tr|A0A251J0D9;tr|A0A251LLK4;tr|A0A2C9WMH3;tr|A0A2C9WML3	23	11	340.182	0.112247	2.53362	T200_Mock	T200_Infected	>tr|A0A2C9V0Y6|A0A2C9V0Y6_MANES Peptidyl-prolyl cis-trans isomerase OS=Manihot esculenta OX=3983 GN=MANES_11G090400 PE=3 SV=1	7.99631e+07	4.64379e+07	2.60688e+07	1.27141e+08	1.21385e+08	1.37775e+08	1.26654e+08	7.13011e+07	7.58937e+07	8.0098e+07	1.33717e+08	1.41994e+08
tr|A0A2C9UX55	16	14	214.764	0.112247	1.81893	TME3_Infected	T200_Mock	>tr|A0A2C9UX55|A0A2C9UX55_MANES Uncharacterized protein OS=Manihot esculenta OX=3983 GN=MANES_12G124000 PE=3 SV=1	1.73793e+07	1.20179e+07	1.89168e+07	7.92214e+06	1.24663e+07	1.04486e+07	1.44693e+07	2.10569e+07	2.05643e+07	1.44503e+07	1.49128e+07	1.68078e+07
tr|A0A2C9VB35;tr|A0A2C9VFW2	4	4	22.9481	0.112257	5.09546	T200_Infected	TME3_Infected	>tr|A0A2C9VB35|A0A2C9VB35_MANES Uncharacterized protein OS=Manihot esculenta OX=3983 GN=MANES_09G156700 PE=4 SV=1	1.59458e+06	2.484e+06	1.72391e+06	727066	739446	2.25845e+06	382931	401437	354387	2.9588e+06	1.38302e+06	567615
tr|A0A2C9VQU6;tr|A0A2C9VPU1	7	6	28.0924	0.112257	1.88559	T200_Mock	TME3_Mock	>tr|A0A2C9VQU6|A0A2C9VQU6_MANES Uncharacterized protein OS=Manihot esculenta OX=3983 GN=MANES_06G066100 PE=3 SV=1	4.79685e+06	3.79158e+06	2.44952e+06	4.94895e+06	5.15976e+06	4.5327e+06	3.00305e+06	2.59542e+06	3.01532e+06	1.86939e+06	2.75165e+06	3.14388e+06
tr|A0A2C9WMZ6	10	7	49.2832	0.112758	2.46579	T200_Mock	T200_Infected	>tr|A0A2C9WMZ6|A0A2C9WMZ6_MANES Uncharacterized protein OS=Manihot esculenta OX=3983 GN=MANES_01G130500 PE=3 SV=1	933944	363444	900736	1.35779e+06	2.204e+06	1.85833e+06	1.17705e+06	991974	1.12763e+06	1.10976e+06	2.24369e+06	1.79755e+06
tr|A0A2C9U015;tr|A0A2C9U0P9	4	4	28.2125	0.11326	1.86872	T200_Mock	T200_Infected	>tr|A0A2C9U015|A0A2C9U015_MANES Uncharacterized protein OS=Manihot esculenta OX=3983 GN=MANES_18G001700 PE=4 SV=1	745001	798230	529740	1.54266e+06	1.50043e+06	830705	961886	692266	620570	1.01552e+06	1.28472e+06	1.39989e+06
tr|A0A2C9VKV9	3	3	18.0826	0.114314	5.18377	T200_Infected	TME3_Infected	>tr|A0A2C9VKV9|A0A2C9VKV9_MANES Uncharacterized protein OS=Manihot esculenta OX=3983 GN=MANES_07G127800 PE=4 SV=1	566407	370539	548091	283286	114003	204768	196167	54235.4	36075.4	392036	334459	110219
tr|A0A251LTW6	2	2	4.16769	0.114314	1.89823	T200_Mock	T200_Infected	>tr|A0A251LTW6|A0A251LTW6_MANES Uncharacterized protein OS=Manihot esculenta OX=3983 GN=MANES_01G205200 PE=4 SV=1	176870	122628	122504	332666	194107	274283	215151	132208	136303	190891	216600	220318
tr|A0A2C9U2X6	4	2	22.0447	0.114314	11.8356	TME3_Mock	T200_Infected	>tr|A0A2C9U2X6|A0A2C9U2X6_MANES Uncharacterized protein OS=Manihot esculenta OX=3983 GN=MANES_18G074900 PE=3 SV=1	25071.7	49386	7088.2	464039	246399	137775	82221.9	49458.7	54104.8	76456	801024	87661.9
tr|A0A2C9UEX5	9	8	86.7485	0.114314	7.09273	TME3_Infected	T200_Mock	>tr|A0A2C9UEX5|A0A2C9UEX5_MANES Peroxidase OS=Manihot esculenta OX=3983 GN=MANES_15G104300 PE=3 SV=1	4.1888e+07	2.35795e+07	5.97165e+07	9.35197e+06	1.06975e+07	1.01932e+07	2.75332e+07	9.79486e+07	8.9021e+07	7.81477e+07	1.58183e+07	1.94404e+07
tr|A0A2C9W2G8	7	2	32.2864	0.114314	8.11225	T200_Mock	T200_Infected	>tr|A0A2C9W2G8|A0A2C9W2G8_MANES Ubiquitin carboxyl-terminal hydrolase OS=Manihot esculenta OX=3983 GN=MANES_04G137700 PE=3 SV=1	92781	12466.2	79777.6	270324	779205	451440	129136	116767	331844	95663.4	179479	335439
tr|A0A2C9VJY1	5	4	43.2561	0.114314	2.84598	TME3_Mock	T200_Infected	>tr|A0A2C9VJY1|A0A2C9VJY1_MANES Uncharacterized protein OS=Manihot esculenta OX=3983 GN=MANES_07G025100 PE=3 SV=1	1.09346e+06	837140	993684	1.2862e+06	2.8651e+06	1.75709e+06	2.23734e+06	1.80764e+06	2.05612e+06	1.53983e+06	2.68207e+06	4.10054e+06
tr|A0A2C9VQI3	4	2	16.9958	0.114314	2.70031	T200_Infected	TME3_Mock	>tr|A0A2C9VQI3|A0A2C9VQI3_MANES Uncharacterized protein OS=Manihot esculenta OX=3983 GN=MANES_06G130400 PE=3 SV=1	565622	1.11401e+06	1.03322e+06	560159	1.07553e+06	434246	246136	364980	472413	455032	239414	310196
tr|A0A2C9URS1	7	7	48.4603	0.114314	2.72529	TME3_Infected	T200_Mock	>tr|A0A2C9URS1|A0A2C9URS1_MANES Uncharacterized protein OS=Manihot esculenta OX=3983 GN=MANES_13G076700 PE=4 SV=1	2.17365e+06	2.00756e+06	2.02089e+06	1.14493e+06	1.48873e+06	1.20062e+06	1.6113e+06	4.43048e+06	4.40773e+06	1.71361e+06	1.50544e+06	1.82151e+06
tr|A0A2C9VQ42	41	2	415.055	0.114314	2.71856	TME3_Infected	T200_Infected	>tr|A0A2C9VQ42|A0A2C9VQ42_MANES Glyceraldehyde-3-phosphate dehydrogenase OS=Manihot esculenta OX=3983 GN=MANES_06G116400 PE=3 SV=1	1.4103e+06	889195	1.44882e+06	1.40428e+06	2.4257e+06	2.25526e+06	2.58115e+06	3.31542e+06	4.29346e+06	1.38432e+06	2.12859e+06	3.35301e+06
tr|A0A2C9V329;tr|A0A2C9V1K8;tr|A0A2C9W5G0;tr|A0A2C9W7F1	47	40	739.38	0.114314	1.83166	T200_Mock	TME3_Infected	>tr|A0A2C9V329|A0A2C9V329_MANES Uncharacterized protein OS=Manihot esculenta OX=3983 GN=MANES_11G149300 PE=3 SV=1	3.74941e+08	249170566	3.47429e+08	4.41364e+08	450713606	4.33656e+08	3.34317e+08	1.91092e+08	1.98378e+08	2.14404e+08	2.4124e+08	3.35932e+08
tr|A0A2C9UXD2	14	5	133.212	0.114314	2.24621	T200_Mock	TME3_Infected	>tr|A0A2C9UXD2|A0A2C9UXD2_MANES Polyadenylate-binding protein OS=Manihot esculenta OX=3983 GN=MANES_12G106500 PE=3 SV=1	985324	849451	488055	1.61783e+06	1.54934e+06	1.99659e+06	797459	795294	706125	645540	1.01238e+06	1.63898e+06
tr|A0A2C9W343	4	3	32.8312	0.114314	2.28397	T200_Mock	TME3_Infected	>tr|A0A2C9W343|A0A2C9W343_MANES Uncharacterized protein OS=Manihot esculenta OX=3983 GN=MANES_03G001200 PE=4 SV=1	353910	468873	936637	517341	670561	595094	222955	344547	213154	207985	411238	295534
tr|A0A2C9UDY9	4	4	15.4331	0.114314	3.99363	T200_Mock	T200_Infected	>tr|A0A2C9UDY9|A0A2C9UDY9_MANES Uncharacterized protein OS=Manihot esculenta OX=3983 GN=MANES_15G071900 PE=4 SV=1	758171	106695	129169	1.1911e+06	1.60037e+06	1.17833e+06	600625	291089	401428	476721	898083	1.09703e+06
tr|A0A2C9WH61	14	5	58.3912	0.114314	1.76	T200_Mock	T200_Infected	>tr|A0A2C9WH61|A0A2C9WH61_MANES Uncharacterized protein OS=Manihot esculenta OX=3983 GN=MANES_02G204300 PE=3 SV=1	771025	559217	783612	966514	1.21259e+06	1.54128e+06	1.34338e+06	1.11324e+06	1.14362e+06	848273	1.23746e+06	1.48652e+06
tr|A0A2C9W8Q3	4	4	6.70846	0.114314	1.21685	TME3_Infected	T200_Infected	>tr|A0A2C9W8Q3|A0A2C9W8Q3_MANES ATP-dependent (S)-NAD(P)H-hydrate dehydratase OS=Manihot esculenta OX=3983 GN=MANES_03G183100 PE=3 SV=1	632823	556419	688153	602738	677329	604659	808352	709814	766347	732955	851237	693063
tr|A0A2C9U9L7;tr|A0A2C9UAJ2	12	9	88.6137	0.114314	1.8533	T200_Mock	TME3_Infected	>tr|A0A2C9U9L7|A0A2C9U9L7_MANES Lactoylglutathione lyase OS=Manihot esculenta OX=3983 GN=MANES_16G072700 PE=3 SV=1	3.77364e+06	2.1352e+06	2.60827e+06	3.84422e+06	5.94697e+06	4.06082e+06	3.0243e+06	2.12104e+06	2.32891e+06	2.71473e+06	3.18593e+06	2.92338e+06
tr|A0A2C9UU38	19	7	203.178	0.114314	1.88992	T200_Mock	TME3_Infected	>tr|A0A2C9UU38|A0A2C9UU38_MANES Uncharacterized protein OS=Manihot esculenta OX=3983 GN=MANES_12G063500 PE=3 SV=1	2.74652e+06	2.89789e+06	1.8134e+06	4.1542e+06	4.84807e+06	3.71014e+06	3.15268e+06	1.88047e+06	1.69329e+06	2.78716e+06	4.18425e+06	3.25511e+06
tr|A0A2C9W9M9;Reverse >tr|A0A2C9VBG9;Reverse >tr|A0A2C9VTV3;Reverse >tr|A0A2C9VW93;Reverse >tr|A0A2C9W0N8	41	38	524.859	0.114314	1.89477	T200_Infected	T200_Mock	>tr|A0A2C9W9M9|A0A2C9W9M9_MANES Dihydrolipoyl dehydrogenase OS=Manihot esculenta OX=3983 GN=MANES_03G209100 PE=3 SV=1	9.86352e+07	9.78823e+07	1.50473e+08	5.73565e+07	6.81258e+07	5.76484e+07	6.81263e+07	101229378	1.11513e+08	9.089e+07	9.58015e+07	6.85399e+07
tr|A0A2C9WIK3	43	18	469.034	0.114314	1.91517	T200_Mock	TME3_Infected	>tr|A0A2C9WIK3|A0A2C9WIK3_MANES Elongation factor G, chloroplastic OS=Manihot esculenta OX=3983 GN=MANES_01G075000 PE=3 SV=1	8.46033e+06	7.63248e+06	8.10732e+06	1.38292e+07	1.79853e+07	1.13458e+07	1.08808e+07	5.98687e+06	5.66827e+06	8.32077e+06	8.18942e+06	1.1607e+07
tr|A0A251LTT9	9	9	83.5837	0.114314	2.27709	T200_Mock	T200_Infected	>tr|A0A251LTT9|A0A251LTT9_MANES Starch synthase, chloroplastic/amyloplastic OS=Manihot esculenta OX=3983 GN=MANES_02G001000 PE=3 SV=1	1.36082e+06	693764	490359	2.25263e+06	2.06162e+06	1.48081e+06	1.09427e+06	859180	690214	2.59188e+06	1.2574e+06	1.37675e+06
tr|A0A2C9VCJ8	4	2	29.3265	0.114314	3.83813	T200_Infected	TME3_Infected	>tr|A0A2C9VCJ8|A0A2C9VCJ8_MANES Uncharacterized protein OS=Manihot esculenta OX=3983 GN=MANES_09G145700 PE=3 SV=1	504357	220970	122816	279340	290771	268663	41775.3	106790	72412.5	40508.7	191068	38906.4
tr|A0A2C9UZG8;tr|A0A2C9UZG0;tr|A0A2C9W9S8	8	8	28.0648	0.114314	2.77851	TME3_Infected	TME3_Mock	>tr|A0A2C9UZG8|A0A2C9UZG8_MANES Uncharacterized protein OS=Manihot esculenta OX=3983 GN=MANES_11G077800 PE=4 SV=1	1.99055e+06	1.44851e+06	770634	1.66252e+06	2.30115e+06	3.21662e+06	1.92502e+06	3.59275e+06	4.55639e+06	1.16601e+06	1.09838e+06	1.36135e+06
tr|A0A2C9VDR1	10	8	76.2884	0.114314	1.8308	T200_Infected	TME3_Mock	>tr|A0A2C9VDR1|A0A2C9VDR1_MANES Uncharacterized protein OS=Manihot esculenta OX=3983 GN=MANES_08G057800 PE=3 SV=1	1.07563e+07	9.1691e+06	1.57769e+07	7.76874e+06	1.28289e+07	1.22779e+07	7.68023e+06	6.15699e+06	6.51697e+06	6.80664e+06	4.64094e+06	8.05342e+06
tr|A0A2C9UQE1	10	8	54.7657	0.114314	1.63039	T200_Infected	TME3_Mock	>tr|A0A2C9UQE1|A0A2C9UQE1_MANES Uncharacterized protein OS=Manihot esculenta OX=3983 GN=MANES_13G089400 PE=3 SV=1	1.95286e+06	1.91982e+06	2.8967e+06	1.97127e+06	1.86452e+06	2.03562e+06	1.06763e+06	1.30557e+06	1.83862e+06	1.16109e+06	1.59426e+06	1.39664e+06
tr|A0A2C9TZL8;tr|A0A2C9TZG2	45	35	390.489	0.114314	1.8033	T200_Mock	T200_Infected	>tr|A0A2C9TZL8|A0A2C9TZL8_MANES Uncharacterized protein OS=Manihot esculenta OX=3983 GN=MANES_18G012200 PE=3 SV=1	2.55358e+07	1.75799e+07	1.45647e+07	3.43537e+07	3.62198e+07	3.34416e+07	2.81499e+07	2.00581e+07	2.41369e+07	2.16937e+07	2.72237e+07	3.5538e+07
tr|A0A2C9U047	4	3	34.1786	0.114314	4.13365	T200_Mock	T200_Infected	>tr|A0A2C9U047|A0A2C9U047_MANES Thioredoxin OS=Manihot esculenta OX=3983 GN=MANES_18G022100 PE=3 SV=1	2.35508e+06	794610	795558	4.48576e+06	5.77181e+06	6.05069e+06	3.83079e+06	1.06374e+06	1.65365e+06	1.94393e+06	2.2208e+06	5.0559e+06
tr|A0A2C9UMP1	25	5	184.303	0.114314	2.76276	TME3_Infected	T200_Mock	>tr|A0A2C9UMP1|A0A2C9UMP1_MANES Glyceraldehyde-3-phosphate dehydrogenase OS=Manihot esculenta OX=3983 GN=MANES_13G015200 PE=3 SV=1	4.71991e+06	5.09605e+06	4.72431e+06	2.31714e+06	2.65352e+06	2.09906e+06	3.52418e+06	8.86411e+06	7.14368e+06	7.9624e+06	3.41217e+06	4.19408e+06
tr|A0A2C9WBV9	18	7	136.899	0.114314	1.693	TME3_Mock	T200_Mock	>tr|A0A2C9WBV9|A0A2C9WBV9_MANES Uncharacterized protein OS=Manihot esculenta OX=3983 GN=MANES_02G078500 PE=3 SV=1	2.38905e+06	2.99652e+06	2.97433e+06	2.5399e+06	3.10546e+06	1.90195e+06	2.85731e+06	4.74265e+06	4.4517e+06	4.4529e+06	3.5474e+06	4.77727e+06
tr|A0A2C9V162;tr|A0A2C9W2H1	14	8	114.435	0.114314	1.57394	T200_Infected	T200_Mock	>tr|A0A2C9V162|A0A2C9V162_MANES Uncharacterized protein OS=Manihot esculenta OX=3983 GN=MANES_11G072000 PE=3 SV=1	1.8899e+06	2.54789e+06	2.14691e+06	1.57949e+06	1.47506e+06	1.12901e+06	1.66884e+06	2.05041e+06	1.63295e+06	1.61505e+06	2.00144e+06	1.51815e+06
tr|A0A199UAF7	8	6	62.813	0.114314	6.93165	TME3_Mock	T200_Mock	>tr|A0A199UAF7|A0A199UAF7_MANES Xyloglucan endotransglucosylase/hydrolase OS=Manihot esculenta OX=3983 GN=MANES_S061400 PE=3 SV=1	642645	1.78453e+06	953706	291778	355787	374207	805874	1.2991e+06	710407	2.95652e+06	3.50605e+06	619995
tr|A0A2C9VJW5;tr|A0A2C9V5W5	6	5	63.1515	0.114314	1.47519	T200_Mock	TME3_Infected	>tr|A0A2C9VJW5|A0A2C9VJW5_MANES Uncharacterized protein OS=Manihot esculenta OX=3983 GN=MANES_07G048500 PE=4 SV=1	3.32585e+06	2.05304e+06	2.41846e+06	3.39104e+06	4.3385e+06	3.45292e+06	2.51392e+06	2.49309e+06	2.57337e+06	2.79861e+06	3.02663e+06	3.22205e+06
tr|A0A2C9UAD9	9	8	49.326	0.114314	3.19092	T200_Mock	TME3_Infected	>tr|A0A2C9UAD9|A0A2C9UAD9_MANES Uncharacterized protein OS=Manihot esculenta OX=3983 GN=MANES_16G099600 PE=4 SV=1	970875	618201	388892	1.06336e+06	1.39389e+06	766259	419342	275134	315740	519061	215581	618582
tr|A0A2C9VQB3	23	15	172.903	0.114314	1.6826	TME3_Infected	T200_Infected	>tr|A0A2C9VQB3|A0A2C9VQB3_MANES Alpha-mannosidase OS=Manihot esculenta OX=3983 GN=MANES_06G126300 PE=3 SV=1	3.22526e+06	3.22938e+06	3.37122e+06	3.31824e+06	4.90013e+06	4.64588e+06	4.97504e+06	4.96192e+06	6.59606e+06	4.15217e+06	6.80184e+06	4.73808e+06
tr|A0A2C9W6P0;tr|A0A2C9U941;tr|A0A2C9UA94	5	5	26.0185	0.114314	4.31255	T200_Mock	T200_Infected	>tr|A0A2C9W6P0|A0A2C9W6P0_MANES Uncharacterized protein OS=Manihot esculenta OX=3983 GN=MANES_03G066700 PE=3 SV=1	604162	272276	117646	825640	1.6376e+06	1.8238e+06	1.18904e+06	392755	654443	695215	1.04869e+06	1.46703e+06
tr|A0A2C9U298	2	2	2.5938	0.114406	2.584	TME3_Infected	T200_Infected	>tr|A0A2C9U298|A0A2C9U298_MANES Uncharacterized protein OS=Manihot esculenta OX=3983 GN=MANES_18G102400 PE=3 SV=1	33956.3	17826.8	19247.6	60506.6	29802.9	32013.1	65813.8	46237.6	71491.8	35192.4	22856.5	42397.2
tr|A0A2C9WK30	6	3	25.1043	0.115056	7.85558	T200_Infected	TME3_Mock	>tr|A0A2C9WK30|A0A2C9WK30_MANES Amine oxidase OS=Manihot esculenta OX=3983 GN=MANES_01G074100 PE=3 SV=1	114785	486390	600729	73636.8	63373.5	57832.5	52599.7	187410	206745	100162	17680.9	35156.8
tr|A0A2C9U677;tr|A0A2C9UFV5;tr|A0A2C9UFW5;tr|A0A2C9UH48	3	2	14.7033	0.115056	1.51856	T200_Mock	TME3_Infected	>tr|A0A2C9U677|A0A2C9U677_MANES Trehalose-6-phosphate synthase OS=Manihot esculenta OX=3983 GN=TPS6 PE=2 SV=1	401109	283898	348316	390041	456027	461837	327306	228180	305795	332394	372770	383801
tr|A0A2C9UGV2;tr|A0A2C9UGV7	3	3	7.70094	0.115056	4.06404	TME3_Infected	T200_Infected	>tr|A0A2C9UGV2|A0A2C9UGV2_MANES Uncharacterized protein OS=Manihot esculenta OX=3983 GN=MANES_15G165900 PE=4 SV=1	205469	179871	54499.5	305134	299249	287462	320020	687035	780470	235324	340005	653104
tr|A0A2C9UP48;tr|A0A2C9USP3;tr|A0A2C9USQ1	13	12	80.149	0.115056	1.3107	TME3_Mock	T200_Mock	>tr|A0A2C9UP48|A0A2C9UP48_MANES Proteasome subunit beta OS=Manihot esculenta OX=3983 GN=MANES_13G017700 PE=3 SV=1	1.24545e+07	1.03673e+07	9.9736e+06	8.73059e+06	9.17173e+06	1.03904e+07	1.2436e+07	1.10559e+07	1.12625e+07	1.10371e+07	1.30963e+07	1.29499e+07
tr|A0A2C9V182	7	5	25.5086	0.115056	1.96913	TME3_Mock	T200_Infected	>tr|A0A2C9V182|A0A2C9V182_MANES Uncharacterized protein OS=Manihot esculenta OX=3983 GN=MANES_11G138200 PE=4 SV=1	328692	541490	336844	702782	642817	349331	506132	439026	491625	799966	827981	748843
tr|A0A2C9W531	11	6	107.378	0.115056	3.55855	T200_Mock	T200_Infected	>tr|A0A2C9W531|A0A2C9W531_MANES Uncharacterized protein OS=Manihot esculenta OX=3983 GN=MANES_04G158400 PE=3 SV=1	6.1321e+06	1.28869e+06	647156	9.59722e+06	1.1781e+07	7.33196e+06	1.01437e+07	3.58917e+06	4.95452e+06	9.15393e+06	8124450	1.12169e+07
tr|A0A2C9W2E5;tr|A0A2C9UXV6	3	2	9.65489	0.115315	4.66107	TME3_Infected	T200_Mock	>tr|A0A2C9W2E5|A0A2C9W2E5_MANES Beta-galactosidase OS=Manihot esculenta OX=3983 GN=MANES_04G139200 PE=3 SV=1	134901	259031	335514	38177.2	89368.7	58926.1	136149	292945	440064	221974	51535.8	98449.5
tr|A0A2C9UBH8;tr|A0A2C9UBQ0	5	4	49.8034	0.115414	1.77967	T200_Mock	TME3_Infected	>tr|A0A2C9UBH8|A0A2C9UBH8_MANES Uncharacterized protein OS=Manihot esculenta OX=3983 GN=MANES_16G136400 PE=4 SV=1	2.49347e+06	3.4318e+06	2.04724e+06	3.58712e+06	3.90612e+06	2.81066e+06	2.4011e+06	1.76452e+06	1.62416e+06	2.2919e+06	1.66955e+06	2.37933e+06
tr|A0A2C9VTS2	7	6	66.6122	0.115778	2.83519	T200_Mock	TME3_Mock	>tr|A0A2C9VTS2|A0A2C9VTS2_MANES Uncharacterized protein OS=Manihot esculenta OX=3983 GN=MANES_05G012600 PE=4 SV=1	3.21136e+06	2.19553e+06	2.52248e+06	2.66151e+06	4.76667e+06	6.75323e+06	3.23802e+06	1.46624e+06	2.36264e+06	1.43202e+06	1.54345e+06	2.02646e+06
tr|A0A2C9UIM7	18	15	103.567	0.115778	1.92326	T200_Mock	T200_Infected	>tr|A0A2C9UIM7|A0A2C9UIM7_MANES Mg-protoporphyrin IX chelatase OS=Manihot esculenta OX=3983 GN=MANES_14G005700 PE=3 SV=1	2.55281e+06	1.88906e+06	2.0633e+06	4.72376e+06	4.28339e+06	3.50397e+06	3.60547e+06	1.67431e+06	1.6224e+06	2.38571e+06	2.6928e+06	2.69812e+06
tr|A0A2C9W9H4	12	12	99.146	0.11626	1.90656	TME3_Infected	T200_Infected	>tr|A0A2C9W9H4|A0A2C9W9H4_MANES Uncharacterized protein OS=Manihot esculenta OX=3983 GN=MANES_03G212300 PE=4 SV=1	2.21162e+06	2.09993e+06	2.90701e+06	1.98777e+06	3.33437e+06	2.29296e+06	3.40282e+06	4.18705e+06	6.17273e+06	3.12823e+06	2.9149e+06	4.1494e+06
tr|A0A251JG78	2	2	8.39688	0.116748	2.05265	TME3_Mock	T200_Infected	>tr|A0A251JG78|A0A251JG78_MANES Uncharacterized protein OS=Manihot esculenta OX=3983 GN=MANES_16G104800 PE=4 SV=1	105169	82607	54986.1	163824	122742	122471	83588.1	120252	99933.2	111003	202871	184432
tr|A0A2C9WAT9;tr|A0A2C9WJL8	7	5	49.4264	0.117139	2.06556	TME3_Infected	T200_Infected	>tr|A0A2C9WAT9|A0A2C9WAT9_MANES Phospho-2-dehydro-3-deoxyheptonate aldolase OS=Manihot esculenta OX=3983 GN=MANES_02G045700 PE=3 SV=1	1.43638e+06	1.40791e+06	1.23809e+06	2.11249e+06	2.12943e+06	1.27309e+06	2.07966e+06	2.96166e+06	3.39109e+06	2.44369e+06	1.47183e+06	2.23769e+06
tr|A0A2C9VWN8;tr|A0A2C9VWQ6;tr|A0A2C9VY25;tr|A0A2C9VY35;tr|A0A2C9VZ48	5	5	33.1703	0.117139	1.85263	T200_Mock	TME3_Infected	>tr|A0A2C9VWN8|A0A2C9VWN8_MANES Uncharacterized protein OS=Manihot esculenta OX=3983 GN=MANES_05G159100 PE=4 SV=1	690898	713262	951936	1.11721e+06	1.37997e+06	853254	452596	785254	570622	547405	516033	800199
tr|A0A2C9W249;tr|A0A2C9UXW1	3	3	21.7406	0.117139	2.76189	T200_Infected	T200_Mock	>tr|A0A2C9W249|A0A2C9W249_MANES Uncharacterized protein OS=Manihot esculenta OX=3983 GN=MANES_04G129900 PE=4 SV=1	3.11e+06	5.12175e+06	4.35746e+06	1.60582e+06	1.42347e+06	1.52889e+06	1.52892e+06	2.21609e+06	3.07286e+06	3.2654e+06	1.75489e+06	1.06542e+06
tr|A0A2C9W522;tr|A0A2C9VH95	5	3	29.3718	0.117139	34.3821	TME3_Infected	T200_Mock	>tr|A0A2C9W522|A0A2C9W522_MANES Uncharacterized protein OS=Manihot esculenta OX=3983 GN=MANES_03G058100 PE=3 SV=1	47466.8	136148	52462.4	29916.3	51712.8	47565.3	78054.8	3.0496e+06	1.31432e+06	82582.2	84822.3	54640.9
tr|A0A251KDC7	10	3	79.0395	0.117139	1.65421	T200_Infected	T200_Mock	>tr|A0A251KDC7|A0A251KDC7_MANES Pyruvate dehydrogenase E1 component subunit beta OS=Manihot esculenta OX=3983 GN=MANES_08G103800 PE=4 SV=1	3.03238e+06	3.14009e+06	4.71135e+06	1.86126e+06	2.38575e+06	2.33246e+06	2.64925e+06	3.48531e+06	4.06909e+06	2.06539e+06	2.82365e+06	2.55357e+06
tr|A0A199UBK1;tr|A0A199UB70;tr|A0A199UBI7;tr|A0A199UBJ2;tr|A0A2C9U5P2;tr|A0A2C9U5X0;tr|A0A2C9U645;tr|A0A2C9U680;tr|A0A2C9U7Q5;tr|A0A2C9UFE3	3	2	15.4762	0.117161	10.4078	T200_Mock	TME3_Mock	>tr|A0A199UBK1|A0A199UBK1_MANES Uncharacterized protein OS=Manihot esculenta OX=3983 GN=MANES_S038200 PE=4 SV=1	1.04748e+06	124585	566568	696107	2.39321e+06	3.77082e+06	254420	354960	645056	181710	168635	308788
tr|A0A251KZ87;tr|A0A2C9VZU6	9	7	89.8792	0.117621	2.6965	T200_Mock	TME3_Infected	>tr|A0A251KZ87|A0A251KZ87_MANES rRNA N-glycosidase OS=Manihot esculenta OX=3983 GN=MANES_04G007400 PE=3 SV=1	912127	1.39006e+06	817203	2.09104e+06	999027	1.13318e+06	569681	546468	450046	727535	1.25749e+06	538849
tr|A0A2C9UYU5	5	4	36.2685	0.117621	2.39558	TME3_Infected	T200_Infected	>tr|A0A2C9UYU5|A0A2C9UYU5_MANES Uncharacterized protein OS=Manihot esculenta OX=3983 GN=MANES_11G060600 PE=4 SV=1	948525	788548	956481	1.15212e+06	1.50203e+06	1.14245e+06	2.60846e+06	1.41751e+06	2.42666e+06	2.24951e+06	946331	1.62081e+06
tr|A0A2C9VPD0	5	5	30.8863	0.118093	2.95955	TME3_Infected	T200_Mock	>tr|A0A2C9VPD0|A0A2C9VPD0_MANES Uncharacterized protein OS=Manihot esculenta OX=3983 GN=MANES_06G043100 PE=4 SV=1	739105	960282	1.34298e+06	246981	407031	631295	707153	1.58245e+06	1.51433e+06	1.09106e+06	590082	1.04117e+06
tr|H9AY28	14	14	205.563	0.11819	2.24553	T200_Mock	TME3_Infected	>tr|H9AY28|H9AY28_MANES FtsZ1 protein OS=Manihot esculenta OX=3983 GN=ftsZ1 PE=2 SV=1	1.3598e+07	7.70373e+06	8.87877e+06	1.93544e+07	2.35014e+07	1.71799e+07	1.37394e+07	6.20308e+06	6.79312e+06	1.02134e+07	9.6979e+06	1.65764e+07
tr|A0A2C9UEF9;tr|A0A2C9W8A3	4	3	18.6718	0.118488	2.53369	T200_Mock	T200_Infected	>tr|A0A2C9UEF9|A0A2C9UEF9_MANES Uncharacterized protein OS=Manihot esculenta OX=3983 GN=MANES_15G033600 PE=4 SV=1	90080.5	31360.8	107293	219197	176643	183701	162404	111654	153172	130152	107246	159749
tr|A0A2C9UEE9	2	2	12.8875	0.119583	18.3617	TME3_Infected	T200_Mock	>tr|A0A2C9UEE9|A0A2C9UEE9_MANES Uncharacterized protein OS=Manihot esculenta OX=3983 GN=MANES_15G088000 PE=4 SV=1	127849	90512	738394	28625.2	67091.4	22696.1	104269	911430	1.15856e+06	238274	219391	204659
tr|A0A2C9VCD2;tr|A0A2C9V9P3;tr|A0A2C9W002;tr|A0A2C9W016	13	4	151.977	0.119583	2.28468	TME3_Mock	T200_Infected	>tr|A0A2C9VCD2|A0A2C9VCD2_MANES S-adenosylmethionine synthase OS=Manihot esculenta OX=3983 GN=MANES_08G011500 PE=3 SV=1	327244	184951	168028	553537	447828	545820	638299	335377	244782	399156	487467	667466
tr|A0A2C9V7X8	2	2	11.3272	0.119726	2.44104	T200_Mock	TME3_Mock	>tr|A0A2C9V7X8|A0A2C9V7X8_MANES Uncharacterized protein OS=Manihot esculenta OX=3983 GN=MANES_09G040500 PE=4 SV=1	90358	28977.5	23742.7	129090	99706.9	107296	99826.9	70044.5	163633	56924.2	30145.6	50614.7
tr|A0A2C9WAY7	5	3	42.414	0.119726	5.03764	T200_Mock	T200_Infected	>tr|A0A2C9WAY7|A0A2C9WAY7_MANES Pectinesterase OS=Manihot esculenta OX=3983 GN=MANES_02G048600 PE=4 SV=1	270235	301030	387623	1.56322e+06	1.82042e+06	1.44689e+06	1.9093e+06	331676	469686	1.0253e+06	691031	334706
tr|A0A2C9WM90	3	2	22.0755	0.119836	2.69436	T200_Mock	T200_Infected	>tr|A0A2C9WM90|A0A2C9WM90_MANES Peptidyl-prolyl cis-trans isomerase OS=Manihot esculenta OX=3983 GN=MANES_01G144800 PE=4 SV=1	319336	191131	245177	544513	718584	772878	516716	230720	334165	380888	242316	619646
tr|A0A2C9UGN0;tr|A0A251KYP5;tr|A0A2C9UGN9;tr|A0A2C9UH73;tr|A0A2C9VY79	6	6	15.2661	0.119836	2.82101	TME3_Infected	T200_Infected	>tr|A0A2C9UGN0|A0A2C9UGN0_MANES Uridine kinase OS=Manihot esculenta OX=3983 GN=MANES_15G159500 PE=3 SV=1	413609	229530	270632	322541	441403	340854	574593	998483	1.00468e+06	677145	314981	1.11832e+06
tr|A0A2C9W987;tr|A0A2C9W888	4	2	23.7987	0.119836	2.091	TME3_Infected	T200_Infected	>tr|A0A2C9W987|A0A2C9W987_MANES Uncharacterized protein OS=Manihot esculenta OX=3983 GN=MANES_03G119600 PE=4 SV=1	405626	286474	176641	258783	380114	237575	367190	742146	707202	430432	535314	565822
tr|A0A2C9VF66	3	3	3.90155	0.119836	2.35749	T200_Mock	TME3_Infected	>tr|A0A2C9VF66|A0A2C9VF66_MANES Uncharacterized protein OS=Manihot esculenta OX=3983 GN=MANES_08G063400 PE=3 SV=1	318924	404393	282955	267835	295709	462167	125836	181382	127867	195176	409133	144727
tr|A0A251K5T0;Reverse >tr|A0A2C9VG48;tr|A0A2C9U1S0;tr|A0A2C9V260;tr|A0A2C9V458;tr|A0A2C9VEB7;tr|A0A2C9VG93;tr|A0A2C9VKG1;tr|A0A2C9W1K1	8	5	40.2576	0.120104	1.54357	TME3_Mock	T200_Infected	>tr|A0A251K5T0|A0A251K5T0_MANES Uncharacterized protein OS=Manihot esculenta OX=3983 GN=MANES_09G086600 PE=4 SV=1	922917	910733	690905	1.15345e+06	1.28976e+06	1.34924e+06	998140	939497	1.24234e+06	981556	1.36478e+06	1.5505e+06
tr|A0A2C9U3X8	3	3	25.2156	0.120702	2.73653	T200_Infected	TME3_Mock	>tr|A0A2C9U3X8|A0A2C9U3X8_MANES Uncharacterized protein OS=Manihot esculenta OX=3983 GN=MANES_17G010200 PE=4 SV=1	616265	1.51921e+06	1.61291e+06	617672	431694	514271	565695	484179	347956	711778	355349	302630
tr|A0A2C9U5K7	4	2	12.3302	0.120723	3.26432	TME3_Infected	T200_Infected	>tr|A0A2C9U5K7|A0A2C9U5K7_MANES Beta-galactosidase OS=Manihot esculenta OX=3983 GN=MANES_17G040300 PE=3 SV=1	27110	38164	88921.8	57626.4	117354	52865.6	121377	215495	166472	72534.7	171376	92858.5
tr|A0A2C9WF26;tr|A0A2C9U230;tr|A0A2C9WHF4	14	13	94.2985	0.120723	4.22535	TME3_Infected	T200_Infected	>tr|A0A2C9WF26|A0A2C9WF26_MANES Peroxidase OS=Manihot esculenta OX=3983 GN=MANES_02G182500 PE=3 SV=1	7.89292e+06	2.98979e+06	4.56409e+06	3.24072e+06	7.65623e+06	5.81601e+06	8.60055e+06	2.19335e+07	3.47341e+07	9.32947e+06	4.46002e+06	8.55543e+06
tr|A0A251L830;tr|A0A251LMY2	9	4	24.8008	0.120723	3.55549	T200_Mock	T200_Infected	>tr|A0A251L830|A0A251L830_MANES Uncharacterized protein OS=Manihot esculenta OX=3983 GN=MANES_03G054900 PE=4 SV=1	342281	82987	56165.6	473580	686965	551188	304558	397848	553657	294514	267324	731577
tr|A0A2C9WJE1	12	6	104.721	0.120864	2.66441	TME3_Infected	T200_Mock	>tr|A0A2C9WJE1|A0A2C9WJE1_MANES Uncharacterized protein OS=Manihot esculenta OX=3983 GN=MANES_01G022600 PE=4 SV=1	1.02223e+06	1.55637e+06	1.68838e+06	810232	1.52283e+06	1.62021e+06	1.84695e+06	3.74956e+06	4.93662e+06	2.1944e+06	1.94225e+06	1.53769e+06
tr|A0A2C9UUZ7	7	4	59.2047	0.121507	2.14111	T200_Mock	T200_Infected	>tr|A0A2C9UUZ7|A0A2C9UUZ7_MANES Peptidylprolyl isomerase OS=Manihot esculenta OX=3983 GN=MANES_12G050600 PE=4 SV=1	3.45029e+06	2.80513e+06	3.22837e+06	4.00838e+06	8.31155e+06	7.98587e+06	5.60052e+06	5.08011e+06	4.37628e+06	4.39451e+06	3.70781e+06	5.83571e+06
tr|A0A2C9VNI1	4	4	19.7831	0.121507	3.51765	TME3_Infected	T200_Mock	>tr|A0A2C9VNI1|A0A2C9VNI1_MANES Uncharacterized protein OS=Manihot esculenta OX=3983 GN=MANES_06G061400 PE=4 SV=1	343996	542138	352372	256382	210471	208851	372168	1.01737e+06	987353	433018	211582	542549
tr|A0A251IRQ0;tr|A0A251JGX8	12	9	81.903	0.121507	2.35447	T200_Infected	T200_Mock	>tr|A0A251IRQ0|A0A251IRQ0_MANES Uncharacterized protein OS=Manihot esculenta OX=3983 GN=MANES_18G076900 PE=4 SV=1	3.23749e+06	4.19613e+06	2.5159e+06	973736	1.83596e+06	1.41611e+06	1.53278e+06	2.30026e+06	2.53903e+06	2.52394e+06	1.18935e+06	1.74273e+06
tr|A0A2C9W773	11	7	49.5294	0.12164	1.96848	TME3_Mock	T200_Infected	>tr|A0A2C9W773|A0A2C9W773_MANES Aminopeptidase OS=Manihot esculenta OX=3983 GN=MANES_03G050900 PE=3 SV=1	869387	641055	404212	970091	1.16669e+06	751845	1.08591e+06	935131	876290	1.15411e+06	1.06547e+06	1.54937e+06
tr|A0A2C9WEU8	17	10	129.656	0.12164	2.03815	T200_Mock	T200_Infected	>tr|A0A2C9WEU8|A0A2C9WEU8_MANES Delta-aminolevulinic acid dehydratase OS=Manihot esculenta OX=3983 GN=MANES_02G164600 PE=3 SV=1	1.04419e+07	7.43553e+06	9.02583e+06	1.93755e+07	1.99336e+07	1.55236e+07	1.11705e+07	1.35507e+07	5.71012e+06	8.15882e+06	1.08463e+07	1.26826e+07
tr|A0A251K915	8	6	82.6864	0.12164	2.55202	T200_Mock	TME3_Infected	>tr|A0A251K915|A0A251K915_MANES Uncharacterized protein OS=Manihot esculenta OX=3983 GN=MANES_08G008000 PE=4 SV=1	6.45601e+06	7.11029e+06	5.21424e+06	1.82202e+07	1.12488e+07	1.29712e+07	9.24287e+06	4.09571e+06	3.29145e+06	5.02089e+06	1.12954e+07	8.4024e+06
tr|A0A2C9VYH0;tr|A0A2C9VM73	24	16	295.054	0.12164	1.92608	T200_Infected	T200_Mock	>tr|A0A2C9VYH0|A0A2C9VYH0_MANES Ribulose bisphosphate carboxylase small chain OS=Manihot esculenta OX=3983 GN=MANES_05G137400 PE=3 SV=1	730489504	9.94383e+08	1153365467	4.98154e+08	4.84311e+08	5.11881e+08	6.05225e+08	8.83526e+08	1057193249	7.92514e+08	4.64694e+08	3.41421e+08
tr|A0A2C9VF13	3	3	38.0896	0.12164	2.06913	TME3_Mock	T200_Infected	>tr|A0A2C9VF13|A0A2C9VF13_MANES Uncharacterized protein OS=Manihot esculenta OX=3983 GN=MANES_08G035400 PE=4 SV=1	4.34222e+06	5.43901e+06	4.79405e+06	6.18606e+06	1.1754e+07	5.61975e+06	9.06006e+06	9.5313e+06	7.5502e+06	7.06644e+06	1.21339e+07	1.09579e+07
tr|A0A2C9UQA9	4	2	15.9113	0.12164	18.9598	TME3_Infected	T200_Mock	>tr|A0A2C9UQA9|A0A2C9UQA9_MANES Glycosyltransferase OS=Manihot esculenta OX=3983 GN=MANES_13G056900 PE=3 SV=1	85260.8	392691	154292	6431.37	55920.1	31062	81055	529467	1.16058e+06	148327	221853	72948.1
tr|A0A2C9VKB0	13	12	110.25	0.12164	2.32697	TME3_Mock	T200_Infected	>tr|A0A2C9VKB0|A0A2C9VKB0_MANES Chalcone-flavonone isomerase family protein OS=Manihot esculenta OX=3983 GN=MANES_07G107200 PE=3 SV=1	3.20952e+06	1.81947e+06	1.83951e+06	3.50393e+06	6.37225e+06	4.19914e+06	3.63108e+06	3.8002e+06	4.01975e+06	3.12286e+06	7.24837e+06	5.61153e+06
tr|A0A2C9UJ38	6	3	27.9317	0.12164	3.62092	TME3_Mock	T200_Mock	>tr|A0A2C9UJ38|A0A2C9UJ38_MANES Uncharacterized protein OS=Manihot esculenta OX=3983 GN=MANES_14G056600 PE=3 SV=1	647463	432237	554087	211770	175727	377396	409135	1.35925e+06	836059	583898	1.60986e+06	575862
tr|A0A2C9ULS0	3	3	24.7294	0.12164	3.52043	TME3_Infected	T200_Infected	>tr|A0A2C9ULS0|A0A2C9ULS0_MANES Uncharacterized protein OS=Manihot esculenta OX=3983 GN=MANES_14G111300 PE=3 SV=1	321926	262460	227635	409163	434694	329833	577454	1.11342e+06	1.16779e+06	542467	1.15902e+06	255531
tr|A0A2C9VDF4	15	6	158.764	0.12164	3.24114	TME3_Mock	T200_Infected	>tr|A0A2C9VDF4|A0A2C9VDF4_MANES Uncharacterized protein OS=Manihot esculenta OX=3983 GN=MANES_08G046300 PE=4 SV=1	736890	1.38402e+06	591601	2.27457e+06	208808	332687	2.15864e+06	2.39387e+06	2.89401e+06	2.03067e+06	3.31688e+06	3.44408e+06
tr|A0A2C9VWF5	9	2	57.628	0.12164	10.335	TME3_Mock	T200_Infected	>tr|A0A2C9VWF5|A0A2C9VWF5_MANES Uncharacterized protein OS=Manihot esculenta OX=3983 GN=MANES_05G076600 PE=4 SV=1	44336.4	0	0	154696	65693.7	108765	172512	3730.5	12901.6	93673.5	72962.3	291581
tr|A0A2C9W0K5	9	9	75.7407	0.12164	2.77839	T200_Mock	T200_Infected	>tr|A0A2C9W0K5|A0A2C9W0K5_MANES Uncharacterized protein OS=Manihot esculenta OX=3983 GN=MANES_04G074500 PE=4 SV=1	1.72799e+06	738667	815803	2.82966e+06	3.8427e+06	2.44758e+06	2.33644e+06	1.9711e+06	1.89133e+06	2.08323e+06	1.39326e+06	4.40572e+06
tr|A0A2C9UZB8;tr|A0A2C9UZA9	4	4	31.1219	0.12164	2.89007	T200_Mock	TME3_Mock	>tr|A0A2C9UZB8|A0A2C9UZB8_MANES Uncharacterized protein OS=Manihot esculenta OX=3983 GN=MANES_11G036400 PE=4 SV=1	750601	1.07272e+06	500738	934264	603907	1.11591e+06	583125	190447	331332	329583	451363	137400
tr|A0A199UA89;tr|A0A2C9UVN7	16	9	171.102	0.12164	2.86863	T200_Infected	TME3_Mock	>tr|A0A199UA89|A0A199UA89_MANES Uncharacterized protein OS=Manihot esculenta OX=3983 GN=MANES_S092400 PE=4 SV=1	6.34439e+06	9.04953e+06	1.52332e+07	3.20596e+06	4.94096e+06	4.29683e+06	2.38424e+06	7.04054e+06	4.9633e+06	4.29268e+06	3.40436e+06	2.97952e+06
tr|A0A2C9UUF0;tr|A0A2C9UTK2	2	2	3.19536	0.12164	3.1396	T200_Mock	T200_Infected	>tr|A0A2C9UUF0|A0A2C9UUF0_MANES Uncharacterized protein OS=Manihot esculenta OX=3983 GN=MANES_12G008600 PE=3 SV=1	418741	171957	156819	519302	939021	888582	476159	237702	162792	284058	334856	594953
tr|A0A2C9VSA8	29	27	245.46	0.12164	1.63934	T200_Infected	TME3_Mock	>tr|A0A2C9VSA8|A0A2C9VSA8_MANES Protein translocase subunit SecA OS=Manihot esculenta OX=3983 GN=MANES_05G009000 PE=3 SV=1	6.94939e+06	9.86878e+06	5.45584e+06	7.27951e+06	7.10367e+06	6.41722e+06	5.0913e+06	5.6858e+06	6.70463e+06	5.3331e+06	4.07144e+06	4.18261e+06
tr|A0A2C9VS99	29	5	420.208	0.12164	2.60573	T200_Mock	T200_Infected	>tr|A0A2C9VS99|A0A2C9VS99_MANES S-adenosylmethionine synthase OS=Manihot esculenta OX=3983 GN=MANES_05G010500 PE=3 SV=1	1.52727e+06	948863	486660	2.92396e+06	2.65227e+06	2.14399e+06	2.25193e+06	1.20589e+06	1.89769e+06	1.38405e+06	2.5356e+06	3.11094e+06
tr|A0A2C9VS51;tr|A0A2C9V3N6	10	9	85.6222	0.12164	1.52469	TME3_Infected	T200_Mock	>tr|A0A2C9VS51|A0A2C9VS51_MANES Uncharacterized protein OS=Manihot esculenta OX=3983 GN=MANES_06G117700 PE=3 SV=1	3.05084e+06	2.4833e+06	2.31544e+06	2.25138e+06	2.9735e+06	2.46263e+06	3.19066e+06	4.06618e+06	4.46425e+06	2.65022e+06	3.14836e+06	4.01544e+06
tr|A0A2C9W8P5	2	2	12.8111	0.12164	3.86475	T200_Mock	TME3_Infected	>tr|A0A2C9W8P5|A0A2C9W8P5_MANES Uncharacterized protein (Fragment) OS=Manihot esculenta OX=3983 GN=MANES_03G134400 PE=4 SV=1	137920	124953	227954	347832	229749	203879	39882.5	56101.8	106217	19483.4	90215.4	132169
tr|A0A2C9VBN6;tr|A0A2C9VBH4	18	17	129.075	0.12164	1.46367	T200_Infected	TME3_Infected	>tr|A0A2C9VBN6|A0A2C9VBN6_MANES Uncharacterized protein OS=Manihot esculenta OX=3983 GN=MANES_09G167500 PE=3 SV=1	4.98985e+06	5.65985e+06	6.99649e+06	5.94108e+06	5.0091e+06	5.89975e+06	4.64808e+06	3.1624e+06	4.24562e+06	3.3831e+06	4.83291e+06	4.4538e+06
tr|A0A2C9W8Z9;tr|A0A2C9UD32	12	12	119.706	0.12164	2.13548	T200_Infected	T200_Mock	>tr|A0A2C9W8Z9|A0A2C9W8Z9_MANES Beta-galactosidase OS=Manihot esculenta OX=3983 GN=MANES_03G145400 PE=3 SV=1	7.29723e+06	6.2525e+06	1.2267e+07	3.12792e+06	5.40415e+06	3.55735e+06	5.24039e+06	8.73607e+06	9.40261e+06	5.74853e+06	3.95858e+06	5.73677e+06
tr|A0A2C9VXA6;tr|A0A2C9URD3	15	15	169.802	0.12164	5.55081	TME3_Infected	T200_Mock	>tr|A0A2C9VXA6|A0A2C9VXA6_MANES Uncharacterized protein OS=Manihot esculenta OX=3983 GN=MANES_05G175300 PE=4 SV=1	1.1027e+07	2.22128e+07	3.80749e+07	3.87237e+06	1.20471e+07	8.04407e+06	1.474e+07	6.57528e+07	5.25243e+07	2.39758e+07	2.01325e+07	2.08949e+07
tr|A0A2C9UBM5;tr|A0A2C9U103;tr|A0A2C9UBJ3;tr|A0A2C9W3G8	3	3	15.5152	0.12164	1.72043	TME3_Mock	T200_Infected	>tr|A0A2C9UBM5|A0A2C9UBM5_MANES Uncharacterized protein OS=Manihot esculenta OX=3983 GN=MANES_16G133100 PE=3 SV=1	344433	367872	159512	482399	518410	481583	368609	208968	327750	526059	460511	513334
tr|A0A251K2J5	3	3	24.1463	0.12164	1.75172	T200_Mock	TME3_Mock	>tr|A0A251K2J5|A0A251K2J5_MANES Uncharacterized protein OS=Manihot esculenta OX=3983 GN=MANES_09G008200 PE=4 SV=1	384317	323397	386343	510080	748813	571575	531673	280743	278997	368938	286264	389753
tr|A0A2C9UCN6	11	10	83.3115	0.12179	2.55886	T200_Infected	TME3_Mock	>tr|A0A2C9UCN6|A0A2C9UCN6_MANES Uncharacterized protein OS=Manihot esculenta OX=3983 GN=MANES_15G043100 PE=4 SV=1	5.88371e+06	1.08118e+07	1.46078e+07	5.70058e+06	6.87183e+06	5.6286e+06	3.2109e+06	6.75949e+06	5.48204e+06	5.13793e+06	3.83179e+06	3.26357e+06
tr|A0A2C9WPP2	4	4	18.5792	0.12179	3.88648	T200_Infected	TME3_Mock	>tr|A0A2C9WPP2|A0A2C9WPP2_MANES Uncharacterized protein OS=Manihot esculenta OX=3983 GN=MANES_01G230600 PE=4 SV=1	811549	1.13589e+06	2.99816e+06	677649	1.28766e+06	1.48659e+06	420410	726191	994343	450283	408343	413888
tr|A0A2C9VCA0;tr|A0A2C9VBB4;tr|A0A2C9VGV9	2	2	10.8396	0.121847	2.03516	TME3_Infected	T200_Infected	>tr|A0A2C9VCA0|A0A2C9VCA0_MANES Uncharacterized protein OS=Manihot esculenta OX=3983 GN=MANES_09G119600 PE=4 SV=1	131280	58244.6	72975.1	191298	180192	151765	149909	150729	233593	201221	103993	181731
tr|A0A2C9WL74;tr|A0A2C9WNZ6	13	12	72.8379	0.121847	1.83226	T200_Infected	TME3_Mock	>tr|A0A2C9WL74|A0A2C9WL74_MANES Uncharacterized protein OS=Manihot esculenta OX=3983 GN=MANES_01G164100 PE=3 SV=1	8.36067e+06	1.13595e+07	1.7256e+07	5.80725e+06	8.47677e+06	7.50968e+06	8.7827e+06	7.02494e+06	6.91557e+06	7.26698e+06	6.66488e+06	6.24876e+06
tr|A0A2C9W6T4	4	3	12.0566	0.121847	3.36444	T200_Infected	TME3_Infected	>tr|A0A2C9W6T4|A0A2C9W6T4_MANES Uncharacterized protein OS=Manihot esculenta OX=3983 GN=MANES_03G122800 PE=4 SV=1	803501	1.22104e+06	1.44917e+06	323211	678229	906603	479718	391195	161566	593304	190925	351171
tr|A0A2C9UE64;tr|A0A2C9UDD1	5	4	54.5572	0.121847	2.24803	T200_Mock	TME3_Mock	>tr|A0A2C9UE64|A0A2C9UE64_MANES Uncharacterized protein OS=Manihot esculenta OX=3983 GN=MANES_15G025100 PE=4 SV=1	1.14499e+06	1.82699e+06	2.01716e+06	2.63995e+06	2.67247e+06	2.75497e+06	1.05801e+06	1.67484e+06	1.81522e+06	1.03487e+06	1.83967e+06	714118
tr|A0A2C9VG40;tr|A0A2C9VG16	3	2	10.8527	0.121996	3.19597	TME3_Mock	T200_Mock	>tr|A0A2C9VG40|A0A2C9VG40_MANES Uncharacterized protein OS=Manihot esculenta OX=3983 GN=MANES_08G136400 PE=4 SV=1	19219.1	24917.7	66535.2	21078	27880.2	17910.9	73121.2	59404.1	39703.1	41137.7	100423	72151.7
tr|A0A2C9VL96	17	8	111.483	0.122332	3.57889	T200_Mock	T200_Infected	>tr|A0A2C9VL96|A0A2C9VL96_MANES Lysine--tRNA ligase OS=Manihot esculenta OX=3983 GN=MANES_07G091500 PE=3 SV=1	1.02443e+06	233901	291947	1.56309e+06	2.32995e+06	1.65522e+06	1.19324e+06	1.31581e+06	1.69616e+06	934198	841220	3.37526e+06
tr|A0A2C9W7Q3	11	7	88.7737	0.122332	2.01573	TME3_Mock	T200_Infected	>tr|A0A2C9W7Q3|A0A2C9W7Q3_MANES Inosine triphosphate pyrophosphatase OS=Manihot esculenta OX=3983 GN=MANES_03G152700 PE=3 SV=1	4.76909e+06	3.08294e+06	3.08784e+06	4.48386e+06	6.71309e+06	6.56071e+06	6.57839e+06	6.28338e+06	8.15761e+06	5.0646e+06	6.0566e+06	1.09306e+07
tr|A0A2C9VDI2	20	19	188.577	0.122702	1.62356	T200_Mock	TME3_Infected	>tr|A0A2C9VDI2|A0A2C9VDI2_MANES Uncharacterized protein OS=Manihot esculenta OX=3983 GN=MANES_08G049400 PE=4 SV=1	5.96853e+06	7.82017e+06	8.35123e+06	9.44263e+06	9.97495e+06	6.89797e+06	5.81322e+06	6.23426e+06	4.16106e+06	6.34946e+06	4.79507e+06	6.4387e+06
tr|A0A2C9U2Z6	3	2	19.9684	0.122815	37.4932	TME3_Mock	T200_Infected	>tr|A0A2C9U2Z6|A0A2C9U2Z6_MANES Uncharacterized protein OS=Manihot esculenta OX=3983 GN=MANES_18G127000 PE=3 SV=1	86269.1	42747.9	20167.8	99452.5	75494.7	51780	1.46922e+06	87628.6	129817	206981	4.71497e+06	671465
tr|A0A2C9WHS1;tr|A0A2C9WHK3	2	2	4.74838	0.123513	1.63852	T200_Mock	TME3_Mock	>tr|A0A2C9WHS1|A0A2C9WHS1_MANES Uncharacterized protein OS=Manihot esculenta OX=3983 GN=MANES_01G041300 PE=4 SV=1	405273	325669	311632	392205	556876	480844	493954	362594	478211	210747	283841	378106
tr|A0A2C9URE5	3	3	21.3624	0.123624	8.99846	T200_Mock	TME3_Infected	>tr|A0A2C9URE5|A0A2C9URE5_MANES Uncharacterized protein OS=Manihot esculenta OX=3983 GN=MANES_13G137800 PE=4 SV=1	218781	40872.1	30894.2	492110	417002	372168	82523.8	7465.78	52399.2	49477.7	13599.5	127509
tr|A0A2C9U7B9	26	8	287.341	0.123709	4.76957	TME3_Infected	T200_Mock	>tr|A0A2C9U7B9|A0A2C9U7B9_MANES Carbonic anhydrase OS=Manihot esculenta OX=3983 GN=MANES_17G116800 PE=3 SV=1	1.6118e+07	4.54156e+07	5.12921e+07	9.18668e+06	1.4962e+07	1.18157e+07	2.0331e+07	5.94716e+07	9.17319e+07	1.83155e+07	2.4113e+07	1.08964e+07
tr|A0A2C9UKG3	14	3	129.418	0.123974	2.39838	T200_Infected	TME3_Infected	>tr|A0A2C9UKG3|A0A2C9UKG3_MANES Uncharacterized protein OS=Manihot esculenta OX=3983 GN=MANES_14G065900 PE=3 SV=1	902292	1.33982e+06	1.30786e+06	1.15562e+06	1.28807e+06	787794	907086	342854	230212	701529	477314	800667
tr|A0A2C9WKJ5	5	3	8.80733	0.123974	2.73713	T200_Mock	TME3_Mock	>tr|A0A2C9WKJ5|A0A2C9WKJ5_MANES Uncharacterized protein OS=Manihot esculenta OX=3983 GN=MANES_01G140600 PE=4 SV=1	72654.5	128908	77730.4	229189	189820	98899.2	105641	70483	36875.5	69907.4	55526.1	63782.1
tr|A0A2C9UJ31	2	2	15.4884	0.123974	2.38727	T200_Mock	TME3_Infected	>tr|A0A2C9UJ31|A0A2C9UJ31_MANES Uncharacterized protein OS=Manihot esculenta OX=3983 GN=MANES_15G185600 PE=4 SV=1	362269	349276	471330	445060	977625	684148	412497	272407	197624	288030	353347	499683
tr|A0A2C9UBT3	4	4	23.2342	0.123974	16.2694	TME3_Infected	T200_Mock	>tr|A0A2C9UBT3|A0A2C9UBT3_MANES Uncharacterized protein OS=Manihot esculenta OX=3983 GN=MANES_15G008400 PE=4 SV=1	1.61523e+06	185840	2.44701e+06	12021.9	124157	159420	440538	1.90792e+06	2.46075e+06	297844	32347.3	286848
tr|A0A2C9VE59	5	5	59.0134	0.123974	2.21277	T200_Infected	TME3_Infected	>tr|A0A2C9VE59|A0A2C9VE59_MANES Uncharacterized protein OS=Manihot esculenta OX=3983 GN=MANES_08G025800 PE=4 SV=1	2.4667e+06	4.12516e+06	3.71223e+06	1.67659e+06	1.79279e+06	1.5365e+06	1.01384e+06	2.32774e+06	1.31508e+06	2.23279e+06	1.57618e+06	873383
tr|A0A251LE04	11	10	155.558	0.123974	4.0228	T200_Mock	TME3_Infected	>tr|A0A251LE04|A0A251LE04_MANES rRNA N-glycosidase OS=Manihot esculenta OX=3983 GN=MANES_04G007600 PE=3 SV=1	1.49322e+07	2.78472e+07	1.06302e+07	3.13812e+07	1.51806e+07	1.63917e+07	5.90464e+06	4.45846e+06	5.28608e+06	4.42921e+06	2.23037e+07	5.82672e+06
tr|A0A2C9UYJ6	16	9	93.801	0.123974	2.00997	TME3_Infected	T200_Mock	>tr|A0A2C9UYJ6|A0A2C9UYJ6_MANES Uncharacterized protein OS=Manihot esculenta OX=3983 GN=MANES_11G012700 PE=4 SV=1	2.06653e+06	1.33969e+06	2.69823e+06	1.11031e+06	1.38608e+06	1.3029e+06	1.80794e+06	2.85162e+06	2.97689e+06	1.47275e+06	1.25296e+06	1.94453e+06
tr|A0A2C9WGC6;tr|A0A2C9WGI4	3	3	13.3799	0.123974	2.91454	T200_Mock	TME3_Infected	>tr|A0A2C9WGC6|A0A2C9WGC6_MANES Uncharacterized protein OS=Manihot esculenta OX=3983 GN=MANES_01G001600 PE=4 SV=1	206515	116012	155210	159496	203165	362578	120615	41984.5	86235.4	111774	114351	183619
tr|A0A2C9UL75	3	2	15.5548	0.123974	3.03783	T200_Infected	TME3_Infected	>tr|A0A2C9UL75|A0A2C9UL75_MANES Uncharacterized protein OS=Manihot esculenta OX=3983 GN=MANES_14G120500 PE=4 SV=1	100155	219385	129069	114779	75416.2	45968.7	47686.3	67813.6	32174.1	97670.4	46743.6	52005.8
tr|A0A199UBK9;tr|A0A199UBC1;tr|A0A199UBP1;tr|A0A199UBQ4	6	6	30.5127	0.123974	2.14121	T200_Mock	TME3_Infected	>tr|A0A199UBK9|A0A199UBK9_MANES Homoserine dehydrogenase OS=Manihot esculenta OX=3983 GN=MANES_S033500 PE=3 SV=1	661781	523049	468589	914172	838138	1.07963e+06	574975	217561	530053	531725	785422	761629
tr|A0A2C9W5X5;tr|A0A2C9UFP4	6	5	34.4488	0.123974	1.99882	T200_Infected	TME3_Mock	>tr|A0A2C9W5X5|A0A2C9W5X5_MANES Uncharacterized protein OS=Manihot esculenta OX=3983 GN=MANES_03G090800 PE=3 SV=1	792092	1.09174e+06	1.4938e+06	919199	1.07975e+06	895247	735289	647087	614295	701747	306594	681465
tr|A0A2C9UGX0;tr|A0A2C9UGJ7	7	7	37.4435	0.123974	2.08829	T200_Mock	TME3_Infected	>tr|A0A2C9UGX0|A0A2C9UGX0_MANES Phosphoacetylglucosamine mutase OS=Manihot esculenta OX=3983 GN=MANES_15G172800 PE=3 SV=1	855673	939439	744051	1.45995e+06	1.72145e+06	1.04711e+06	819151	486922	718799	647083	1.06233e+06	1.3501e+06
tr|A0A2C9V923;tr|A0A2C9V909;tr|A0A2C9V996;tr|A0A2C9VAF4	6	6	35.3503	0.124914	8.06847	T200_Mock	TME3_Infected	>tr|A0A2C9V923|A0A2C9V923_MANES Uncharacterized protein OS=Manihot esculenta OX=3983 GN=MANES_09G086200 PE=4 SV=1	1.77532e+06	1.34577e+06	5.01447e+06	1.09342e+06	6.49521e+06	4.47622e+06	911286	408160	175862	660446	136223	1.32174e+06
tr|A0A2C9UMZ4	4	3	21.3148	0.125372	2.85074	T200_Mock	T200_Infected	>tr|A0A2C9UMZ4|A0A2C9UMZ4_MANES Uncharacterized protein OS=Manihot esculenta OX=3983 GN=MANES_14G153800 PE=4 SV=1	276100	107815	141550	461789	490687	545486	371368	125005	120598	242029	204001	446018
tr|A0A2C9WQ78;tr|A0A2C9VUC9	3	3	15.3255	0.125372	4.45355	T200_Mock	TME3_Infected	>tr|A0A2C9WQ78|A0A2C9WQ78_MANES Uncharacterized protein OS=Manihot esculenta OX=3983 GN=MANES_01G205100 PE=4 SV=1	253755	111658	37901.1	343369	422423	470787	152198	35879.4	89583.8	104593	134559	220246
tr|A0A2C9VES1	4	3	10.0467	0.125372	2.72048	TME3_Infected	T200_Mock	>tr|A0A2C9VES1|A0A2C9VES1_MANES Uncharacterized protein OS=Manihot esculenta OX=3983 GN=MANES_08G093200 PE=3 SV=1	326109	287307	515435	193815	351029	177098	344422	672691	946917	479059	388975	528082
tr|A0A2C9V6C7;tr|A0A2C9V7Q8	15	2	80.6126	0.125372	3.195	TME3_Infected	T200_Infected	>tr|A0A2C9V6C7|A0A2C9V6C7_MANES Lipoxygenase OS=Manihot esculenta OX=3983 GN=MANES_10G149100 PE=3 SV=1	97794.4	72805.7	66944.3	64027.6	309336	117194	304962	234473	219520	139475	194824	241615
tr|A0A2C9V5L1	3	3	8.32557	0.125372	1.65117	TME3_Mock	T200_Infected	>tr|A0A2C9V5L1|A0A2C9V5L1_MANES Uncharacterized protein OS=Manihot esculenta OX=3983 GN=MANES_10G123600 PE=4 SV=1	217151	193829	103824	318485	276555	231568	199980	160347	208405	239487	285313	325229
tr|A0A199UCT1;tr|A0A199UC87;tr|A0A2C9U488	14	11	69.2601	0.125432	1.83184	TME3_Infected	T200_Infected	>tr|A0A199UCT1|A0A199UCT1_MANES Uncharacterized protein OS=Manihot esculenta OX=3983 GN=MANES_S016700 PE=4 SV=1	2.52405e+06	2.09983e+06	2.45959e+06	2.36675e+06	3.33431e+06	2.56698e+06	3.43476e+06	4.34554e+06	5.19553e+06	2.84884e+06	2.00118e+06	3.96904e+06
tr|A0A2C9VTM7	9	7	69.262	0.125432	1.91802	TME3_Infected	T200_Mock	>tr|A0A2C9VTM7|A0A2C9VTM7_MANES Malic enzyme OS=Manihot esculenta OX=3983 GN=MANES_05G059200 PE=3 SV=1	713473	1.47237e+06	1.39569e+06	799112	782027	635313	1.12168e+06	1.74514e+06	1.38437e+06	1.17085e+06	1.48213e+06	1.15306e+06
tr|A0A2C9W478;tr|A0A2C9UAN6	5	5	10.1436	0.125432	5.87475	T200_Mock	T200_Infected	>tr|A0A2C9W478|A0A2C9W478_MANES Uncharacterized protein OS=Manihot esculenta OX=3983 GN=MANES_03G033700 PE=4 SV=1	137240	7193.92	13423.9	269568	409457	248349	163174	45106.6	34183.3	99559.4	99845	408645
tr|A0A2C9WEQ6	3	3	4.60592	0.125432	5.01849	T200_Mock	T200_Infected	>tr|A0A2C9WEQ6|A0A2C9WEQ6_MANES Uncharacterized protein OS=Manihot esculenta OX=3983 GN=MANES_02G160700 PE=3 SV=1	76612	10319.6	3731.63	204532	137343	113117	98947.9	11182.2	42053.1	77739.1	151249	215669
tr|A0A2C9VE26	3	3	27.432	0.125432	3.24757	T200_Mock	T200_Infected	>tr|A0A2C9VE26|A0A2C9VE26_MANES Uncharacterized protein OS=Manihot esculenta OX=3983 GN=MANES_09G178300 PE=4 SV=1	646235	314536	324441	1.28112e+06	1.60844e+06	1.28425e+06	734721	265990	317102	753368	267582	1.20767e+06
tr|A0A2C9VD71;tr|A0A2C9VAF6;tr|A0A2C9VD53;tr|A0A2C9VE69	20	18	134.727	0.125432	8.69516	TME3_Infected	TME3_Mock	>tr|A0A2C9VD71|A0A2C9VD71_MANES Uncharacterized protein OS=Manihot esculenta OX=3983 GN=MANES_09G184000 PE=3 SV=1	7.62073e+06	873006	550930	450831	626805	329735	4.86853e+06	3.24722e+06	1.01933e+06	436618	172777	441199
tr|A0A251L4D3;tr|A0A251JR89;tr|A0A2C9W2Q6	9	4	52.5062	0.125432	2.25574	TME3_Infected	T200_Mock	>tr|A0A251L4D3|A0A251L4D3_MANES Uncharacterized protein OS=Manihot esculenta OX=3983 GN=MANES_04G146300 PE=3 SV=1	2.40926e+06	1.8749e+06	1.59045e+06	893128	1.17198e+06	817407	1.07469e+06	2.63173e+06	2.79577e+06	2.30285e+06	1.6953e+06	1.6711e+06
tr|A0A251IQB4	21	19	143.72	0.125432	1.33526	TME3_Infected	T200_Infected	>tr|A0A251IQB4|A0A251IQB4_MANES Uncharacterized protein OS=Manihot esculenta OX=3983 GN=MANES_18G034500 PE=4 SV=1	8.04437e+06	1.06335e+07	1.03688e+07	9.62237e+06	1.10568e+07	1.0514e+07	1.47152e+07	1.18752e+07	1.21946e+07	1.1917e+07	1.02024e+07	1.12375e+07
tr|A0A2C9UQV7;tr|A0A2C9UPK0	8	7	81.1723	0.125432	1.96885	TME3_Infected	T200_Mock	>tr|A0A2C9UQV7|A0A2C9UQV7_MANES Uncharacterized protein OS=Manihot esculenta OX=3983 GN=MANES_13G068000 PE=3 SV=1	4.05824e+06	2.18983e+06	3.89492e+06	2.05213e+06	1.8609e+06	2.34075e+06	2.80704e+06	5.16312e+06	4.34254e+06	3.01223e+06	3.11482e+06	2.79329e+06
tr|A0A2C9V305;tr|A0A2C9V313;tr|A0A2C9VEE7	16	5	117.6	0.125432	1.95506	T200_Mock	TME3_Infected	>tr|A0A2C9V305|A0A2C9V305_MANES Uncharacterized protein OS=Manihot esculenta OX=3983 GN=MANES_10G032500 PE=4 SV=1	2.45542e+06	1.14059e+06	1.36041e+06	2.87956e+06	2.68397e+06	2.83391e+06	2.08487e+06	1.16127e+06	1.04909e+06	1.92532e+06	1.95025e+06	2.5887e+06
tr|A0A2C9U193	16	12	152.788	0.125432	2.93144	T200_Infected	T200_Mock	>tr|A0A2C9U193|A0A2C9U193_MANES Uncharacterized protein OS=Manihot esculenta OX=3983 GN=MANES_18G081400 PE=4 SV=1	6.47949e+06	1.45431e+07	1.80358e+07	3.02698e+06	6.36712e+06	3.92983e+06	5.60005e+06	1.1182e+07	1.02048e+07	8.05755e+06	7.02896e+06	5.89649e+06
tr|A0A2C9VH84;tr|A0A2C9VFZ1	2	2	12.8366	0.125432	7.61545	T200_Infected	TME3_Infected	>tr|A0A2C9VH84|A0A2C9VH84_MANES Uncharacterized protein OS=Manihot esculenta OX=3983 GN=MANES_08G133500 PE=4 SV=1	42217.5	183399	110371	11669.2	64206.5	23585.6	3372	16051.5	24695.7	16356.8	12378.4	33966.4
tr|A0A2C9W8R7	26	24	186.574	0.125432	1.63337	T200_Mock	T200_Infected	>tr|A0A2C9W8R7|A0A2C9W8R7_MANES Uncharacterized protein OS=Manihot esculenta OX=3983 GN=MANES_03G136600 PE=3 SV=1	1.08819e+07	1.03966e+07	1.17814e+07	1.5891e+07	2.00926e+07	1.80153e+07	1.54606e+07	1.09162e+07	1.06754e+07	9.66901e+06	1.3395e+07	1.70062e+07
tr|A0A2C9W9T7	11	2	90.9417	0.125432	3.0929	TME3_Mock	T200_Infected	>tr|A0A2C9W9T7|A0A2C9W9T7_MANES Pyruvate kinase OS=Manihot esculenta OX=3983 GN=MANES_03G171200 PE=3 SV=1	519667	308046	213978	882238	1.04039e+06	746533	922453	416536	495015	584876	771052	1.86592e+06
tr|A0A2C9UWT0	12	5	138.271	0.125432	2.88226	TME3_Mock	T200_Infected	>tr|A0A2C9UWT0|A0A2C9UWT0_MANES Uncharacterized protein OS=Manihot esculenta OX=3983 GN=MANES_11G005800 PE=3 SV=1	6.97066e+06	6.66845e+06	3.98005e+06	1.04879e+07	1.21638e+07	7.48761e+06	1.0407e+07	7.22702e+06	4.55103e+06	1.36814e+07	2.73042e+07	9.79742e+06
tr|A0A2C9UEM4	2	2	3.36902	0.125432	1.67627	T200_Infected	T200_Mock	>tr|A0A2C9UEM4|A0A2C9UEM4_MANES Uncharacterized protein OS=Manihot esculenta OX=3983 GN=MANES_15G094700 PE=4 SV=1	68565.2	48233.5	87006.1	30784.6	49315.3	41482.4	52487.4	64592.4	50008.3	38402	47668	42524.6
tr|A0A2C9VXF4	8	8	38.2844	0.125432	1.71713	T200_Infected	T200_Mock	>tr|A0A2C9VXF4|A0A2C9VXF4_MANES Uncharacterized protein OS=Manihot esculenta OX=3983 GN=MANES_05G180200 PE=4 SV=1	1.15041e+06	2300199	1.84786e+06	1.10773e+06	974698	1.00322e+06	1.33246e+06	1.94836e+06	1.76981e+06	1.09966e+06	1.43758e+06	1.00038e+06
tr|A0A2C9V5Q9	3	3	10.7331	0.125432	2.1804	T200_Infected	T200_Mock	>tr|A0A2C9V5Q9|A0A2C9V5Q9_MANES Uncharacterized protein OS=Manihot esculenta OX=3983 GN=MANES_10G074500 PE=4 SV=1	269841	249390	165888	82152.5	83862.8	148201	147860	232776	141957	192300	221297	120515
tr|A0A2C9U9W0;tr|A0A2C9VLN7;tr|A0A2C9W4K5;tr|A0A2C9W4V1	6	5	27.9401	0.125432	7.72598	TME3_Infected	T200_Mock	>tr|A0A2C9U9W0|A0A2C9U9W0_MANES Pectinesterase OS=Manihot esculenta OX=3983 GN=MANES_16G089400 PE=3 SV=1	170576	358317	699916	241282	191015	202922	311755	2.40308e+06	2.19285e+06	1.04698e+06	692619	633370
tr|A0A251KEE4	7	7	37.78	0.125432	2.22211	T200_Mock	TME3_Infected	>tr|A0A251KEE4|A0A251KEE4_MANES Glycosyltransferase OS=Manihot esculenta OX=3983 GN=MANES_08G163200 PE=3 SV=1	439486	492333	603236	1.4768e+06	855391	776308	789260	290377	319260	634493	1.37514e+06	922098
tr|A0A2C9UM43	10	4	96.2387	0.125432	2.42966	TME3_Mock	T200_Infected	>tr|A0A2C9UM43|A0A2C9UM43_MANES Ferredoxin--NADP reductase, chloroplastic OS=Manihot esculenta OX=3983 GN=MANES_14G123200 PE=3 SV=1	2.77196e+06	1.3456e+06	1.23623e+06	3.69915e+06	5.7365e+06	3.47722e+06	4.05513e+06	1.72161e+06	2.4808e+06	2.82566e+06	3.90599e+06	6.27622e+06
tr|A0A2C9WBN7;tr|A0A2C9VCG0	11	10	64.3792	0.125432	2.36625	TME3_Mock	T200_Infected	>tr|A0A2C9WBN7|A0A2C9WBN7_MANES Uncharacterized protein OS=Manihot esculenta OX=3983 GN=MANES_02G019600 PE=3 SV=1	1.14398e+06	992850	673048	2.25516e+06	1.80322e+06	1.55274e+06	2.20967e+06	1.20732e+06	1.37212e+06	1.40937e+06	1.82885e+06	3.41066e+06
tr|A0A2C9WRU6	3	2	16.1846	0.125432	2.32761	T200_Infected	TME3_Mock	>tr|A0A2C9WRU6|A0A2C9WRU6_MANES Protein-ribulosamine 3-kinase, chloroplastic OS=Manihot esculenta OX=3983 GN=MANES_01G262400 PE=3 SV=1	589637	627936	812667	317531	664976	588922	210925	400194	364934	162940	462775	246526
tr|A0A2C9UBB9	4	3	19.2742	0.125432	2.88975	T200_Mock	TME3_Infected	>tr|A0A2C9UBB9|A0A2C9UBB9_MANES Uncharacterized protein OS=Manihot esculenta OX=3983 GN=MANES_16G070900 PE=4 SV=1	639678	1.05287e+06	494468	791522	1.09246e+06	997990	772378	85002.4	139929	909716	700114	837678
tr|A0A2C9W5N5;tr|A0A2C9UEG6	7	7	63.176	0.125432	2.45721	TME3_Mock	T200_Infected	>tr|A0A2C9W5N5|A0A2C9W5N5_MANES Uncharacterized protein OS=Manihot esculenta OX=3983 GN=MANES_03G078600 PE=4 SV=1	1.26339e+06	589836	460789	2.20244e+06	1.81033e+06	1.37861e+06	1.82358e+06	1.16175e+06	1.162e+06	2.4434e+06	1.03951e+06	2.20311e+06
tr|A0A2C9WG65;tr|A0A251JC82;tr|A0A251LCC0;tr|A0A2C9UCE3	18	16	120.254	0.125432	2.23152	TME3_Infected	T200_Mock	>tr|A0A2C9WG65|A0A2C9WG65_MANES Uncharacterized protein OS=Manihot esculenta OX=3983 GN=MANES_02G219700 PE=3 SV=1	4.96292e+06	2.82865e+06	2.40651e+06	1.58162e+06	2.63537e+06	2.27231e+06	5.04847e+06	5.34889e+06	4.08365e+06	3.4641e+06	1.70495e+06	3.23152e+06
tr|A0A2C9VH89	9	9	42.745	0.125432	1.96417	T200_Mock	T200_Infected	>tr|A0A2C9VH89|A0A2C9VH89_MANES Clustered mitochondria protein homolog OS=Manihot esculenta OX=3983 GN=MANES_07G003200 PE=3 SV=1	606788	392744	327556	820972	1.08127e+06	704383	745194	675918	760671	622781	543867	1.10668e+06
tr|A0A2C9U9H8	4	4	26.3514	0.125432	2.02698	TME3_Mock	T200_Infected	>tr|A0A2C9U9H8|A0A2C9U9H8_MANES Uncharacterized protein OS=Manihot esculenta OX=3983 GN=MANES_16G068300 PE=4 SV=1	1.35374e+06	958573	1.8029e+06	1.69443e+06	2.1144e+06	2.15155e+06	2.16792e+06	2.61168e+06	3.51545e+06	1.68994e+06	3.90468e+06	2.74685e+06
tr|A0A2C9UE09	13	5	44.4524	0.125432	1.96364	TME3_Infected	T200_Mock	>tr|A0A2C9UE09|A0A2C9UE09_MANES Glutathione reductase OS=Manihot esculenta OX=3983 GN=MANES_15G051800 PE=3 SV=1	2.71498e+06	2.65712e+06	2.41346e+06	1.46779e+06	2.30197e+06	1.26248e+06	2.14436e+06	4.13857e+06	3.59859e+06	1.93617e+06	1.68369e+06	2.62305e+06
tr|A0A2C9U046	6	4	38.8746	0.125432	2.15407	T200_Mock	TME3_Infected	>tr|A0A2C9U046|A0A2C9U046_MANES Uncharacterized protein OS=Manihot esculenta OX=3983 GN=MANES_18G005700 PE=4 SV=1	1.11137e+06	441648	361646	1.62344e+06	1.09919e+06	1.37759e+06	788881	476660	637933	918352	693783	639315
tr|A0A2C9UEC6	28	13	336.668	0.125432	4.83576	T200_Mock	TME3_Infected	>tr|A0A2C9UEC6|A0A2C9UEC6_MANES NADPH-protochlorophyllide oxidoreductase OS=Manihot esculenta OX=3983 GN=MANES_15G085400 PE=3 SV=1	3.70651e+07	1.87622e+07	6.23811e+06	5.47432e+07	5.75421e+07	3.17622e+07	1.80632e+07	5.43236e+06	6.2924e+06	1.39367e+07	6.88677e+06	2.20007e+07
tr|A0A2C9VY00	19	18	142.602	0.125432	1.31468	T200_Mock	TME3_Infected	>tr|A0A2C9VY00|A0A2C9VY00_MANES Uncharacterized protein OS=Manihot esculenta OX=3983 GN=MANES_05G198000 PE=4 SV=1	3.73989e+06	4.35797e+06	4.09525e+06	4.53064e+06	5.02957e+06	4.13192e+06	3.7734e+06	2.84119e+06	3.80022e+06	3.89529e+06	3.53735e+06	3.81465e+06
tr|A0A199UCH1;tr|A0A2C9W9Y1	3	3	21.4872	0.125432	2.76403	T200_Mock	T200_Infected	>tr|A0A199UCH1|A0A199UCH1_MANES Uncharacterized protein OS=Manihot esculenta OX=3983 GN=MANES_S008500 PE=3 SV=1	427509	187077	197502	526834	998695	719111	527342	306765	247163	318500	387043	721166
tr|A0A2C9VEF7	3	2	29.9462	0.125432	5.02583	T200_Mock	T200_Infected	>tr|A0A2C9VEF7|A0A2C9VEF7_MANES Uncharacterized protein OS=Manihot esculenta OX=3983 GN=MANES_08G079400 PE=4 SV=1	153903	67688.6	118448	272913	1.00844e+06	427631	299572	55029.5	24194.5	218646	297910	955489
tr|A0A2C9WRJ3	2	2	12.0635	0.125432	2.1282	T200_Mock	T200_Infected	>tr|A0A2C9WRJ3|A0A2C9WRJ3_MANES Uncharacterized protein OS=Manihot esculenta OX=3983 GN=MANES_01G260300 PE=4 SV=1	54143.3	47458.5	115410	161993	168774	131077	106342	114176	138767	82667.2	162132	166967
tr|A0A2C9V2W5	10	9	49.422	0.12554	1.93009	TME3_Infected	T200_Infected	>tr|A0A2C9V2W5|A0A2C9V2W5_MANES Uncharacterized protein OS=Manihot esculenta OX=3983 GN=MANES_10G032600 PE=3 SV=1	1.65912e+06	1.20172e+06	2.16557e+06	1.73508e+06	2.25486e+06	2.20979e+06	2.78096e+06	2.74693e+06	4.17352e+06	2.54761e+06	1.67251e+06	2.94402e+06
tr|A0A2C9VI99	18	4	144.974	0.12554	2.33654	T200_Mock	T200_Infected	>tr|A0A2C9VI99|A0A2C9VI99_MANES Uncharacterized protein OS=Manihot esculenta OX=3983 GN=MANES_08G143700 PE=3 SV=1	1.01446e+06	467200	433896	1.77778e+06	1.46767e+06	1.2303e+06	1.47141e+06	640100	1.11803e+06	1.07261e+06	1.06421e+06	1.79573e+06
tr|A0A2C9WM64	19	11	157.477	0.12554	1.34965	T200_Mock	T200_Infected	>tr|A0A2C9WM64|A0A2C9WM64_MANES Uncharacterized protein OS=Manihot esculenta OX=3983 GN=MANES_01G176200 PE=3 SV=1	9.42154e+06	9.01369e+06	1.05883e+07	1.25659e+07	1.47411e+07	1.18646e+07	1.11822e+07	1.31208e+07	1.44446e+07	1.06734e+07	8.39755e+06	1.23805e+07
tr|A0A2C9WF35	3	2	25.3161	0.12554	3.33348	TME3_Infected	T200_Mock	>tr|A0A2C9WF35|A0A2C9WF35_MANES Uncharacterized protein OS=Manihot esculenta OX=3983 GN=MANES_02G109200 PE=3 SV=1	944297	443748	635822	197661	731511	406675	780186	1.75428e+06	1.91856e+06	681804	224313	440558
tr|A0A2C9UDA0;tr|A0A2C9UCY4	3	3	15.0398	0.12554	4.26021	TME3_Infected	T200_Mock	>tr|A0A2C9UDA0|A0A2C9UDA0_MANES Uncharacterized protein OS=Manihot esculenta OX=3983 GN=MANES_15G051900 PE=4 SV=1	207428	370266	363741	100338	113764	123726	146541	564172	728506	147461	64929	224339
tr|A0A2C9WAX2	3	2	24.4437	0.12554	2.30742	T200_Mock	T200_Infected	>tr|A0A2C9WAX2|A0A2C9WAX2_MANES Uncharacterized protein OS=Manihot esculenta OX=3983 GN=MANES_02G048700 PE=4 SV=1	302252	108626	152973	313313	507293	480433	309830	574790	335473	595459	274021	376477
tr|A0A2C9UA18	11	10	131.749	0.12554	4.79739	TME3_Mock	T200_Infected	>tr|A0A2C9UA18|A0A2C9UA18_MANES Uncharacterized protein OS=Manihot esculenta OX=3983 GN=MANES_16G094900 PE=4 SV=1	1.10277e+06	154303	364271	2.98102e+06	2.89968e+06	1.82017e+06	3.08624e+06	422125	572482	1.96621e+06	1.47375e+06	4.33827e+06
tr|A0A2C9VU41	13	9	89.7328	0.12554	1.60219	T200_Mock	T200_Infected	>tr|A0A2C9VU41|A0A2C9VU41_MANES Uncharacterized protein OS=Manihot esculenta OX=3983 GN=MANES_05G002000 PE=3 SV=1	4.07556e+06	2.4498e+06	2.87766e+06	4.80821e+06	4.73521e+06	5.52197e+06	3.7572e+06	4.68451e+06	4.34406e+06	3.13233e+06	4.7976e+06	4.36505e+06
tr|A0A2C9VLT7	4	4	32.8002	0.12554	3.05863	TME3_Infected	TME3_Mock	>tr|A0A2C9VLT7|A0A2C9VLT7_MANES Uncharacterized protein OS=Manihot esculenta OX=3983 GN=MANES_07G089100 PE=4 SV=1	3.8714e+06	2.16613e+06	2.05924e+06	642053	1.73236e+06	2.41746e+06	2.50858e+06	3.4678e+06	4.28593e+06	1.37452e+06	535450	1.44522e+06
tr|A0A2C9W4G0;tr|A0A2C9W4F8	4	3	16.1325	0.12554	3.54186	TME3_Infected	T200_Infected	>tr|A0A2C9W4G0|A0A2C9W4G0_MANES Uncharacterized protein OS=Manihot esculenta OX=3983 GN=MANES_03G040700 PE=3 SV=1	108206	78516	228065	123580	184386	179432	182066	625986	661066	698550	232032	310671
tr|A0A2C9UQH1;tr|A0A2C9UQG4;tr|A0A2C9URH2;tr|A0A2C9USA2;tr|A0A2C9UW70;tr|A0A2C9UWE0	35	21	611.294	0.12554	2.62554	T200_Infected	TME3_Mock	>tr|A0A2C9UQH1|A0A2C9UQH1_MANES Uncharacterized protein OS=Manihot esculenta OX=3983 GN=MANES_13G092100 PE=4 SV=1	5.98085e+08	5.35684e+08	1089221282	2.53832e+08	3.90023e+08	379256535	2.67849e+08	7.73579e+08	5.61926e+08	3.75045e+08	2.38648e+08	2.32987e+08
tr|A0A2C9V262;tr|A0A2C9W000	5	5	37.8859	0.12554	2.80015	T200_Infected	TME3_Mock	>tr|A0A2C9V262|A0A2C9V262_MANES Uncharacterized protein OS=Manihot esculenta OX=3983 GN=MANES_11G104900 PE=3 SV=1	5.63659e+06	5.58212e+06	1.37859e+07	4.41334e+06	8.25984e+06	9.59908e+06	5.95439e+06	3.69097e+06	3.56855e+06	3.29371e+06	1.71121e+06	3.92481e+06
tr|A0A2C9U8Q5;tr|A0A2C9U6Q4;tr|A0A2C9U6R3;tr|A0A2C9U6S0;tr|A0A2C9U6V2;tr|A0A2C9U6Y6;tr|A0A2C9U6Z7;tr|A0A2C9U705;tr|A0A2C9U713;tr|A0A2C9U715;tr|A0A2C9U722;tr|A0A2C9U723;tr|A0A2C9U732;tr|A0A2C9U733;tr|A0A2C9U742;tr|A0A2C9U745;tr|A0A2C9U757;tr|A0A2C9U763;tr|A0A2C9U768;tr|A0A2C9U773;tr|A0A2C9U783;tr|A0A2C9U7V1;tr|A0A2C9U7V4;tr|A0A2C9U7W3;tr|A0A2C9U7W5;tr|A0A2C9U7X0;tr|A0A2C9U7X4;tr|A0A2C9U7Y2;tr|A0A2…	9	7	17.3494	0.12554	2.53949	TME3_Infected	T200_Mock	>tr|A0A2C9U8Q5|A0A2C9U8Q5_MANES Uncharacterized protein OS=Manihot esculenta OX=3983 GN=MANES_17G112400 PE=4 SV=1	2.43669e+07	3.22052e+07	3.17895e+07	7.29024e+06	1.84737e+07	1.10156e+07	1.66665e+07	3.67534e+07	3.99814e+07	3.29275e+07	1.47896e+07	2.90055e+07
tr|A0A2C9UGX4;tr|A0A251J6N4	37	17	364.218	0.12554	3.008	T200_Infected	TME3_Mock	>tr|A0A2C9UGX4|A0A2C9UGX4_MANES Carbonic anhydrase OS=Manihot esculenta OX=3983 GN=MANES_15G167500 PE=3 SV=1	1.33916e+08	1.98058e+08	2.83e+08	6.73835e+07	9.64312e+07	9.56036e+07	5.85643e+07	1.48727e+08	1.97973e+08	6.58819e+07	9.62128e+07	4.23516e+07
tr|A0A2C9WJ87	3	3	22.0638	0.12554	13.7193	TME3_Infected	T200_Mock	>tr|A0A2C9WJ87|A0A2C9WJ87_MANES Glycosyltransferase OS=Manihot esculenta OX=3983 GN=MANES_01G017800 PE=3 SV=1	92985.7	128704	286823	8206.7	83616.2	29104.3	76183.6	554960	1.02789e+06	191995	73830.3	131894
tr|A0A199UA63	3	3	15.427	0.12554	3.2605	TME3_Mock	T200_Infected	>tr|A0A199UA63|A0A199UA63_MANES Carboxypeptidase OS=Manihot esculenta OX=3983 GN=MANES_S080900 PE=3 SV=1	606001	113370	92819	232964	583817	393004	1.12953e+06	637813	527880	543480	1.16587e+06	938793
tr|A0A2C9UGN6;tr|A0A2C9U7D1;tr|A0A2C9WB05	16	16	161.365	0.12554	3.1148	T200_Infected	T200_Mock	>tr|A0A2C9UGN6|A0A2C9UGN6_MANES Uncharacterized protein OS=Manihot esculenta OX=3983 GN=MANES_15G167800 PE=4 SV=1	7.65846e+06	1.5309e+07	1.81624e+07	3.87442e+06	4.91918e+06	4.41105e+06	3.70367e+06	1.13813e+07	1.36322e+07	6.46079e+06	5.56037e+06	4.42595e+06
tr|A0A2C9VBH6	7	6	76.9719	0.12554	3.17698	TME3_Mock	T200_Infected	>tr|A0A2C9VBH6|A0A2C9VBH6_MANES Uncharacterized protein OS=Manihot esculenta OX=3983 GN=MANES_09G125500 PE=4 SV=1	4.00771e+06	990229	2.31887e+06	2.03757e+06	3.23483e+06	5.93806e+06	6.9888e+06	4.09481e+06	4.45617e+06	5.57981e+06	1.07862e+07	6.87938e+06
tr|A0A251IZW8	19	11	320.614	0.12554	2.02771	TME3_Mock	T200_Mock	>tr|A0A251IZW8|A0A251IZW8_MANES Uncharacterized protein OS=Manihot esculenta OX=3983 GN=MANES_16G091000 PE=3 SV=1	3.03573e+07	6.15061e+07	6.00134e+07	5.16462e+07	3.13159e+07	3.45549e+07	9.13392e+07	5.48636e+07	6.19884e+07	6.12066e+07	8.33763e+07	9.37074e+07
tr|A0A2C9U5R1	28	5	212.984	0.12554	2.40043	T200_Mock	T200_Infected	>tr|A0A2C9U5R1|A0A2C9U5R1_MANES Uncharacterized protein OS=Manihot esculenta OX=3983 GN=MANES_17G081000 PE=3 SV=1	421313	170759	242454	402814	938692	661711	489440	519566	733646	440485	455795	813526
tr|A0A2C9VQ93;tr|A0A2C9UJZ9	2	2	10.3988	0.12554	1.65775	TME3_Infected	T200_Infected	>tr|A0A2C9VQ93|A0A2C9VQ93_MANES Uncharacterized protein OS=Manihot esculenta OX=3983 GN=MANES_06G120700 PE=4 SV=1	245050	138693	286189	324651	207281	218250	312451	439399	358727	335348	352613	367318
tr|A0A2C9VKA1	5	4	22.8484	0.12554	1.9853	T200_Mock	TME3_Mock	>tr|A0A2C9VKA1|A0A2C9VKA1_MANES Uncharacterized protein OS=Manihot esculenta OX=3983 GN=MANES_07G052300 PE=3 SV=1	246815	277696	356026	450476	372691	407617	325089	297951	133772	217531	225300	177118
tr|A0A2C9VET7	17	14	233.723	0.12554	1.98695	T200_Mock	T200_Infected	>tr|A0A2C9VET7|A0A2C9VET7_MANES Uncharacterized protein OS=Manihot esculenta OX=3983 GN=MANES_08G088900 PE=4 SV=1	1.85626e+07	1.17813e+07	2.58377e+07	3.11289e+07	3.76675e+07	4.28336e+07	2.35984e+07	1.62596e+07	2.17134e+07	1.75079e+07	3.47363e+07	2.42548e+07
tr|A0A2C9VMI8	5	4	25.9655	0.12554	2.58109	T200_Mock	TME3_Infected	>tr|A0A2C9VMI8|A0A2C9VMI8_MANES Uncharacterized protein OS=Manihot esculenta OX=3983 GN=MANES_06G034800 PE=4 SV=1	379233	707915	349819	706348	613337	400738	314191	222071	130287	249929	497073	523921
tr|A0A2C9UGD2	6	5	35.4623	0.12554	2.15702	T200_Mock	T200_Infected	>tr|A0A2C9UGD2|A0A2C9UGD2_MANES Uncharacterized protein OS=Manihot esculenta OX=3983 GN=MANES_15G157800 PE=4 SV=1	789878	358539	957104	1.40803e+06	1.9118e+06	1.22181e+06	1.36635e+06	1.05895e+06	1.18289e+06	768837	1.12654e+06	1.30807e+06
tr|A0A2C9U9K6;tr|A0A2C9W7J9	8	8	51.0448	0.12554	1.7652	TME3_Mock	TME3_Infected	>tr|A0A2C9U9K6|A0A2C9U9K6_MANES Uncharacterized protein OS=Manihot esculenta OX=3983 GN=MANES_16G071800 PE=4 SV=1	659810	867943	645570	1.04656e+06	868584	644430	726205	634637	420070	1.23934e+06	856843	1.04749e+06
tr|A0A2C9WGP0;tr|A0A2C9WI09	11	11	101.875	0.12554	2.60229	T200_Mock	T200_Infected	>tr|A0A2C9WGP0|A0A2C9WGP0_MANES Uncharacterized protein OS=Manihot esculenta OX=3983 GN=MANES_01G008600 PE=4 SV=1	4.52531e+06	1.7383e+06	3.76233e+06	5.39369e+06	1.15408e+07	9.15593e+06	4.4774e+06	3.2601e+06	3.89205e+06	2.76887e+06	4.9813e+06	6.06134e+06
tr|A0A2C9UBL3	6	6	37.2586	0.12558	1.95962	TME3_Infected	T200_Mock	>tr|A0A2C9UBL3|A0A2C9UBL3_MANES Uncharacterized protein OS=Manihot esculenta OX=3983 GN=MANES_16G132300 PE=4 SV=1	1.18306e+06	802381	1.24312e+06	414562	865209	534582	841072	1.47704e+06	1.23733e+06	832406	551494	886413
tr|A0A2C9VS69;tr|A0A2C9VT60	9	7	69.1345	0.125938	2.32942	TME3_Infected	T200_Mock	>tr|A0A2C9VS69|A0A2C9VS69_MANES Uncharacterized protein OS=Manihot esculenta OX=3983 GN=MANES_06G142400 PE=3 SV=1	1.2859e+06	1.20744e+06	873282	631386	829698	766030	1.11192e+06	2.15182e+06	1.92414e+06	649731	1.46989e+06	1.231e+06
tr|A0A2C9VU38	12	12	83.4597	0.126916	1.82313	T200_Mock	T200_Infected	>tr|A0A2C9VU38|A0A2C9VU38_MANES Obg-like ATPase 1 OS=Manihot esculenta OX=3983 GN=MANES_06G171400 PE=3 SV=1	1.40882e+06	1.07612e+06	1.64297e+06	2.54833e+06	2.87729e+06	2.10008e+06	1.73239e+06	1.33211e+06	1.87328e+06	1.70597e+06	1.12527e+06	2.24392e+06
tr|A0A2C9U0N8	3	3	18.2045	0.126964	4.85836	T200_Infected	T200_Mock	>tr|A0A2C9U0N8|A0A2C9U0N8_MANES Uncharacterized protein OS=Manihot esculenta OX=3983 GN=MANES_18G047800 PE=3 SV=1	416036	481465	1.1611e+06	160711	147036	115977	137150	759617	489885	372770	106663	144472
tr|A0A2C9VHY7;tr|A0A2C9V5D7	34	33	310.468	0.128511	1.58844	TME3_Mock	T200_Infected	>tr|A0A2C9VHY7|A0A2C9VHY7_MANES Uncharacterized protein OS=Manihot esculenta OX=3983 GN=MANES_07G026300 PE=3 SV=1	1.06541e+07	8.67397e+06	6.27256e+06	1.42976e+07	1.49434e+07	1.09059e+07	1.286e+07	1.0241e+07	1.06769e+07	1.12573e+07	1.22514e+07	1.71562e+07
tr|A0A2C9UFU2	6	5	11.8568	0.128511	3.60216	T200_Infected	TME3_Infected	>tr|A0A2C9UFU2|A0A2C9UFU2_MANES Uncharacterized protein OS=Manihot esculenta OX=3983 GN=MANES_15G103700 PE=4 SV=1	1.35455e+06	1.08751e+06	580431	1.49744e+06	339762	1.05223e+06	411951	220430	206697	391463	751442	298803
tr|A0A2C9W4Z0;tr|A0A2C9W4X6	2	2	11.0712	0.128511	5.70997	T200_Infected	TME3_Infected	>tr|A0A2C9W4Z0|A0A2C9W4Z0_MANES Uncharacterized protein OS=Manihot esculenta OX=3983 GN=MANES_03G058900 PE=4 SV=1	88530.7	158592	86771.5	136059	15288.7	48731.7	17514.3	24711.6	16249.8	31344.7	47760.7	10238.5
tr|A0A2C9VXJ3	2	2	11.7456	0.128511	3.76524	TME3_Infected	T200_Infected	>tr|A0A2C9VXJ3|A0A2C9VXJ3_MANES Uncharacterized protein OS=Manihot esculenta OX=3983 GN=MANES_05G141200 PE=4 SV=1	46914	26240.5	16987.5	16245.6	51208.6	28779.3	123443	146395	69566.9	67435.7	27066.7	155432
tr|A0A2C9W8G2;tr|A0A2C9UCS8;tr|A0A2C9UE36	8	7	45.289	0.129025	1.86218	TME3_Infected	TME3_Mock	>tr|A0A2C9W8G2|A0A2C9W8G2_MANES Uncharacterized protein OS=Manihot esculenta OX=3983 GN=MANES_03G172800 PE=4 SV=1	3.62142e+06	2.52207e+06	4.15875e+06	3.21152e+06	4.38941e+06	5.63691e+06	4.01467e+06	4.52955e+06	5.7177e+06	1.73201e+06	2.61159e+06	3.31512e+06
tr|A0A2C9UPL8;tr|A0A2C9U977;tr|A0A2C9UVJ9	7	6	53.4106	0.129025	5.6901	TME3_Infected	T200_Mock	>tr|A0A2C9UPL8|A0A2C9UPL8_MANES Uncharacterized protein OS=Manihot esculenta OX=3983 GN=MANES_13G065800 PE=3 SV=1	3.55881e+06	5.48447e+06	4.0727e+06	1.4169e+06	2.0051e+06	1.00558e+06	1.74387e+06	1.61157e+07	7.33389e+06	9.29446e+06	4.66368e+06	4.94847e+06
tr|A0A2C9UCV4	5	4	32.5971	0.129025	4.56184	TME3_Infected	T200_Mock	>tr|A0A2C9UCV4|A0A2C9UCV4_MANES Uncharacterized protein OS=Manihot esculenta OX=3983 GN=MANES_15G008500 PE=3 SV=1	808634	534846	1.22184e+06	90697	346971	562886	554356	2.53765e+06	1.47236e+06	367561	527652	345252
tr|A0A2C9VTI9	16	16	144.68	0.129405	1.98547	T200_Mock	T200_Infected	>tr|A0A2C9VTI9|A0A2C9VTI9_MANES Uncharacterized protein OS=Manihot esculenta OX=3983 GN=MANES_06G153900 PE=4 SV=1	8.62244e+06	7.26125e+06	6.15318e+06	1.38242e+07	1.75795e+07	1.23498e+07	1.01949e+07	7.12093e+06	1.09186e+07	7.72386e+06	1.10861e+07	1.8138e+07
tr|A0A2C9WLZ5;tr|A0A2C9WLY9	5	5	38.1285	0.12949	2.84273	T200_Infected	T200_Mock	>tr|A0A2C9WLZ5|A0A2C9WLZ5_MANES Uncharacterized protein OS=Manihot esculenta OX=3983 GN=MANES_01G182300 PE=4 SV=1	903944	1.49066e+06	1.95993e+06	349239	734611	447965	390917	1.25838e+06	1.19453e+06	599786	544238	593689
tr|A0A251L6N3	4	4	40.1166	0.12949	3.25653	TME3_Infected	T200_Mock	>tr|A0A251L6N3|A0A251L6N3_MANES Uncharacterized protein OS=Manihot esculenta OX=3983 GN=MANES_03G032700 PE=4 SV=1	957440	888780	1.6403e+06	393658	374023	635929	629704	1.59992e+06	2.34127e+06	925487	2.01009e+06	933637
tr|A0A2C9VPK4;tr|A0A2C9VPH7	2	2	11.749	0.12949	2.5854	T200_Mock	T200_Infected	>tr|A0A2C9VPK4|A0A2C9VPK4_MANES 5-formyltetrahydrofolate cyclo-ligase OS=Manihot esculenta OX=3983 GN=MANES_06G098600 PE=3 SV=1	83256.6	34921	59761.7	182687	165657	111700	137067	123018	60521.1	152672	74475.8	111470
tr|A0A2C9VNM0	2	2	3.34972	0.129676	1.45663	T200_Mock	T200_Infected	>tr|A0A2C9VNM0|A0A2C9VNM0_MANES Uncharacterized protein OS=Manihot esculenta OX=3983 GN=MANES_06G073100 PE=4 SV=1	674566	538388	501356	874237	771492	851390	724181	556959	597894	571223	804080	533870
tr|A0A2C9VHS8;tr|A0A2C9VIW0	5	5	44.1323	0.130184	2.78395	T200_Infected	TME3_Infected	>tr|A0A2C9VHS8|A0A2C9VHS8_MANES Cysteine synthase OS=Manihot esculenta OX=3983 GN=MANES_08G151200 PE=3 SV=1	1.82249e+06	3.29427e+06	1.6562e+06	2.10299e+06	859997	1.02773e+06	1.03433e+06	792026	606500	1.00096e+06	1.95469e+06	1.01578e+06
tr|A0A251LJT0;tr|A0A2C9U1Y7;tr|A0A2C9VU17;tr|A0A2C9VXQ2;tr|A0A2C9VY34	7	4	22.8887	0.130321	2.22367	TME3_Infected	T200_Infected	>tr|A0A251LJT0|A0A251LJT0_MANES Uncharacterized protein OS=Manihot esculenta OX=3983 GN=MANES_02G194100 PE=4 SV=1	410864	324482	184389	471273	630657	557736	698713	572540	773935	502824	231796	595430
tr|A0A2C9V7U0	9	6	87.3314	0.130321	1.75236	T200_Mock	TME3_Infected	>tr|A0A2C9V7U0|A0A2C9V7U0_MANES Uncharacterized protein OS=Manihot esculenta OX=3983 GN=MANES_09G044400 PE=4 SV=1	3.52047e+06	3.27378e+06	2.94441e+06	4.6603e+06	3.55956e+06	3.48585e+06	3.35962e+06	1.5946e+06	1.72575e+06	3.87372e+06	2.66755e+06	3.50073e+06
tr|A0A2C9U1Y8;tr|A0A2C9UWC7;tr|A0A2C9WE20	14	11	90.6509	0.130321	2.59531	T200_Mock	TME3_Infected	>tr|A0A2C9U1Y8|A0A2C9U1Y8_MANES Phospho-2-dehydro-3-deoxyheptonate aldolase OS=Manihot esculenta OX=3983 GN=MANES_18G065500 PE=3 SV=1	2.39885e+06	1.69456e+06	784007	4.2381e+06	4.12678e+06	2.85571e+06	2.43065e+06	880310	1.01245e+06	1.63704e+06	2.67011e+06	3.25768e+06
tr|A0A2C9W1H1	12	12	117.377	0.130321	3.81232	T200_Infected	TME3_Infected	>tr|A0A2C9W1H1|A0A2C9W1H1_MANES Uncharacterized protein OS=Manihot esculenta OX=3983 GN=MANES_04G108800 PE=4 SV=1	1.10457e+07	4.633e+07	2.53984e+07	1.57763e+07	9.29858e+06	9.2784e+06	8.94173e+06	9.20958e+06	3.561e+06	7.30924e+06	1.28436e+07	5.8922e+06
tr|A0A2C9WF60;tr|A0A2C9WF62	15	14	75.0839	0.130321	2.82642	T200_Mock	TME3_Mock	>tr|A0A2C9WF60|A0A2C9WF60_MANES Alpha-mannosidase OS=Manihot esculenta OX=3983 GN=MANES_02G137700 PE=3 SV=1	4.38875e+06	2.30188e+06	3.08836e+06	2.52202e+06	4.72251e+06	4.7712e+06	1.0304e+06	2.79597e+06	3.49215e+06	1.64523e+06	1.43474e+06	1.17126e+06
tr|A0A2C9URR4;tr|A0A251LKW3;tr|A0A2C9UQK1;tr|A0A2C9UR55;tr|A0A2C9USJ8;tr|A0A2C9WFT6;tr|A0A2C9WFU3;tr|A0A2C9WH81	12	5	140.882	0.130321	2.89506	T200_Infected	T200_Mock	>tr|A0A2C9URR4|A0A2C9URR4_MANES Uncharacterized protein OS=Manihot esculenta OX=3983 GN=MANES_13G102400 PE=3 SV=1	7.60188e+06	6.06488e+06	7.10168e+06	1.922e+06	2.81594e+06	2.43581e+06	1.71165e+06	7.50911e+06	5.18712e+06	4.32572e+06	2.12655e+06	2.0418e+06
tr|A0A2C9VID5	24	2	178.966	0.130321	3.13198	T200_Mock	T200_Infected	>tr|A0A2C9VID5|A0A2C9VID5_MANES Uncharacterized protein OS=Manihot esculenta OX=3983 GN=MANES_08G134400 PE=4 SV=1	222892	222805	59473.8	628721	666737	286725	280615	167696	152533	220291	330727	461256
tr|A0A2C9U2Q5	13	8	90.3995	0.130321	2.3209	T200_Mock	T200_Infected	>tr|A0A2C9U2Q5|A0A2C9U2Q5_MANES Homoserine dehydrogenase OS=Manihot esculenta OX=3983 GN=MANES_18G116300 PE=3 SV=1	1.50957e+06	1.30099e+06	780235	2.93856e+06	2.94129e+06	2.45404e+06	2.56976e+06	1.36751e+06	1.44208e+06	2.0361e+06	1.03033e+06	2.36618e+06
tr|A0A2C9VKR5	4	4	58.9217	0.13037	1.83959	TME3_Infected	TME3_Mock	>tr|A0A2C9VKR5|A0A2C9VKR5_MANES Uncharacterized protein OS=Manihot esculenta OX=3983 GN=MANES_07G118800 PE=4 SV=1	7.36682e+06	6.60433e+06	1.13395e+07	7.86592e+06	1.11765e+07	1.66036e+07	1.35742e+07	1.24116e+07	1.60688e+07	9.12021e+06	5.84468e+06	7.89602e+06
tr|A0A2C9W104	2	2	8.75508	0.13037	4.61987	T200_Infected	T200_Mock	>tr|A0A2C9W104|A0A2C9W104_MANES Uncharacterized protein OS=Manihot esculenta OX=3983 GN=MANES_04G012500 PE=4 SV=1	80482.6	266794	289031	77406.8	30175.7	30150.3	105841	313959	77939	137601	84135.7	193430
tr|A0A2C9V672	9	9	57.6991	0.130381	2.25389	TME3_Infected	T200_Mock	>tr|A0A2C9V672|A0A2C9V672_MANES Uncharacterized protein OS=Manihot esculenta OX=3983 GN=MANES_10G143400 PE=3 SV=1	1.94184e+06	1.62046e+06	3.00488e+06	1.29138e+06	1.06303e+06	1.41855e+06	1.69426e+06	3.10279e+06	3.7068e+06	2.25724e+06	1.21304e+06	1.25716e+06
tr|A0A2C9VDV1;tr|A0A2C9VF40	8	7	68.6043	0.130381	1.53842	TME3_Infected	T200_Infected	>tr|A0A2C9VDV1|A0A2C9VDV1_MANES Carboxypeptidase OS=Manihot esculenta OX=3983 GN=MANES_08G061100 PE=3 SV=1	621471	475177	898556	875467	1.04237e+06	1.00128e+06	1.2373e+06	977503	854658	845165	964126	1.00426e+06
tr|A0A2C9U5D8;tr|A0A2C9UGB4	5	5	26.9985	0.130381	2.00156	T200_Infected	T200_Mock	>tr|A0A2C9U5D8|A0A2C9U5D8_MANES Uncharacterized protein OS=Manihot esculenta OX=3983 GN=MANES_17G069400 PE=4 SV=1	518893	1.03155e+06	865902	272370	517346	417514	685467	610016	718217	527865	360404	652256
tr|A0A2C9UR25	4	4	40.8036	0.130381	2.57111	T200_Mock	TME3_Infected	>tr|A0A2C9UR25|A0A2C9UR25_MANES Methionine aminopeptidase OS=Manihot esculenta OX=3983 GN=MANES_13G127000 PE=3 SV=1	484559	477732	298430	917520	312086	412592	353574	146384	138754	228009	279682	208617
tr|A0A2C9VB38;tr|A0A2C9VG17	2	2	9.82968	0.130441	3.28973	T200_Mock	TME3_Infected	>tr|A0A2C9VB38|A0A2C9VB38_MANES Uncharacterized protein OS=Manihot esculenta OX=3983 GN=MANES_09G153500 PE=4 SV=1	208677	84678.8	92280.1	346043	129072	243793	109366	34690.4	74474.5	59338.3	128812	67399
tr|A0A2C9W0B7	18	15	112.721	0.130699	1.95282	T200_Infected	TME3_Mock	>tr|A0A2C9W0B7|A0A2C9W0B7_MANES Probable alanine--tRNA ligase, chloroplastic OS=Manihot esculenta OX=3983 GN=MANES_04G068300 PE=3 SV=1	2.6809e+06	3.78554e+06	5.88862e+06	2.87526e+06	3.14961e+06	2.4176e+06	1.9805e+06	2.595e+06	3.23603e+06	2.01966e+06	2.17996e+06	2.12714e+06
tr|A0A2C9VU87	6	5	33.2726	0.130989	3.04028	TME3_Infected	T200_Mock	>tr|A0A2C9VU87|A0A2C9VU87_MANES Uncharacterized protein OS=Manihot esculenta OX=3983 GN=MANES_05G078300 PE=4 SV=1	468454	835416	1.11073e+06	355158	495432	264996	558490	1.2251e+06	1.6081e+06	462262	391767	804338
tr|A0A2C9VMF8	2	2	3.92156	0.130989	4.62011	T200_Infected	TME3_Mock	>tr|A0A2C9VMF8|A0A2C9VMF8_MANES Uncharacterized protein OS=Manihot esculenta OX=3983 GN=MANES_06G030600 PE=4 SV=1	990891	2.0153e+06	3.09675e+06	874601	1.6446e+06	956473	300903	1.74633e+06	1.02284e+06	432016	400543	488392
tr|A0A251LNG7	4	4	36.2731	0.131069	1.9572	T200_Mock	T200_Infected	>tr|A0A251LNG7|A0A251LNG7_MANES Uncharacterized protein OS=Manihot esculenta OX=3983 GN=MANES_01G064000 PE=3 SV=1	785533	296573	529516	1.15092e+06	913280	1.09006e+06	788370	523538	638217	960713	611448	961448
tr|A0A2C9UIC4	2	2	16.1482	0.131069	1.87911	T200_Mock	T200_Infected	>tr|A0A2C9UIC4|A0A2C9UIC4_MANES Ubiquitin carboxyl-terminal hydrolase OS=Manihot esculenta OX=3983 GN=MANES_15G189000 PE=3 SV=1	225342	145447	205074	395425	354794	331888	337496	260436	340471	296810	173650	407991
tr|A0A2C9WN85	8	8	80.4156	0.131069	2.14869	T200_Mock	T200_Infected	>tr|A0A2C9WN85|A0A2C9WN85_MANES Uncharacterized protein OS=Manihot esculenta OX=3983 GN=MANES_01G138000 PE=4 SV=1	1.32286e+06	1.04632e+06	687595	2.20525e+06	2.6304e+06	1.7324e+06	2.35795e+06	1.81347e+06	1.16253e+06	1.48525e+06	1.67157e+06	3.13996e+06
tr|A0A2C9W8I2;tr|A0A251LUL4;tr|A0A2C9WAT1	25	14	199.786	0.131069	2.46512	T200_Infected	T200_Mock	>tr|A0A2C9W8I2|A0A2C9W8I2_MANES Glucose-1-phosphate adenylyltransferase OS=Manihot esculenta OX=3983 GN=MANES_03G182100 PE=3 SV=1	5.19615e+06	1.04339e+07	7.02688e+06	4.32263e+06	2.167e+06	2.70138e+06	3.37606e+06	3.55512e+06	4.20658e+06	3.26038e+06	6.34012e+06	2.15383e+06
tr|A0A2C9UL88	4	4	41.5542	0.131069	2.02166	TME3_Infected	T200_Infected	>tr|A0A2C9UL88|A0A2C9UL88_MANES Uncharacterized protein OS=Manihot esculenta OX=3983 GN=MANES_14G130500 PE=4 SV=1	1.27056e+06	1.51862e+06	1.25994e+06	1.95194e+06	2.95275e+06	1.85451e+06	1.94063e+06	2.5103e+06	3.73499e+06	1.65656e+06	1.88206e+06	3.08346e+06
tr|A0A2C9WCN3	23	6	200.374	0.131069	3.06917	T200_Infected	T200_Mock	>tr|A0A2C9WCN3|A0A2C9WCN3_MANES Ferredoxin--NADP reductase, chloroplastic OS=Manihot esculenta OX=3983 GN=MANES_02G105100 PE=3 SV=1	4.69315e+06	4.90616e+06	1.52303e+07	1.85298e+06	3.487e+06	2.75001e+06	3.3938e+06	7.51244e+06	7.08249e+06	3.80503e+06	3.23595e+06	1.96832e+06
tr|A0A2C9W944;tr|A0A2C9W939;tr|A0A2C9W985	5	2	25.2851	0.131069	1.68616	TME3_Infected	T200_Infected	>tr|A0A2C9W944|A0A2C9W944_MANES Uncharacterized protein OS=Manihot esculenta OX=3983 GN=MANES_03G195300 PE=3 SV=1	115556	148812	70511.9	173969	148487	119543	170403	202917	191341	181455	141172	212927
tr|A0A2C9V0D8;tr|A0A2C9W6E3	2	2	3.95672	0.131069	5.20546	T200_Mock	TME3_Infected	>tr|A0A2C9V0D8|A0A2C9V0D8_MANES Uncharacterized protein OS=Manihot esculenta OX=3983 GN=MANES_11G120400 PE=4 SV=1	405263	67374.2	95182.8	211288	432725	390388	129659	25916.1	43139.7	124407	31881.6	109705
tr|A0A2C9W019	2	2	3.18932	0.131069	5.2616	T200_Mock	TME3_Infected	>tr|A0A2C9W019|A0A2C9W019_MANES Uncharacterized protein OS=Manihot esculenta OX=3983 GN=MANES_04G064800 PE=4 SV=1	31425.2	28605.4	8001.89	138519	48448.9	103011	42015.6	6935.26	6161.41	13787.8	59708.7	25429.2
tr|A0A2C9VR70	7	4	85.6542	0.131069	1.67618	T200_Infected	TME3_Infected	>tr|A0A2C9VR70|A0A2C9VR70_MANES Uncharacterized protein OS=Manihot esculenta OX=3983 GN=MANES_06G084600 PE=4 SV=1	2.87648e+06	4.83511e+06	3.11941e+06	2.7352e+06	2.14115e+06	2.39861e+06	2.76053e+06	1.94259e+06	1.75858e+06	3.1148e+06	2.71525e+06	2.36934e+06
tr|A0A2C9UJT8	3	2	11.5011	0.131069	4.30466	T200_Mock	T200_Infected	>tr|A0A2C9UJT8|A0A2C9UJT8_MANES Peptidyl-prolyl cis-trans isomerase OS=Manihot esculenta OX=3983 GN=MANES_14G080800 PE=4 SV=1	205562	94065.5	37604	261238	562579	627848	447687	98577.4	231079	264243	191290	337299
tr|A0A2C9V4F7	3	3	19.5693	0.131069	3.82234	TME3_Infected	T200_Infected	>tr|A0A2C9V4F7|A0A2C9V4F7_MANES Uncharacterized protein OS=Manihot esculenta OX=3983 GN=MANES_10G077300 PE=4 SV=1	166174	88534	50399.8	45524.9	210277	82810.7	457640	263160	445426	166797	120823	611915
tr|A0A2C9V9Y3;tr|A0A2C9V912	8	3	30.1196	0.131069	2.36564	T200_Infected	TME3_Infected	>tr|A0A2C9V9Y3|A0A2C9V9Y3_MANES Uncharacterized protein OS=Manihot esculenta OX=3983 GN=MANES_09G042100 PE=4 SV=1	153644	238337	216807	307836	128422	114598	145275	53732.5	58338.9	117613	101805	62186.8
tr|A0A251KTV4	7	5	48.6546	0.131069	1.80961	T200_Mock	TME3_Infected	>tr|A0A251KTV4|A0A251KTV4_MANES UMP-CMP kinase OS=Manihot esculenta OX=3983 GN=MANES_05G059600 PE=3 SV=1	1.45587e+06	637823	653912	1.43779e+06	1.59275e+06	1.79335e+06	1.18122e+06	790414	694065	837756	943831	1.07185e+06
tr|A0A2C9WBH5	13	2	99.5655	0.131069	2.04995	T200_Mock	T200_Infected	>tr|A0A2C9WBH5|A0A2C9WBH5_MANES Uncharacterized protein OS=Manihot esculenta OX=3983 GN=MANES_02G067400 PE=3 SV=1	455913	337163	292813	810008	838297	577710	664527	466090	361398	412353	418501	772918
tr|A0A199UBE2	2	2	2.25452	0.131069	2.52739	T200_Mock	TME3_Infected	>tr|A0A199UBE2|A0A199UBE2_MANES Peroxidase OS=Manihot esculenta OX=3983 GN=MANES_S057800 PE=3 SV=1	172671	201228	75387.7	337440	389444	320342	217960	133038	63351.7	174223	205832	395048
tr|A0A251K5C1	10	6	64.65	0.131069	1.80333	TME3_Infected	T200_Mock	>tr|A0A251K5C1|A0A251K5C1_MANES Uncharacterized protein OS=Manihot esculenta OX=3983 GN=MANES_09G101700 PE=3 SV=1	1.42673e+06	1.08306e+06	1.27839e+06	850411	1.30127e+06	1.23694e+06	1.31348e+06	2.16132e+06	2.63599e+06	1.87648e+06	1.32595e+06	1.76926e+06
tr|A0A2C9UJU0	3	3	10.3339	0.131069	3.28137	T200_Mock	T200_Infected	>tr|A0A2C9UJU0|A0A2C9UJU0_MANES Uncharacterized protein OS=Manihot esculenta OX=3983 GN=MANES_14G047100 PE=3 SV=1	173517	53989.7	42715.5	195816	358890	331994	224168	134490	98182.6	141474	146875	411504
tr|A0A2C9WJU8;tr|A0A2C9WJX9	14	14	143.503	0.131957	1.4568	TME3_Infected	T200_Infected	>tr|A0A2C9WJU8|A0A2C9WJU8_MANES Uncharacterized protein OS=Manihot esculenta OX=3983 GN=MANES_01G113700 PE=3 SV=1	5.17924e+06	3.3329e+06	3.93598e+06	4.2555e+06	4.95062e+06	3.95354e+06	5.38598e+06	6.64102e+06	6.10745e+06	4.43446e+06	5.08037e+06	6.62252e+06
tr|A0A2C9V8Q7	25	25	238.993	0.131957	1.91666	TME3_Infected	T200_Mock	>tr|A0A2C9V8Q7|A0A2C9V8Q7_MANES Uncharacterized protein OS=Manihot esculenta OX=3983 GN=MANES_09G074500 PE=4 SV=1	1.44107e+07	2.50957e+07	1.69119e+07	1.09345e+07	1.46711e+07	1.33979e+07	1.78232e+07	2.93966e+07	2.75368e+07	1.53625e+07	2.73594e+07	2.06527e+07
tr|A0A2C9UQG0	15	4	137.973	0.132082	2.66117	TME3_Mock	T200_Infected	>tr|A0A2C9UQG0|A0A2C9UQG0_MANES Uncharacterized protein OS=Manihot esculenta OX=3983 GN=MANES_13G091100 PE=4 SV=1	864206	176326	687128	849098	1.48192e+06	1.41358e+06	1.12263e+06	917267	1.37781e+06	1.16506e+06	1.46963e+06	1.96291e+06
tr|A0A2C9UVG1	8	6	63.9125	0.132361	3.10345	TME3_Infected	T200_Mock	>tr|A0A2C9UVG1|A0A2C9UVG1_MANES Uncharacterized protein OS=Manihot esculenta OX=3983 GN=MANES_12G042300 PE=3 SV=1	937924	1.15328e+06	1.87692e+06	620258	805360	573367	828430	2.15695e+06	3.21837e+06	1.82017e+06	1.21672e+06	1.45721e+06
tr|A0A2C9V9E3;tr|A0A2C9VCV1	2	2	8.52837	0.132361	3.26218	TME3_Mock	T200_Infected	>tr|A0A2C9V9E3|A0A2C9V9E3_MANES Probable cytosolic iron-sulfur protein assembly protein CIAO1 homolog OS=Manihot esculenta OX=3983 GN=MANES_09G055600 PE=3 SV=1	70030.3	17118	32868.7	87747.9	158734	79732.7	111081	69777.9	143566	79998.5	74720.3	236798
tr|A0A2C9WJ32	10	9	81.3771	0.133358	1.50366	TME3_Mock	T200_Infected	>tr|A0A2C9WJ32|A0A2C9WJ32_MANES Uncharacterized protein OS=Manihot esculenta OX=3983 GN=MANES_01G012800 PE=3 SV=1	1.38668e+06	1.29522e+06	1.07398e+06	1.70636e+06	1.38611e+06	1.3376e+06	1.64691e+06	1.27809e+06	980463	1.63717e+06	2.2236e+06	1.78681e+06
tr|A0A2C9VVJ7;tr|A0A2C9VRX7;tr|A0A2C9VXP1	3	3	33.0747	0.13342	3.131	T200_Infected	TME3_Mock	>tr|A0A2C9VVJ7|A0A2C9VVJ7_MANES Glycosyltransferase OS=Manihot esculenta OX=3983 GN=MANES_05G120400 PE=3 SV=1	631788	339899	942573	263866	849624	619584	133584	410799	248733	216257	120909	274223
tr|A0A2C9VM64	22	16	280.042	0.133441	1.58682	TME3_Infected	T200_Mock	>tr|A0A2C9VM64|A0A2C9VM64_MANES Uncharacterized protein OS=Manihot esculenta OX=3983 GN=MANES_07G116700 PE=3 SV=1	4.21839e+07	3.47882e+07	4.95755e+07	3.06768e+07	3.60133e+07	4.14657e+07	4.51436e+07	5.49849e+07	7.14952e+07	5.01928e+07	7.19376e+07	4.42478e+07
tr|A0A251LW87;tr|A0A2C9WRS0	6	6	26.7506	0.133645	2.11109	T200_Mock	T200_Infected	>tr|A0A251LW87|A0A251LW87_MANES Methionine aminopeptidase OS=Manihot esculenta OX=3983 GN=MANES_01G267700 PE=3 SV=1	957754	560011	575936	1.1965e+06	1.18432e+06	2.03917e+06	1.67634e+06	858426	1.01932e+06	817805	1.01954e+06	1.27437e+06
tr|A0A2C9UV68;tr|A0A2C9UVK8;tr|A0A2C9UVM2	5	3	23.7035	0.134168	3.51289	TME3_Infected	T200_Mock	>tr|A0A2C9UV68|A0A2C9UV68_MANES Uncharacterized protein OS=Manihot esculenta OX=3983 GN=MANES_12G110500 PE=4 SV=1	680323	1.17799e+06	854971	594639	361460	162519	657028	1.62888e+06	1.64367e+06	1.61165e+06	609468	519512
tr|A0A2C9VNY5	3	2	6.94256	0.134176	4.30241	T200_Infected	T200_Mock	>tr|A0A2C9VNY5|A0A2C9VNY5_MANES Uncharacterized protein OS=Manihot esculenta OX=3983 GN=MANES_06G001300 PE=4 SV=1	1.27149e+06	2.7128e+06	7.04535e+06	875346	865522	822731	1.19487e+06	2.51314e+06	1.04836e+06	1.46563e+06	594008	899539
tr|A0A2C9VCQ6	12	11	107.563	0.134176	1.58528	T200_Infected	TME3_Mock	>tr|A0A2C9VCQ6|A0A2C9VCQ6_MANES Uncharacterized protein OS=Manihot esculenta OX=3983 GN=MANES_09G134000 PE=3 SV=1	1.44047e+07	2.02041e+07	2.28526e+07	1.06971e+07	1.75867e+07	1.2682e+07	1.45303e+07	1.27807e+07	1.57463e+07	1.24772e+07	1.19212e+07	1.18485e+07
tr|A0A2C9VBQ8;tr|A0A2C9VFJ7	7	7	41.8146	0.134176	1.90714	TME3_Infected	T200_Infected	>tr|A0A2C9VBQ8|A0A2C9VBQ8_MANES Uncharacterized protein OS=Manihot esculenta OX=3983 GN=MANES_09G169100 PE=4 SV=1	559952	387350	280969	480078	811344	606478	833761	633039	875682	511657	752606	1.07026e+06
tr|A0A251KD30;tr|A0A2C9VBW0	7	6	27.5607	0.134176	1.74239	TME3_Infected	T200_Infected	>tr|A0A251KD30|A0A251KD30_MANES Uncharacterized protein OS=Manihot esculenta OX=3983 GN=MANES_08G106300 PE=3 SV=1	1.15446e+06	547859	508273	1.13268e+06	1.2468e+06	972812	1.34868e+06	1.19364e+06	1.3094e+06	1.21699e+06	863075	1.35327e+06
tr|A0A2C9UEL3	30	3	202.569	0.134176	2.2417	TME3_Infected	T200_Infected	>tr|A0A2C9UEL3|A0A2C9UEL3_MANES Uncharacterized protein OS=Manihot esculenta OX=3983 GN=MANES_15G093700 PE=3 SV=1	266679	240619	244765	541171	452614	333572	331478	659573	694845	303912	355581	628484
tr|A0A2C9VCX9	25	3	241.348	0.134229	2.41654	T200_Infected	T200_Mock	>tr|A0A2C9VCX9|A0A2C9VCX9_MANES Tubulin alpha chain OS=Manihot esculenta OX=3983 GN=MANES_09G140200 PE=3 SV=1	1.29064e+06	1.41991e+06	1.40085e+06	621675	602892	476794	514534	1.50829e+06	1.10758e+06	1.16323e+06	482129	749914
tr|A0A251M111;tr|A0A2C9WBU9;tr|A0A2C9WJW0	7	4	41.5997	0.134229	2.33479	T200_Infected	T200_Mock	>tr|A0A251M111|A0A251M111_MANES Uncharacterized protein OS=Manihot esculenta OX=3983 GN=MANES_01G118900 PE=4 SV=1	1.15653e+06	731525	714050	169307	555620	389565	296698	545218	384381	523010	402051	703747
tr|A0A2C9VY87	18	17	133.905	0.134229	1.70539	TME3_Infected	TME3_Mock	>tr|A0A2C9VY87|A0A2C9VY87_MANES Uncharacterized protein (Fragment) OS=Manihot esculenta OX=3983 GN=MANES_05G131200 PE=4 SV=1	8.18174e+06	1.21731e+07	1.50393e+07	5.86323e+06	1.00217e+07	9.92836e+06	1.31474e+07	1.54339e+07	1.34099e+07	1.06725e+07	6.96141e+06	6.98866e+06
tr|A0A2C9VAX0;tr|A0A2C9VB28	4	4	16.4735	0.134481	35.0448	TME3_Infected	T200_Mock	>tr|A0A2C9VAX0|A0A2C9VAX0_MANES Uncharacterized protein OS=Manihot esculenta OX=3983 GN=MANES_09G146400 PE=4 SV=1	112189	104898	352680	4223.74	47379.1	38250.6	51559.4	970924	2.12642e+06	676679	115673	167410
tr|A0A2C9WHP0	4	4	15.2527	0.134481	2.64432	T200_Mock	T200_Infected	>tr|A0A2C9WHP0|A0A2C9WHP0_MANES Terpene cyclase/mutase family member OS=Manihot esculenta OX=3983 GN=MANES_02G223000 PE=3 SV=1	201765	105624	77841.2	348652	452908	217113	192666	159406	155025	170547	170034	448368
tr|A0A2C9UGR1	14	13	163.478	0.134488	1.88988	TME3_Mock	T200_Infected	>tr|A0A2C9UGR1|A0A2C9UGR1_MANES Uncharacterized protein OS=Manihot esculenta OX=3983 GN=MANES_15G135500 PE=3 SV=1	9.16666e+06	6.63467e+06	1.13724e+07	1.06034e+07	1.43312e+07	1.09992e+07	1.50147e+07	1.77179e+07	1.40622e+07	2.34422e+07	1.02508e+07	1.7662e+07
tr|A0A2C9VHY2	6	6	40.8366	0.134521	2.14329	T200_Mock	TME3_Infected	>tr|A0A2C9VHY2|A0A2C9VHY2_MANES Uncharacterized protein OS=Manihot esculenta OX=3983 GN=MANES_08G133300 PE=4 SV=1	855269	1.3116e+06	1.2988e+06	1.36006e+06	2.20156e+06	1.3246e+06	871923	663538	744315	1.09312e+06	849834	1.99095e+06
tr|A0A2C9UCK3	12	3	100.455	0.134655	3.63057	T200_Mock	T200_Infected	>tr|A0A2C9UCK3|A0A2C9UCK3_MANES Pyruvate kinase OS=Manihot esculenta OX=3983 GN=MANES_15G034400 PE=3 SV=1	1.18851e+06	617922	286360	2.36251e+06	3.42842e+06	1.80711e+06	1.53958e+06	483494	918085	1.35161e+06	848072	3.44858e+06
tr|A0A2C9VH06	3	2	13.9024	0.134754	2.29356	T200_Mock	TME3_Infected	>tr|A0A2C9VH06|A0A2C9VH06_MANES Ubiquitin thioesterase OS=Manihot esculenta OX=3983 GN=MANES_08G101500 PE=3 SV=1	498308	311789	211409	438507	398429	449939	308658	132114	120310	349819	189498	300837
tr|A0A2C9VKW8	6	6	56.7297	0.134754	3.91816	TME3_Infected	T200_Mock	>tr|A0A2C9VKW8|A0A2C9VKW8_MANES Chlorophyll a-b binding protein, chloroplastic OS=Manihot esculenta OX=3983 GN=MANES_07G128500 PE=3 SV=1	3.5205e+06	5.51726e+06	6.7072e+06	1.7746e+06	2.81851e+06	2.08253e+06	2.66252e+06	8.65665e+06	14837078	4.16928e+06	2.51411e+06	2.50096e+06
tr|A0A251KYV3;tr|A0A2C9UF24	13	11	159.159	0.134832	1.57149	T200_Mock	T200_Infected	>tr|A0A251KYV3|A0A251KYV3_MANES Uncharacterized protein OS=Manihot esculenta OX=3983 GN=MANES_04G002200 PE=3 SV=1	1.06099e+07	7.63329e+06	1.16687e+07	1.62866e+07	1.3278e+07	1.74416e+07	1.18448e+07	1.02274e+07	8.89206e+06	8.46995e+06	1.10668e+07	1.45732e+07
tr|A0A2C9V1C8;tr|A0A2C9W072	4	3	15.112	0.13493	13.8875	TME3_Infected	T200_Mock	>tr|A0A2C9V1C8|A0A2C9V1C8_MANES Uncharacterized protein OS=Manihot esculenta OX=3983 GN=MANES_11G145300 PE=3 SV=1	865008	370383	942064	27306.7	171680	170256	261810	2.21675e+06	2.64931e+06	1.42959e+06	138799	532646
tr|A0A2C9VLH6;tr|A0A2C9VLB2	5	5	49.6543	0.135073	1.61534	T200_Mock	T200_Infected	>tr|A0A2C9VLH6|A0A2C9VLH6_MANES Uncharacterized protein OS=Manihot esculenta OX=3983 GN=MANES_07G141600 PE=3 SV=1	2.01484e+06	2.44319e+06	1.94699e+06	2.60336e+06	4.24162e+06	3.50132e+06	2.50624e+06	3.13098e+06	2.8915e+06	2.24791e+06	2.75835e+06	3.51517e+06
tr|A0A2C9UEV1	8	7	47.8153	0.135735	1.96379	TME3_Infected	T200_Infected	>tr|A0A2C9UEV1|A0A2C9UEV1_MANES Ribokinase OS=Manihot esculenta OX=3983 GN=MANES_15G101700 PE=3 SV=1	1.17568e+06	924451	1.52048e+06	968374	1.69064e+06	2.04674e+06	1.87868e+06	1.97773e+06	3.25371e+06	1.71858e+06	2.07494e+06	2.91827e+06
tr|A0A251J3A3;Reverse >tr|A0A251J5Q5	24	22	262.059	0.135735	2.36048	TME3_Infected	T200_Mock	>tr|A0A251J3A3|A0A251J3A3_MANES Uncharacterized protein OS=Manihot esculenta OX=3983 GN=MANES_15G064700 PE=4 SV=1	3.08939e+07	3.02006e+07	5.39645e+07	1.66903e+07	3.13106e+07	2.33983e+07	3.30382e+07	6.13463e+07	7.41516e+07	5.848e+07	3.17565e+07	4.41735e+07
tr|A0A2C9V6B9;tr|A0A2C9VHA5	10	6	70.0571	0.136627	1.95806	T200_Mock	T200_Infected	>tr|A0A2C9V6B9|A0A2C9V6B9_MANES 60S ribosomal protein L6 OS=Manihot esculenta OX=3983 GN=MANES_10G148100 PE=3 SV=1	5.87906e+06	3.25806e+06	2.67179e+06	6.8926e+06	7.98512e+06	8.24483e+06	8.14699e+06	5.51655e+06	7.18245e+06	6.24806e+06	4.70101e+06	1.12807e+07
tr|A0A2C9UKA2	18	5	153.474	0.136627	2.34805	TME3_Infected	T200_Infected	>tr|A0A2C9UKA2|A0A2C9UKA2_MANES Fructose-bisphosphate aldolase OS=Manihot esculenta OX=3983 GN=MANES_14G108900 PE=3 SV=1	1.60664e+06	608496	1.05982e+06	2.04316e+06	2.03877e+06	2.14432e+06	1.44423e+06	3.76907e+06	2.47644e+06	1.28032e+06	1.26495e+06	2.07956e+06
tr|A0A2C9VDL4;tr|A0A199UBS4;tr|A0A251KEY2;tr|A0A2C9UQL0;tr|A0A2C9UR14;tr|A0A2C9UTS5;tr|A0A2C9UVR6;tr|A0A2C9UY47;tr|A0A2C9V0I3;tr|A0A2C9V6C2;tr|A0A2C9V9L0;tr|A0A2C9VTX3;tr|A0A2C9WNP5	4	3	10.9175	0.13689	3.12104	TME3_Mock	TME3_Infected	>tr|A0A2C9VDL4|A0A2C9VDL4_MANES Uncharacterized protein OS=Manihot esculenta OX=3983 GN=MANES_08G047100 PE=4 SV=1	139600	180968	440166	205758	142229	249487	111235	74734.6	74938.4	473291	189479	151533
tr|A0A2C9WAM4	2	2	4.05252	0.13689	5.68232	TME3_Infected	T200_Mock	>tr|A0A2C9WAM4|A0A2C9WAM4_MANES Uncharacterized protein OS=Manihot esculenta OX=3983 GN=MANES_02G025700 PE=4 SV=1	50726.2	66216.8	112058	48751	61284.7	35152.6	76592.3	194776	553638	80656.5	53371.2	131812
tr|A0A2C9UYA4	2	2	5.92608	0.13689	3.10134	T200_Infected	TME3_Mock	>tr|A0A2C9UYA4|A0A2C9UYA4_MANES Uncharacterized protein OS=Manihot esculenta OX=3983 GN=MANES_12G136400 PE=4 SV=1	715439	1.96533e+06	831736	410718	1.34579e+06	798590	304294	567803	602552	334089	324607	473883
tr|A0A2C9VG03	17	11	148.617	0.13689	2.21842	T200_Infected	TME3_Mock	>tr|A0A2C9VG03|A0A2C9VG03_MANES Uncharacterized protein OS=Manihot esculenta OX=3983 GN=MANES_08G132900 PE=3 SV=1	1.26024e+07	1.17093e+07	3.03188e+07	1.12344e+07	1.10651e+07	1.51285e+07	6.69904e+06	10757227	9.49644e+06	8.4212e+06	9.51079e+06	6.69382e+06
tr|A0A2C9V274	5	4	30.0012	0.136956	2.6447	T200_Infected	TME3_Mock	>tr|A0A2C9V274|A0A2C9V274_MANES Uncharacterized protein OS=Manihot esculenta OX=3983 GN=MANES_11G135000 PE=3 SV=1	545272	318302	679693	261920	706808	448610	292748	255967	217600	195418	73629.8	314484
tr|A0A2C9VCM7	8	8	66.4441	0.137431	2.13158	TME3_Infected	T200_Mock	>tr|A0A2C9VCM7|A0A2C9VCM7_MANES Uncharacterized protein OS=Manihot esculenta OX=3983 GN=MANES_09G155900 PE=4 SV=1	4.6476e+06	4.47433e+06	7.41821e+06	3.09952e+06	5.43827e+06	5.79021e+06	6.47946e+06	1.09162e+07	1.31456e+07	5.37119e+06	4.84407e+06	8.05131e+06
tr|A0A2C9W6F0	29	17	510.517	0.137781	1.51055	TME3_Mock	T200_Mock	>tr|A0A2C9W6F0|A0A2C9W6F0_MANES Malate dehydrogenase OS=Manihot esculenta OX=3983 GN=MANES_03G103200 PE=3 SV=1	7.69388e+07	5.36465e+07	7.70756e+07	5.74339e+07	6.0478e+07	5.05664e+07	7.04225e+07	7.02444e+07	5.38144e+07	1.03033e+08	7.39839e+07	7.74785e+07
tr|A0A2C9US98;tr|A0A2C9WHI3	18	9	143.371	0.137822	2.28863	TME3_Mock	T200_Infected	>tr|A0A2C9US98|A0A2C9US98_MANES Polyadenylate-binding protein OS=Manihot esculenta OX=3983 GN=MANES_13G120600 PE=3 SV=1	3.92613e+06	1.33037e+06	1.01414e+06	4.67312e+06	4.55214e+06	4.08767e+06	4.98586e+06	2.88263e+06	2.07984e+06	3.67837e+06	4.36349e+06	6.30934e+06
tr|A0A2C9VDK8	16	5	102.611	0.137822	4.28062	TME3_Infected	T200_Mock	>tr|A0A2C9VDK8|A0A2C9VDK8_MANES Uncharacterized protein OS=Manihot esculenta OX=3983 GN=MANES_08G051200 PE=4 SV=1	1.49493e+06	2.70181e+06	3.84205e+06	876069	1.75241e+06	1.48009e+06	1.93014e+06	8.26755e+06	7.38954e+06	3.43673e+06	1.96953e+06	2.00905e+06
tr|A0A2C9W429	5	4	28.2281	0.137822	2.2153	T200_Mock	T200_Infected	>tr|A0A2C9W429|A0A2C9W429_MANES Uncharacterized protein OS=Manihot esculenta OX=3983 GN=MANES_03G030000 PE=4 SV=1	5.6226e+06	3.38863e+06	4.07718e+06	1.03823e+07	1.19876e+07	6.62483e+06	8.43447e+06	9.06826e+06	5.99031e+06	9.28396e+06	4.96945e+06	1.42916e+07
tr|A0A2C9W407	12	12	76.0927	0.137822	2.65709	TME3_Infected	T200_Mock	>tr|A0A2C9W407|A0A2C9W407_MANES Uncharacterized protein OS=Manihot esculenta OX=3983 GN=MANES_03G029000 PE=3 SV=1	3.67387e+06	2.61848e+06	3.2659e+06	1.38779e+06	2.15749e+06	1.68931e+06	1.9498e+06	5.71049e+06	6.24849e+06	6.5186e+06	3.30732e+06	3.25485e+06
tr|A0A251LTH5;tr|A0A199UC00;tr|A0A199UCJ2;tr|A0A251KNX4;tr|A0A251KUW3	9	8	47.4143	0.138511	6.2217	TME3_Infected	T200_Mock	>tr|A0A251LTH5|A0A251LTH5_MANES Uncharacterized protein OS=Manihot esculenta OX=3983 GN=MANES_01G190000 PE=4 SV=1	4.96467e+06	5.92006e+06	4.99319e+06	923147	1.99886e+06	1.08862e+06	1.96598e+06	1.11743e+07	1.18126e+07	7.53007e+06	1.22782e+06	3.02936e+06
tr|A0A2C9UMI2	2	2	22.1162	0.139012	3.63557	T200_Infected	TME3_Mock	>tr|A0A2C9UMI2|A0A2C9UMI2_MANES Uncharacterized protein OS=Manihot esculenta OX=3983 GN=MANES_14G168100 PE=4 SV=1	182490	443791	741283	219315	103919	159173	138541	301101	265593	176029	133933	66200.2
tr|A0A2C9U0Y5	3	3	5.16105	0.139012	1.9653	T200_Mock	TME3_Mock	>tr|A0A2C9U0Y5|A0A2C9U0Y5_MANES Branched-chain-amino-acid aminotransferase OS=Manihot esculenta OX=3983 GN=MANES_18G051500 PE=3 SV=1	5.88077e+06	6.02179e+06	8.89716e+06	6.21111e+06	1.20793e+07	9.30635e+06	5.07066e+06	7.06709e+06	5.94421e+06	4.42512e+06	3.24712e+06	6.36979e+06
tr|A0A2C9VRX3	35	7	484.959	0.139087	2.39717	T200_Infected	TME3_Mock	>tr|A0A2C9VRX3|A0A2C9VRX3_MANES Phosphoglycerate kinase OS=Manihot esculenta OX=3983 GN=MANES_06G176400 PE=3 SV=1	7.57797e+06	6.348e+06	1.60876e+07	6.6053e+06	1.31926e+07	7.59961e+06	3.22456e+06	4.9912e+06	8.14602e+06	4.38908e+06	4.42124e+06	3.7101e+06
tr|A0A2C9UGY1	27	12	377.486	0.139087	2.88868	T200_Infected	TME3_Mock	>tr|A0A2C9UGY1|A0A2C9UGY1_MANES Phosphoribulokinase OS=Manihot esculenta OX=3983 GN=MANES_15G185100 PE=3 SV=1	2.15642e+07	5.58756e+07	8.74748e+07	2.0188e+07	2.26929e+07	2.1058e+07	2.1017e+07	2.74023e+07	2.37322e+07	1.82567e+07	2.68678e+07	1.19654e+07
tr|A0A2C9W8M9	34	31	576.536	0.139087	1.81579	T200_Infected	T200_Mock	>tr|A0A2C9W8M9|A0A2C9W8M9_MANES Glutamine synthetase OS=Manihot esculenta OX=3983 GN=MANES_03G186600 PE=3 SV=1	2.35216e+08	326775461	4.38838e+08	175845534	1.61903e+08	2.13433e+08	227238206	3.06029e+08	3.08007e+08	2.67513e+08	2.79196e+08	1.631e+08
tr|A0A2C9W421;tr|A0A2C9W3Z7	7	3	55.7555	0.139087	2.31545	TME3_Mock	TME3_Infected	>tr|A0A2C9W421|A0A2C9W421_MANES Uncharacterized protein OS=Manihot esculenta OX=3983 GN=MANES_03G028000 PE=3 SV=1	192398	131302	132979	262566	228359	201497	250305	110021	57089	288016	225706	452780
tr|A0A2C9UWU2;tr|A0A2C9UYA5	9	8	80.1963	0.139087	2.22859	T200_Mock	T200_Infected	>tr|A0A2C9UWU2|A0A2C9UWU2_MANES Uncharacterized protein OS=Manihot esculenta OX=3983 GN=MANES_12G153200 PE=3 SV=1	2.83527e+06	894119	1.20884e+06	2.6787e+06	4.39734e+06	3.92926e+06	3.89697e+06	2.59208e+06	2.54412e+06	2.18949e+06	4.85268e+06	2.97566e+06
tr|A0A2C9VG77	5	5	56.7106	0.139087	1.83159	TME3_Infected	T200_Infected	>tr|A0A2C9VG77|A0A2C9VG77_MANES Uncharacterized protein OS=Manihot esculenta OX=3983 GN=MANES_08G097900 PE=4 SV=1	3.55234e+06	2.84134e+06	4.49959e+06	2.66626e+06	4.71307e+06	4.09114e+06	4.8303e+06	7.27117e+06	7.85052e+06	5.29783e+06	3.45366e+06	6.22586e+06
tr|A0A2C9UHW9	20	5	253.836	0.139164	1.94606	TME3_Mock	T200_Infected	>tr|A0A2C9UHW9|A0A2C9UHW9_MANES Phosphoglycerate kinase OS=Manihot esculenta OX=3983 GN=MANES_14G008900 PE=3 SV=1	1.18528e+07	5.33128e+06	6.90895e+06	9.34413e+06	1.30143e+07	8.84006e+06	1.30845e+07	1.1961e+07	1.0395e+07	1.28823e+07	1.23297e+07	2.16746e+07
tr|A0A251J734	8	6	35.3641	0.139262	4.0214	T200_Mock	T200_Infected	>tr|A0A251J734|A0A251J734_MANES Uncharacterized protein OS=Manihot esculenta OX=3983 GN=MANES_15G143100 PE=4 SV=1	522091	160792	236044	697258	1.68486e+06	1.31326e+06	1.03308e+06	314977	328218	410720	708922	1.77126e+06
tr|A0A2C9WRY8	8	7	30.6777	0.139262	3.02263	TME3_Mock	T200_Infected	>tr|A0A2C9WRY8|A0A2C9WRY8_MANES Uncharacterized protein OS=Manihot esculenta OX=3983 GN=MANES_01G274200 PE=4 SV=1	994667	316716	380666	803652	2.10205e+06	1.88859e+06	2.28594e+06	949939	1.05351e+06	939377	1.53056e+06	2.6445e+06
tr|A0A2C9U614	5	2	18.6811	0.139262	4.63489	T200_Mock	TME3_Infected	>tr|A0A2C9U614|A0A2C9U614_MANES Uncharacterized protein OS=Manihot esculenta OX=3983 GN=MANES_17G090700 PE=4 SV=1	1.17042e+06	270896	144687	866956	500062	988843	413599	55012.8	39676.4	327424	852939	490295
tr|A0A2C9W7R3	7	7	97.7046	0.139283	1.93802	T200_Mock	TME3_Infected	>tr|A0A2C9W7R3|A0A2C9W7R3_MANES Uroporphyrinogen decarboxylase OS=Manihot esculenta OX=3983 GN=MANES_03G101500 PE=3 SV=1	5.3548e+06	5.34453e+06	4.00367e+06	8.91535e+06	6.45573e+06	4.47248e+06	5.19466e+06	2.53968e+06	2.50474e+06	4.86622e+06	6.9912e+06	5.50852e+06
tr|A0A2C9VV50	14	5	141.021	0.139283	2.42687	T200_Mock	T200_Infected	>tr|A0A2C9VV50|A0A2C9VV50_MANES Eukaryotic translation initiation factor 5A OS=Manihot esculenta OX=3983 GN=MANES_05G107000 PE=3 SV=1	1.38496e+06	1.09419e+06	413750	1.94623e+06	3.33504e+06	1.73942e+06	2.31698e+06	1.02573e+06	1.18758e+06	2.18883e+06	1.63348e+06	2.67844e+06
tr|A0A2C9WKA5	18	12	228.05	0.139576	2.11688	TME3_Mock	T200_Infected	>tr|A0A2C9WKA5|A0A2C9WKA5_MANES Uncharacterized protein OS=Manihot esculenta OX=3983 GN=MANES_01G131300 PE=4 SV=1	2.80381e+07	1.74035e+07	1.61912e+07	1.70179e+07	5.61463e+07	3.90874e+07	3.90731e+07	4.29803e+07	4.78887e+07	4.14732e+07	3.53524e+07	5.36437e+07
tr|A0A2C9U8V2;tr|A0A2C9U8S8	20	18	153.056	0.140085	2.1854	TME3_Infected	T200_Mock	>tr|A0A2C9U8V2|A0A2C9U8V2_MANES Uncharacterized protein OS=Manihot esculenta OX=3983 GN=MANES_16G042900 PE=4 SV=1	5.82342e+06	1.10843e+07	1.36825e+07	4.79454e+06	6.31844e+06	5.16427e+06	7.01012e+06	1.47151e+07	1.38472e+07	9.51646e+06	8.77675e+06	7.84886e+06
tr|A0A2C9UT24;tr|A0A2C9UL70;tr|A0A2C9UNB3;tr|A0A2C9UNH3	3	3	11.5509	0.140085	2.14582	TME3_Infected	T200_Infected	>tr|A0A2C9UT24|A0A2C9UT24_MANES Uncharacterized protein OS=Manihot esculenta OX=3983 GN=MANES_12G024500 PE=3 SV=1	273784	130043	89438.8	262900	363253	178762	300419	355876	402166	280577	237806	454555
tr|A0A2C9WMF6;tr|A0A2C9WEE2	5	4	36.958	0.140085	3.52	T200_Infected	TME3_Mock	>tr|A0A2C9WMF6|A0A2C9WMF6_MANES Uncharacterized protein OS=Manihot esculenta OX=3983 GN=MANES_01G151800 PE=4 SV=1	575643	1.59493e+06	1.8403e+06	524856	447941	1.02629e+06	481377	673242	1.27429e+06	483605	385673	270177
tr|A0A2C9UIJ1	10	3	127.106	0.140085	1.77227	TME3_Infected	T200_Mock	>tr|A0A2C9UIJ1|A0A2C9UIJ1_MANES Proteasome subunit alpha type OS=Manihot esculenta OX=3983 GN=MANES_14G047200 PE=3 SV=1	3.63162e+06	2.34902e+06	3.03161e+06	1.85891e+06	2.9748e+06	2.9006e+06	3.26563e+06	4.44285e+06	5.9988e+06	3.46593e+06	3.03849e+06	4.00804e+06
tr|A0A2C9V6F8	3	2	14.3615	0.140579	51.72	TME3_Infected	T200_Mock	>tr|A0A2C9V6F8|A0A2C9V6F8_MANES Uncharacterized protein OS=Manihot esculenta OX=3983 GN=MANES_10G149400 PE=3 SV=1	759.89	11198.5	14670.7	2605.09	8161.91	11682.5	13558.4	801408	346123	16572.5	10867.5	514.222
tr|A0A2C9VHA2	6	6	48.9074	0.140579	1.73955	T200_Mock	TME3_Infected	>tr|A0A2C9VHA2|A0A2C9VHA2_MANES Uncharacterized protein OS=Manihot esculenta OX=3983 GN=MANES_07G004200 PE=4 SV=1	1.41598e+06	815341	572333	1.28697e+06	1.89774e+06	1.57089e+06	1.0872e+06	997186	649429	1.13698e+06	1.65253e+06	1.38039e+06
tr|A0A2C9VR98;tr|A0A2C9VST6	5	3	10.9322	0.140579	1.87438	T200_Infected	TME3_Mock	>tr|A0A2C9VR98|A0A2C9VR98_MANES Uncharacterized protein OS=Manihot esculenta OX=3983 GN=MANES_06G160000 PE=4 SV=1	1.29496e+06	1.11609e+06	631949	673392	860048	917409	842775	401570	552071	497919	563115	562433
tr|A0A2C9V6E7	15	14	78.089	0.140579	1.83737	T200_Infected	TME3_Infected	>tr|A0A2C9V6E7|A0A2C9V6E7_MANES Uncharacterized protein OS=Manihot esculenta OX=3983 GN=MANES_10G148200 PE=4 SV=1	8.13322e+06	1.02785e+07	2.07579e+07	1.10395e+07	1.05898e+07	1.38708e+07	7.66345e+06	6.5755e+06	7.07938e+06	8.30619e+06	8.76732e+06	5.52281e+06
tr|A0A2C9W2E0	7	3	44.2024	0.140579	2.19308	TME3_Infected	T200_Infected	>tr|A0A2C9W2E0|A0A2C9W2E0_MANES Alpha-mannosidase OS=Manihot esculenta OX=3983 GN=MANES_04G093000 PE=3 SV=1	918722	310628	539158	556152	1.08432e+06	748838	1.18424e+06	1.31348e+06	1.38075e+06	743989	716095	1.31447e+06
tr|A0A2C9UFS8;tr|A0A2C9U5S2;tr|A0A2C9U6W5	2	2	10.988	0.140579	3.43291	TME3_Mock	T200_Mock	>tr|A0A2C9UFS8|A0A2C9UFS8_MANES Uncharacterized protein OS=Manihot esculenta OX=3983 GN=MANES_15G132800 PE=3 SV=1	42899.7	29076.7	88159.9	27821.1	37379	60428	140458	51010.8	133382	243254	65846.9	122169
tr|A0A2C9UNS0	4	3	29.6233	0.140579	2.29483	T200_Mock	T200_Infected	>tr|A0A2C9UNS0|A0A2C9UNS0_MANES Uncharacterized protein OS=Manihot esculenta OX=3983 GN=MANES_13G005300 PE=4 SV=1	823794	865874	861251	1.64354e+06	2.64342e+06	1.56698e+06	1.16912e+06	1.69529e+06	1.8454e+06	1.83859e+06	647927	1.62853e+06
tr|A0A2C9U7M6	9	9	61.0675	0.140579	1.33815	T200_Mock	TME3_Mock	>tr|A0A2C9U7M6|A0A2C9U7M6_MANES Uncharacterized protein OS=Manihot esculenta OX=3983 GN=MANES_16G008200 PE=4 SV=1	2.20568e+06	2.07376e+06	2.33185e+06	2.13069e+06	2.56638e+06	2.35304e+06	1.84623e+06	1.67396e+06	2.41535e+06	2.0134e+06	1.51432e+06	1.74081e+06
tr|A0A2C9URS5;tr|A0A2C9UV73	4	4	15.1229	0.140579	1.80888	T200_Mock	T200_Infected	>tr|A0A2C9URS5|A0A2C9URS5_MANES Uncharacterized protein OS=Manihot esculenta OX=3983 GN=MANES_13G136300 PE=3 SV=1	609758	595704	573250	1.06261e+06	1.05817e+06	1.09669e+06	771349	711513	676185	439401	932113	1.10065e+06
tr|A0A2C9WH02	11	6	72.1828	0.140579	1.59778	T200_Mock	TME3_Infected	>tr|A0A2C9WH02|A0A2C9WH02_MANES Uncharacterized protein OS=Manihot esculenta OX=3983 GN=MANES_02G198500 PE=4 SV=1	1.22514e+06	926081	624876	1.59447e+06	1.45023e+06	1.37419e+06	1.30954e+06	690090	766013	1.1085e+06	1.33452e+06	1.93336e+06
tr|A0A2C9W5Q6	21	20	143.689	0.140579	1.52338	TME3_Mock	T200_Infected	>tr|A0A2C9W5Q6|A0A2C9W5Q6_MANES Uncharacterized protein OS=Manihot esculenta OX=3983 GN=MANES_03G085300 PE=3 SV=1	8.65516e+06	5.67902e+06	6.16671e+06	8.69217e+06	8.41743e+06	7.71984e+06	1.21083e+07	7.68628e+06	1.06846e+07	9.47773e+06	8.697e+06	1.3056e+07
tr|A0A2C9WPJ2;tr|A0A2C9UAN3	9	8	64.6437	0.140579	1.74018	TME3_Infected	T200_Mock	>tr|A0A2C9WPJ2|A0A2C9WPJ2_MANES Uncharacterized protein OS=Manihot esculenta OX=3983 GN=MANES_01G267200 PE=4 SV=1	2.05581e+06	1.83327e+06	3.29548e+06	1.32606e+06	1.51913e+06	1.53387e+06	2.47145e+06	2.83477e+06	2.31415e+06	3.25415e+06	1.55822e+06	2.4015e+06
tr|A0A2C9W964;tr|A0A2C9UF01	10	10	70.1026	0.140579	1.62047	T200_Infected	T200_Mock	>tr|A0A2C9W964|A0A2C9W964_MANES Ubiquitin carboxyl-terminal hydrolase OS=Manihot esculenta OX=3983 GN=MANES_03G117700 PE=3 SV=1	1.22868e+07	1.09467e+07	6.81289e+06	4.51062e+06	7.21947e+06	6.81168e+06	9.05006e+06	7.69957e+06	8.46866e+06	1.07572e+07	8.24867e+06	9.3096e+06
tr|A0A2C9W417	18	13	109.222	0.140579	1.68385	T200_Mock	T200_Infected	>tr|A0A2C9W417|A0A2C9W417_MANES Uncharacterized protein OS=Manihot esculenta OX=3983 GN=MANES_03G030200 PE=3 SV=1	3.26923e+06	3.39143e+06	2.18357e+06	5.14397e+06	5.02913e+06	4.71925e+06	5.23915e+06	3.13518e+06	2.67191e+06	3.39381e+06	3.76421e+06	4.37588e+06
tr|A0A2C9TZR6;tr|A0A2C9VW72	4	4	22.2493	0.140579	2.61435	T200_Mock	T200_Infected	>tr|A0A2C9TZR6|A0A2C9TZR6_MANES Uncharacterized protein OS=Manihot esculenta OX=3983 GN=MANES_18G010100 PE=4 SV=1	1.41124e+06	294291	464193	2.04604e+06	2.04057e+06	1.58583e+06	1.91657e+06	1.03985e+06	550100	1.31227e+06	1.5525e+06	1.67495e+06
tr|A0A2C9U4B9;tr|A0A2C9WIK8	24	13	218.014	0.140579	1.77566	TME3_Mock	T200_Infected	>tr|A0A2C9U4B9|A0A2C9U4B9_MANES Uncharacterized protein OS=Manihot esculenta OX=3983 GN=MANES_18G144400 PE=3 SV=1	8.33918e+06	4.88262e+06	5.04384e+06	7.63378e+06	1.01321e+07	6.93966e+06	8.7717e+06	8.22943e+06	7.87663e+06	9.75118e+06	8.04895e+06	1.46335e+07
tr|A0A2C9WGY6;tr|A0A2C9W5Q9	8	8	83.9296	0.140579	1.47576	TME3_Mock	T200_Infected	>tr|A0A2C9WGY6|A0A2C9WGY6_MANES Uncharacterized protein OS=Manihot esculenta OX=3983 GN=MANES_01G022700 PE=4 SV=1	1.05593e+06	1.51853e+06	1.12318e+06	1.39242e+06	1.51231e+06	995099	1.43572e+06	1.38196e+06	1.43431e+06	1.4582e+06	1.91717e+06	2.08145e+06
tr|A0A2C9V3D0;tr|A0A2C9VLJ9	5	3	26.9913	0.140579	1.88928	T200_Mock	TME3_Infected	>tr|A0A2C9V3D0|A0A2C9V3D0_MANES Uncharacterized protein OS=Manihot esculenta OX=3983 GN=MANES_10G048200 PE=4 SV=1	411714	323525	397718	375489	434125	387401	171263	260561	201759	179736	350403	512543
tr|A0A2C9VKJ0;tr|A0A2C9ULT4;tr|A0A2C9V090;tr|A0A2C9VLZ1	63	11	633.532	0.140579	1.66473	T200_Mock	TME3_Infected	>tr|A0A2C9VKJ0|A0A2C9VKJ0_MANES Uncharacterized protein OS=Manihot esculenta OX=3983 GN=MANES_07G114800 PE=3 SV=1	3.22503e+07	2.14069e+07	1.24695e+07	4.16925e+07	3.51856e+07	3.05612e+07	2.66546e+07	1.9764e+07	1.812e+07	2.68328e+07	3.25858e+07	3.66406e+07
tr|A0A2C9UJ25	2	2	5.35976	0.140579	3.19844	T200_Infected	T200_Mock	>tr|A0A2C9UJ25|A0A2C9UJ25_MANES Uncharacterized protein OS=Manihot esculenta OX=3983 GN=MANES_14G022800 PE=4 SV=1	689266	1.04871e+06	518807	442918	87002.4	175667	277305	555680	491778	801870	378404	268363
tr|A0A2C9V2Q0	57	6	552.374	0.140579	2.71614	T200_Mock	TME3_Infected	>tr|A0A2C9V2Q0|A0A2C9V2Q0_MANES Uncharacterized protein OS=Manihot esculenta OX=3983 GN=MANES_10G031400 PE=3 SV=1	4.10418e+06	2.46206e+06	1.07749e+06	5.9955e+06	3.15496e+06	3.16116e+06	2.39686e+06	966356	1.16955e+06	2.66999e+06	3.86492e+06	3.4803e+06
tr|A0A2C9WPU3	9	8	60.4784	0.140579	2.43731	TME3_Mock	T200_Infected	>tr|A0A2C9WPU3|A0A2C9WPU3_MANES Uncharacterized protein OS=Manihot esculenta OX=3983 GN=MANES_01G192700 PE=4 SV=1	671519	225810	295859	1.04506e+06	658990	953975	639659	791444	603270	452594	1.27928e+06	1.1763e+06
tr|A0A2C9V147	27	3	233.623	0.140579	1.67821	T200_Mock	TME3_Infected	>tr|A0A2C9V147|A0A2C9V147_MANES Uncharacterized protein OS=Manihot esculenta OX=3983 GN=MANES_11G144700 PE=3 SV=1	1.9038e+06	2.4287e+06	2.36992e+06	3.04267e+06	1.93863e+06	1.97795e+06	2.04735e+06	1.03587e+06	1.06361e+06	2.10121e+06	1.5412e+06	1.38902e+06
tr|A0A2C9UT79;tr|A0A2C9URV7	23	4	134.586	0.140579	1.77241	TME3_Infected	T200_Mock	>tr|A0A2C9UT79|A0A2C9UT79_MANES Uncharacterized protein OS=Manihot esculenta OX=3983 GN=MANES_13G144600 PE=3 SV=1	1.03383e+06	1.43851e+06	837036	958687	789958	650356	897160	1.74629e+06	1.60855e+06	1.50385e+06	1.12668e+06	1.48368e+06
tr|A0A2C9UNI2	4	4	15.0416	0.140579	2.77605	TME3_Mock	T200_Mock	>tr|A0A2C9UNI2|A0A2C9UNI2_MANES Aldose 1-epimerase OS=Manihot esculenta OX=3983 GN=MANES_14G171800 PE=3 SV=1	214186	118983	904782	349830	334254	484812	911863	414470	515360	1.00751e+06	1.32744e+06	909966
tr|A0A2C9WMP8	10	4	85.5904	0.140579	2.01896	T200_Mock	T200_Infected	>tr|A0A2C9WMP8|A0A2C9WMP8_MANES Uncharacterized protein OS=Manihot esculenta OX=3983 GN=MANES_01G207600 PE=4 SV=1	1.10913e+06	757811	568455	1.52147e+06	1.72014e+06	1.67536e+06	1.34185e+06	1.03742e+06	1.1489e+06	1.5177e+06	762870	2.08646e+06
tr|A0A251JBD5	2	2	17.1409	0.140579	1.98864	T200_Mock	TME3_Infected	>tr|A0A251JBD5|A0A251JBD5_MANES Uncharacterized protein OS=Manihot esculenta OX=3983 GN=MANES_08G154200 PE=3 SV=1	379594	625130	349846	672305	667407	552531	523013	241544	186967	389518	535249	539073
tr|A0A2C9UKU4	5	4	22.6227	0.140579	2.13746	T200_Infected	T200_Mock	>tr|A0A2C9UKU4|A0A2C9UKU4_MANES Uncharacterized protein OS=Manihot esculenta OX=3983 GN=MANES_14G127300 PE=4 SV=1	1.1679e+06	678200	932992	236098	406412	657671	491273	865404	509746	670341	499837	572556
tr|A0A251KGK6;tr|A0A2C9VIM3	2	2	10.4865	0.140579	7.46717	TME3_Infected	T200_Infected	>tr|A0A251KGK6|A0A251KGK6_MANES Uncharacterized protein OS=Manihot esculenta OX=3983 GN=MANES_07G047000 PE=4 SV=1	26878.9	103317	91937.9	47271	256841	63731.7	125179	660557	872976	308907	99084.7	339220
tr|A0A2C9U8J5	4	4	20.8096	0.140579	1.72698	TME3_Mock	T200_Infected	>tr|A0A2C9U8J5|A0A2C9U8J5_MANES Uncharacterized protein OS=Manihot esculenta OX=3983 GN=MANES_16G001400 PE=4 SV=1	1.18793e+06	1.66751e+06	1.00533e+06	2.27091e+06	2.20671e+06	1.53412e+06	1.56506e+06	1.25999e+06	1.67189e+06	1.46379e+06	2.78161e+06	2.42207e+06
tr|A0A2C9VLK6;tr|A0A2C9VLP5	9	7	28.7969	0.140579	2.20962	TME3_Infected	T200_Infected	>tr|A0A2C9VLK6|A0A2C9VLK6_MANES Uncharacterized protein OS=Manihot esculenta OX=3983 GN=MANES_06G005200 PE=4 SV=1	1.15469e+07	6.65322e+06	7.24485e+06	7.53156e+06	1.24781e+07	7.95022e+06	1.16321e+07	2.19529e+07	2.26387e+07	6.7544e+06	7.2993e+06	1.57613e+07
tr|A0A251KP67	10	5	97.3688	0.140579	2.26551	T200_Infected	T200_Mock	>tr|A0A251KP67|A0A251KP67_MANES Uncharacterized protein OS=Manihot esculenta OX=3983 GN=MANES_06G090100 PE=4 SV=1	1.03959e+07	1.26023e+07	2.20937e+07	6.00698e+06	8.05248e+06	5.84416e+06	6.27236e+06	1.34019e+07	1.49888e+07	8.0395e+06	1.00181e+07	5.60918e+06
tr|A0A2C9UDJ8;tr|A0A2C9W8E9;tr|A0A2C9W8I3	3	3	11.6216	0.140579	2.89592	T200_Mock	T200_Infected	>tr|A0A2C9UDJ8|A0A2C9UDJ8_MANES Uncharacterized protein OS=Manihot esculenta OX=3983 GN=MANES_15G032000 PE=4 SV=1	128901	52634.8	130998	261859	330276	312936	279849	184314	153828	85694.8	141065	362320
tr|A0A2C9WA56	4	4	25.2477	0.140579	1.53199	TME3_Mock	T200_Infected	>tr|A0A2C9WA56|A0A2C9WA56_MANES Uncharacterized protein OS=Manihot esculenta OX=3983 GN=MANES_02G022200 PE=4 SV=1	1.24284e+06	1.07759e+06	1.46892e+06	1.37817e+06	1.86463e+06	1.6787e+06	1.27804e+06	1.71489e+06	2.10676e+06	1.70819e+06	1.85421e+06	2.24284e+06
tr|A0A2C9VVT1;tr|A0A2C9W8L2	4	3	20.7404	0.140579	5.58428	T200_Mock	TME3_Infected	>tr|A0A2C9VVT1|A0A2C9VVT1_MANES Uncharacterized protein OS=Manihot esculenta OX=3983 GN=MANES_05G127000 PE=3 SV=1	801306	69634.6	19314.3	807635	2.31337e+06	1.36479e+06	441447	188359	173484	208088	1.77386e+06	841370
tr|A0A2C9UWH8	3	3	33.8121	0.140579	2.37644	TME3_Mock	T200_Infected	>tr|A0A2C9UWH8|A0A2C9UWH8_MANES Uncharacterized protein OS=Manihot esculenta OX=3983 GN=MANES_12G144500 PE=3 SV=1	392211	577057	485793	1.29375e+06	487400	560418	521899	784419	368223	1.05233e+06	1.59784e+06	807697
tr|A0A251LS06	15	2	122.199	0.140579	3.21215	TME3_Mock	TME3_Infected	>tr|A0A251LS06|A0A251LS06_MANES Uncharacterized protein OS=Manihot esculenta OX=3983 GN=MANES_01G164200 PE=3 SV=1	1.09521e+06	2.12423e+06	629648	2.16786e+06	1.27395e+06	778337	1.38948e+06	168695	87788.8	1.55802e+06	2.28626e+06	1.44279e+06
tr|A0A2C9UH70	13	4	62.4313	0.140579	3.80233	TME3_Infected	TME3_Mock	>tr|A0A2C9UH70|A0A2C9UH70_MANES Formate dehydrogenase, mitochondrial OS=Manihot esculenta OX=3983 GN=MANES_15G181900 PE=3 SV=1	431376	383056	1.3705e+06	224383	219971	188435	387492	1.59345e+06	261648	265457	113970	210368
tr|A0A2C9VU66;Reverse >tr|A0A2C9UBF8;Reverse >tr|A0A2C9UCK7;tr|A0A199UB26;tr|A0A2C9UMQ8;tr|A0A2C9UWN3;tr|A0A2C9VU97	30	27	343.868	0.140579	2.24206	T200_Infected	TME3_Mock	>tr|A0A2C9VU66|A0A2C9VU66_MANES Uncharacterized protein OS=Manihot esculenta OX=3983 GN=MANES_05G076500 PE=4 SV=1	6.2185e+07	128756185	1.79197e+08	5.01153e+07	6.45461e+07	5.57267e+07	4.79639e+07	8.57662e+07	7.95688e+07	6.74781e+07	56334847	4.12751e+07
tr|A0A2C9W1U8;tr|A0A2C9UZU4	6	5	25.5377	0.140579	2.19998	T200_Mock	T200_Infected	>tr|A0A2C9W1U8|A0A2C9W1U8_MANES Uncharacterized protein OS=Manihot esculenta OX=3983 GN=MANES_04G121200 PE=4 SV=1	241685	116799	120492	409692	408376	235670	265874	360111	258336	217120	182988	441350
tr|A0A2C9VCR4	36	6	522.541	0.140579	1.39012	T200_Mock	T200_Infected	>tr|A0A2C9VCR4|A0A2C9VCR4_MANES Fructose-bisphosphate aldolase OS=Manihot esculenta OX=3983 GN=MANES_08G021400 PE=3 SV=1	9.65639e+06	8.13156e+06	6.84633e+06	1.01192e+07	1.14104e+07	1.2715e+07	9.09879e+06	1.02052e+07	1.0728e+07	8.04971e+06	1.05884e+07	1.10007e+07
tr|A0A2C9W8F0;tr|A0A2C9WAP4;tr|A0A2C9WB18	3	3	14.4439	0.140579	2.69373	T200_Mock	T200_Infected	>tr|A0A2C9W8F0|A0A2C9W8F0_MANES Imidazoleglycerol-phosphate dehydratase OS=Manihot esculenta OX=3983 GN=MANES_03G178800 PE=3 SV=1	634542	172894	200327	699447	931823	1.08337e+06	634944	291107	308722	300587	284051	712131
tr|A0A2C9VK01	3	3	22.2104	0.140579	2.23333	TME3_Infected	T200_Mock	>tr|A0A2C9VK01|A0A2C9VK01_MANES Uncharacterized protein OS=Manihot esculenta OX=3983 GN=MANES_07G041800 PE=4 SV=1	332309	203587	499826	129856	212949	187821	258964	520318	405778	352079	245000	529942
tr|A0A2C9UBA7	12	7	110.018	0.140579	1.50781	T200_Mock	TME3_Infected	>tr|A0A2C9UBA7|A0A2C9UBA7_MANES Uncharacterized protein OS=Manihot esculenta OX=3983 GN=MANES_16G098600 PE=4 SV=1	4.33123e+06	2.99201e+06	3.56988e+06	3.59435e+06	5.14235e+06	4.59692e+06	3.05596e+06	2.91831e+06	2.86879e+06	2.42008e+06	3.1572e+06	3.98709e+06
tr|A0A2C9VNF2	7	5	96.4557	0.140579	4.76762	TME3_Mock	T200_Infected	>tr|A0A2C9VNF2|A0A2C9VNF2_MANES Chalcone-flavonone isomerase family protein OS=Manihot esculenta OX=3983 GN=MANES_07G140900 PE=3 SV=1	2.0293e+06	990278	1.36725e+06	1.77134e+06	7.42439e+06	3.43884e+06	2.8323e+06	6.51814e+06	6.63398e+06	2.73973e+06	4.20021e+06	1.39748e+07
tr|A0A2C9UWD7	10	9	50.5382	0.140666	2.25427	T200_Mock	T200_Infected	>tr|A0A2C9UWD7|A0A2C9UWD7_MANES Asparagine synthetase [glutamine-hydrolyzing] OS=Manihot esculenta OX=3983 GN=MANES_12G135000 PE=4 SV=1	3.06218e+06	1.27627e+06	1.04681e+06	3.31324e+06	4.7601e+06	4.06648e+06	3.05502e+06	2.22389e+06	3.65568e+06	2.91018e+06	1.94667e+06	4.6787e+06
tr|A0A2C9WGD0;tr|A0A2C9U4C7;tr|A0A2C9WGC4	4	4	26.6328	0.140816	1.83368	T200_Mock	TME3_Infected	>tr|A0A2C9WGD0|A0A2C9WGD0_MANES Uncharacterized protein OS=Manihot esculenta OX=3983 GN=MANES_02G225300 PE=3 SV=1	1.01648e+06	1.22251e+06	1.35056e+06	1.38469e+06	2.02915e+06	1.26967e+06	976038	789250	788870	1.15793e+06	982048	2.1449e+06
tr|A0A251JMK5	4	4	26.1818	0.140816	2.49515	T200_Mock	T200_Infected	>tr|A0A251JMK5|A0A251JMK5_MANES Uncharacterized protein OS=Manihot esculenta OX=3983 GN=MANES_12G077800 PE=3 SV=1	752464	334438	152045	1.06585e+06	1.16462e+06	860893	825335	684739	788090	595330	497659	1.31465e+06
tr|A0A2C9VAB7;tr|A0A2C9VIB0	2	2	17.0509	0.140816	2.91149	T200_Mock	T200_Infected	>tr|A0A2C9VAB7|A0A2C9VAB7_MANES Uncharacterized protein OS=Manihot esculenta OX=3983 GN=MANES_09G129900 PE=4 SV=1	854925	118313	219750	1.00945e+06	1.53594e+06	927976	715760	340195	447407	454765	923882	1.55952e+06
tr|A0A2C9U2F1	2	2	11.1994	0.140816	3.90863	TME3_Infected	TME3_Mock	>tr|A0A2C9U2F1|A0A2C9U2F1_MANES Uncharacterized protein OS=Manihot esculenta OX=3983 GN=MANES_18G114000 PE=4 SV=1	64425.2	57949.4	70595	48089.7	60851.4	127265	75740	157637	399453	78886.5	33930.8	49088.6
tr|A0A2C9WCK5	6	3	29.3074	0.140816	3.41857	T200_Mock	TME3_Infected	>tr|A0A2C9WCK5|A0A2C9WCK5_MANES Uncharacterized protein OS=Manihot esculenta OX=3983 GN=MANES_02G102800 PE=3 SV=1	1.02475e+06	164009	84950.3	1.03638e+06	1.18218e+06	860078	497766	179886	222910	493055	730479	1.13564e+06
tr|A0A2C9U0H9	7	7	101.171	0.140816	2.07282	T200_Infected	T200_Mock	>tr|A0A2C9U0H9|A0A2C9U0H9_MANES Uncharacterized protein OS=Manihot esculenta OX=3983 GN=MANES_18G041100 PE=3 SV=1	2.06285e+07	1.76293e+07	2.96366e+07	8.92497e+06	1.32423e+07	1.05875e+07	1.21492e+07	1.77812e+07	2.9705e+07	2.36023e+07	1.43196e+07	1.44903e+07
tr|A0A2C9TZZ7	4	4	24.9641	0.140816	11.0437	T200_Mock	T200_Infected	>tr|A0A2C9TZZ7|A0A2C9TZZ7_MANES Uncharacterized protein OS=Manihot esculenta OX=3983 GN=MANES_18G027900 PE=4 SV=1	227038	6776.99	49415.7	941817	1.14626e+06	1.03985e+06	669033	115988	120597	804829	47278.4	1.53e+06
tr|A0A2C9UCU3;tr|A0A2C9WA59	11	11	42.845	0.140816	1.77795	T200_Mock	T200_Infected	>tr|A0A2C9UCU3|A0A2C9UCU3_MANES Uncharacterized protein OS=Manihot esculenta OX=3983 GN=MANES_15G042500 PE=4 SV=1	4.61911e+06	3.3195e+06	3.42378e+06	8.7946e+06	4.8497e+06	6.55743e+06	5.31564e+06	3.89778e+06	3.84705e+06	3.64083e+06	6.41022e+06	5.25376e+06
tr|A0A2C9W3Q0;tr|A0A2C9UZ20;tr|A0A2C9W3R6	8	8	68.6937	0.140816	1.5885	T200_Mock	T200_Infected	>tr|A0A2C9W3Q0|A0A2C9W3Q0_MANES Uncharacterized protein OS=Manihot esculenta OX=3983 GN=MANES_04G137300 PE=4 SV=1	1.6711e+07	1.109e+07	1.08322e+07	1.7897e+07	1.99085e+07	2.35633e+07	1.72674e+07	1.39183e+07	1.83476e+07	1.39335e+07	9.62406e+06	1.78383e+07
tr|A0A2C9W5S7	8	2	83.8134	0.140907	2.9577	TME3_Infected	TME3_Mock	>tr|A0A2C9W5S7|A0A2C9W5S7_MANES Uncharacterized protein OS=Manihot esculenta OX=3983 GN=MANES_03G013900 PE=3 SV=1	1.14425e+06	2.09434e+06	2.68405e+06	885241	979283	926554	789095	2.11616e+06	3.94121e+06	1.02426e+06	575796	714740
tr|A0A2C9US95;tr|A0A2C9UHW7;tr|A0A2C9UI32;tr|A0A2C9V686;tr|A0A2C9V699;tr|A0A2C9V6H0;tr|A0A2C9V6K4;tr|A0A2C9VH69;tr|A0A2C9VH70;tr|A0A2C9VH71;tr|A0A2C9VH82;tr|A0A2C9VH83;tr|A0A2C9VH93;tr|A0A2C9VIG6;tr|A0A2C9VJ82;tr|A0A2C9VJ88;tr|A0A2C9VJL5;tr|A0A2C9W6J9	6	5	24.0812	0.140907	3.24964	TME3_Infected	T200_Mock	>tr|A0A2C9US95|A0A2C9US95_MANES Beta-glucosidase OS=Manihot esculenta OX=3983 GN=MANES_12G001200 PE=3 SV=1	3.48198e+07	2.23058e+07	9.22517e+07	1.15937e+07	3.84693e+07	4.92922e+07	9.65203e+07	9.33088e+07	1.33039e+08	5.79135e+07	2.71436e+07	5.16081e+07
tr|A0A2C9V7L1;tr|A0A2C9V4N5;tr|A0A2C9VDI1	50	34	472.73	0.140954	6.97397	T200_Infected	T200_Mock	>tr|A0A2C9V7L1|A0A2C9V7L1_MANES Lipoxygenase OS=Manihot esculenta OX=3983 GN=MANES_10G148800 PE=3 SV=1	1.4063e+07	4.83602e+07	8.23431e+07	4.34795e+06	9.40962e+06	7.0005e+06	6.95752e+06	4.25504e+07	7.65139e+07	1.63728e+07	1.23636e+07	5.0009e+06
tr|A0A2C9VN96;tr|A0A2C9V428;tr|A0A2C9V9J5;tr|A0A2C9V9N9	9	5	81.547	0.140954	1.84571	TME3_Mock	T200_Infected	>tr|A0A2C9VN96|A0A2C9VN96_MANES Uncharacterized protein OS=Manihot esculenta OX=3983 GN=MANES_07G124200 PE=3 SV=1	4.88548e+06	3.87476e+06	5.83997e+06	4.45562e+06	8.09457e+06	5.45826e+06	9.96208e+06	7.86482e+06	7.49669e+06	7.17132e+06	6.2175e+06	1.3559e+07
tr|A0A2C9UDT4;tr|A0A251LEG2;tr|A0A2C9UBT6;tr|A0A2C9W8X2;tr|A0A2C9WK23	3	2	13.8406	0.140954	2.03609	T200_Mock	T200_Infected	>tr|A0A2C9UDT4|A0A2C9UDT4_MANES Uncharacterized protein OS=Manihot esculenta OX=3983 GN=MANES_15G013800 PE=3 SV=1	99394.5	85799.2	49316.3	158548	186035	132901	126441	103762	111367	104181	89278.8	221952
tr|A0A2C9UZC2	2	2	11.4277	0.140954	1.88882	T200_Infected	TME3_Mock	>tr|A0A2C9UZC2|A0A2C9UZC2_MANES Uncharacterized protein OS=Manihot esculenta OX=3983 GN=MANES_11G077900 PE=3 SV=1	861237	1.03622e+06	2.21121e+06	1.2231e+06	1.1574e+06	1.13678e+06	962091	548366	841117	755496	669371	750389
tr|A0A2C9WB60	7	6	43.9444	0.140954	1.66916	TME3_Mock	T200_Infected	>tr|A0A2C9WB60|A0A2C9WB60_MANES Uncharacterized protein OS=Manihot esculenta OX=3983 GN=MANES_02G003700 PE=4 SV=1	2.11789e+06	1.3491e+06	1.05626e+06	2.6226e+06	2.18865e+06	1.89301e+06	2.44768e+06	1.55711e+06	1.39009e+06	2.20731e+06	2.55845e+06	2.78427e+06
tr|A0A2C9U2I1	2	2	7.61976	0.140954	2.7304	TME3_Infected	T200_Infected	>tr|A0A2C9U2I1|A0A2C9U2I1_MANES Uncharacterized protein OS=Manihot esculenta OX=3983 GN=MANES_18G109700 PE=4 SV=1	99759.6	166323	139822	100287	205998	131171	164964	427125	516192	144629	121460	272452
tr|A0A2C9VWL7;tr|A0A2C9VWM6	5	4	21.4009	0.140954	2.16761	T200_Mock	T200_Infected	>tr|A0A2C9VWL7|A0A2C9VWL7_MANES Uncharacterized protein OS=Manihot esculenta OX=3983 GN=MANES_05G109900 PE=4 SV=1	439574	112733	216522	447372	562061	657087	392817	484094	540397	245728	268413	521995
tr|A0A2C9WQB2	17	16	156.167	0.140954	1.75623	T200_Infected	TME3_Mock	>tr|A0A2C9WQB2|A0A2C9WQB2_MANES Uncharacterized protein OS=Manihot esculenta OX=3983 GN=MANES_01G247500 PE=4 SV=1	1.67602e+07	1.74165e+07	3.02646e+07	1.09237e+07	1.65442e+07	1.61153e+07	1.40487e+07	2.61662e+07	2.17641e+07	1.12365e+07	1.12155e+07	1.42411e+07
tr|A0A2C9V3B7;tr|A0A2C9VNB1	5	5	27.5425	0.140954	3.95299	TME3_Infected	T200_Infected	>tr|A0A2C9V3B7|A0A2C9V3B7_MANES Uncharacterized protein OS=Manihot esculenta OX=3983 GN=MANES_10G006600 PE=4 SV=1	566299	277500	483532	546779	1.00179e+06	687620	856252	1.29508e+06	3.09559e+06	609910	278918	1.23633e+06
tr|A0A2C9VJ60;tr|A0A2C9VJA9	8	6	67.5107	0.140954	2.10497	T200_Infected	TME3_Infected	>tr|A0A2C9VJ60|A0A2C9VJ60_MANES Uncharacterized protein OS=Manihot esculenta OX=3983 GN=MANES_07G070200 PE=4 SV=1	8.91943e+06	6.09905e+06	4.94289e+06	5.58167e+06	2.37053e+06	4.97107e+06	4.51533e+06	2.33527e+06	2.63238e+06	2.87775e+06	4.35215e+06	2.36315e+06
tr|A0A2C9UBX8	18	14	150.2	0.140954	3.40583	T200_Mock	TME3_Infected	>tr|A0A2C9UBX8|A0A2C9UBX8_MANES Uncharacterized protein OS=Manihot esculenta OX=3983 GN=MANES_15G018800 PE=3 SV=1	3.60142e+06	2.62699e+06	720017	6.77088e+06	5.08666e+06	4.05445e+06	3.08839e+06	814625	768968	2.56068e+06	1.35515e+06	2.41615e+06
tr|A0A2C9V196;Reverse >tr|A0A199UCQ4;tr|A0A2C9V199;tr|A0A2C9VC68	19	9	228.882	0.140954	1.79607	T200_Mock	T200_Infected	>tr|A0A2C9V196|A0A2C9V196_MANES Uncharacterized protein OS=Manihot esculenta OX=3983 GN=MANES_11G139700 PE=3 SV=1	1.26527e+07	6.74127e+06	1.35829e+07	1.56653e+07	2.05127e+07	2.30505e+07	1.60331e+07	1.47752e+07	2.14589e+07	1.3802e+07	1.48362e+07	2.39054e+07
tr|A0A2C9U7N7;tr|A0A2C9V757;tr|A0A2C9V8S8	3	2	12.4491	0.140954	1.99877	TME3_Infected	T200_Mock	>tr|A0A2C9U7N7|A0A2C9U7N7_MANES Uncharacterized protein OS=Manihot esculenta OX=3983 GN=MANES_16G001800 PE=4 SV=1	686530	359942	466219	265857	378802	323697	422996	627527	884994	493140	553778	371718
tr|A0A251K4A4;tr|A0A2C9UXA3;tr|A0A2C9W358	13	12	135.344	0.140954	4.61037	T200_Infected	T200_Mock	>tr|A0A251K4A4|A0A251K4A4_MANES Uncharacterized protein OS=Manihot esculenta OX=3983 GN=MANES_09G050600 PE=4 SV=1	7.76068e+06	9.02578e+06	2.93743e+07	2.4829e+06	4.42817e+06	3.10132e+06	3.97451e+06	1.7728e+07	1.74222e+07	1.08832e+07	3.9828e+06	4.91856e+06
tr|A0A2C9UE54;tr|A0A2C9W7N6	19	18	180.767	0.140954	1.99621	T200_Mock	T200_Infected	>tr|A0A2C9UE54|A0A2C9UE54_MANES Uncharacterized protein OS=Manihot esculenta OX=3983 GN=MANES_15G050800 PE=3 SV=1	1.18882e+07	5.5329e+06	4.80168e+06	1.4536e+07	1.69019e+07	1.29233e+07	1.36196e+07	8.44548e+06	8.59401e+06	8.75208e+06	1.0103e+07	1.63452e+07
tr|A0A2C9VK47	2	2	3.96904	0.140954	Infinity	T200_Infected	TME3_Infected	>tr|A0A2C9VK47|A0A2C9VK47_MANES Uncharacterized protein OS=Manihot esculenta OX=3983 GN=MANES_07G102100 PE=4 SV=1	19254.8	0	113957	13613	11507.3	39621.6	0	0	0	62272.6	0	12942.5
tr|A0A2C9UBP8;tr|A0A2C9UAV8	10	9	90.6959	0.140954	1.74447	TME3_Infected	T200_Mock	>tr|A0A2C9UBP8|A0A2C9UBP8_MANES Phosphotransferase OS=Manihot esculenta OX=3983 GN=MANES_16G109200 PE=3 SV=1	2.26022e+06	3.2689e+06	3.44014e+06	1.55773e+06	2.01159e+06	1.84452e+06	1.85868e+06	3.89197e+06	3.69363e+06	2.48577e+06	2.16711e+06	1.7652e+06
tr|A0A2C9VCF8	20	19	202.704	0.140954	1.53914	T200_Mock	TME3_Mock	>tr|A0A2C9VCF8|A0A2C9VCF8_MANES Uncharacterized protein OS=Manihot esculenta OX=3983 GN=MANES_09G149100 PE=4 SV=1	2.40517e+07	2.39825e+07	2.56484e+07	2.84174e+07	3.60354e+07	3.49855e+07	3.09306e+07	1.82991e+07	1.57141e+07	1.77594e+07	1.9536e+07	2.73109e+07
tr|A0A2C9WHN9	6	6	36.0058	0.140954	1.68119	T200_Infected	TME3_Mock	>tr|A0A2C9WHN9|A0A2C9WHN9_MANES Uncharacterized protein OS=Manihot esculenta OX=3983 GN=MANES_02G192100 PE=3 SV=1	2.54442e+06	4.90228e+06	4.12748e+06	3033848	3.14115e+06	2.91336e+06	3.06712e+06	2.14816e+06	2.13335e+06	1.72587e+06	2.84593e+06	2.31272e+06
tr|A0A2C9WB78;tr|A0A2C9WIZ4	14	14	128.853	0.140954	2.75107	T200_Mock	TME3_Infected	>tr|A0A2C9WB78|A0A2C9WB78_MANES Uncharacterized protein OS=Manihot esculenta OX=3983 GN=MANES_02G045000 PE=4 SV=1	1.18212e+07	6.71675e+06	1.03989e+07	1.20462e+07	1.98165e+07	1.68414e+07	1.11458e+07	3.59728e+06	2.96065e+06	3.37231e+06	6.14556e+06	1.2728e+07
tr|A0A2C9WQU8	6	4	65.3173	0.140954	2.2069	T200_Mock	T200_Infected	>tr|A0A2C9WQU8|A0A2C9WQU8_MANES Uncharacterized protein OS=Manihot esculenta OX=3983 GN=MANES_01G225900 PE=3 SV=1	1.00527e+06	487225	575486	1.69476e+06	1.45867e+06	1.4104e+06	976662	657760	1.36115e+06	720458	901942	1.7745e+06
tr|A0A2C9UDE9	33	12	285.726	0.140954	1.90821	TME3_Mock	T200_Infected	>tr|A0A2C9UDE9|A0A2C9UDE9_MANES Adenosylhomocysteinase OS=Manihot esculenta OX=3983 GN=MANES_15G057000 PE=3 SV=1	5.74436e+06	4.91867e+06	3.2902e+06	1.02949e+07	6.18691e+06	7.25963e+06	8.87812e+06	6.23189e+06	4.8058e+06	6.27612e+06	1.1567e+07	8.78261e+06
tr|A0A2C9WEG6	3	2	3.6027	0.140954	2.6698	T200_Mock	TME3_Infected	>tr|A0A2C9WEG6|A0A2C9WEG6_MANES Uncharacterized protein OS=Manihot esculenta OX=3983 GN=MANES_02G161600 PE=4 SV=1	35089.6	43538.2	43974	141407	49484.8	55555.6	47071.3	25206.2	20031.7	48903.3	17793	30286.7
tr|A0A2C9U003	6	5	40.3209	0.140954	2.94805	TME3_Mock	T200_Mock	>tr|A0A2C9U003|A0A2C9U003_MANES Uncharacterized protein OS=Manihot esculenta OX=3983 GN=MANES_18G018400 PE=3 SV=1	1.6262e+06	1.6993e+06	2.78499e+06	370673	1.22756e+06	1.14787e+06	931862	3.06705e+06	1.95821e+06	3.64268e+06	1.64691e+06	2.80607e+06
tr|A0A2C9UB58;tr|A0A2C9UAY7;tr|A0A2C9UB53	19	17	132.542	0.140954	1.3514	T200_Infected	TME3_Mock	>tr|A0A2C9UB58|A0A2C9UB58_MANES Uncharacterized protein OS=Manihot esculenta OX=3983 GN=MANES_16G117200 PE=3 SV=1	8.98958e+06	1.08804e+07	7.45088e+06	9.65205e+06	7.78566e+06	7.77397e+06	6.46797e+06	8.19988e+06	6.27299e+06	6.22307e+06	7.72285e+06	6.2708e+06
tr|A0A2C9UP43	7	6	29.497	0.140954	2.43292	T200_Mock	T200_Infected	>tr|A0A2C9UP43|A0A2C9UP43_MANES Acyl-[acyl-carrier-protein] hydrolase OS=Manihot esculenta OX=3983 GN=MANES_13G049100 PE=3 SV=1	1.07692e+06	756796	716500	1.56747e+06	2.53685e+06	2.10014e+06	1.9698e+06	647931	650479	1.02105e+06	1.36998e+06	2.59513e+06
tr|A0A2C9VGW5;tr|A0A2C9W577;tr|A0A2C9W5E6;tr|A0A2C9W7C9	25	7	208.937	0.140954	1.77862	TME3_Mock	T200_Infected	>tr|A0A2C9VGW5|A0A2C9VGW5_MANES 40S ribosomal protein S4 OS=Manihot esculenta OX=3983 GN=MANES_08G097700 PE=3 SV=1	4.8803e+06	5.12464e+06	2.73643e+06	6.3808e+06	3.43547e+06	4.10542e+06	9.51953e+06	6.04e+06	5.38523e+06	5.77682e+06	9.42966e+06	7.45562e+06
tr|A0A251JAW8	4	2	66.8845	0.140954	2.9425	TME3_Infected	TME3_Mock	>tr|A0A251JAW8|A0A251JAW8_MANES Uncharacterized protein OS=Manihot esculenta OX=3983 GN=MANES_14G085900 PE=4 SV=1	3.93726e+06	2.13508e+06	6.04942e+06	2.6369e+06	7.86592e+06	8.1731e+06	6.03932e+06	1.30686e+07	1.30616e+07	2.71517e+06	2.74098e+06	5.47658e+06
tr|A0A2C9V7J9	2	2	21.9854	0.140954	2.44323	T200_Mock	TME3_Infected	>tr|A0A2C9V7J9|A0A2C9V7J9_MANES Uncharacterized protein OS=Manihot esculenta OX=3983 GN=MANES_10G147800 PE=4 SV=1	249373	243388	99961.6	532463	337709	334597	351311	58939.8	82854.6	237209	401067	488413
tr|A0A2C9VR02	10	9	75.808	0.140954	1.46066	T200_Infected	TME3_Mock	>tr|A0A2C9VR02|A0A2C9VR02_MANES Uncharacterized protein OS=Manihot esculenta OX=3983 GN=MANES_06G148600 PE=4 SV=1	5.89865e+06	5.45689e+06	6.15444e+06	4.20664e+06	4.43271e+06	5.66601e+06	4.02469e+06	4.67405e+06	5.78733e+06	3.38933e+06	5.0764e+06	3.52195e+06
tr|A0A2C9UFH5	16	8	122.364	0.140954	3.41582	T200_Mock	TME3_Mock	>tr|A0A2C9UFH5|A0A2C9UFH5_MANES Uncharacterized protein OS=Manihot esculenta OX=3983 GN=MANES_15G093900 PE=4 SV=1	6.61601e+06	3.36762e+06	3.7263e+06	3.07128e+06	7.27132e+06	1.01021e+07	1.79797e+06	3.174e+06	6.1556e+06	1.2092e+06	2.24583e+06	2.53029e+06
tr|A0A2C9VQC7	76	12	817.103	0.140954	1.64004	T200_Mock	T200_Infected	>tr|A0A2C9VQC7|A0A2C9VQC7_MANES Uncharacterized protein OS=Manihot esculenta OX=3983 GN=MANES_06G125800 PE=3 SV=1	2.25302e+07	2.40939e+07	1.76025e+07	3.44393e+07	4.08441e+07	3.00508e+07	2.5487e+07	2.43473e+07	2.17816e+07	2.33486e+07	1.97484e+07	4.00248e+07
tr|A0A2C9UKV2	11	6	94.8787	0.140954	1.65171	T200_Infected	TME3_Mock	>tr|A0A2C9UKV2|A0A2C9UKV2_MANES Uncharacterized protein OS=Manihot esculenta OX=3983 GN=MANES_14G081000 PE=4 SV=1	9.3674e+06	1.08088e+07	1.47299e+07	6.89992e+06	8.15602e+06	6.58086e+06	6.34933e+06	9.12797e+06	9.31172e+06	5.7429e+06	1.01282e+07	5.2623e+06
tr|A0A2C9V1X1;tr|A0A2C9VYF8	11	10	45.1958	0.140954	2.16668	T200_Mock	T200_Infected	>tr|A0A2C9V1X1|A0A2C9V1X1_MANES Uncharacterized protein OS=Manihot esculenta OX=3983 GN=MANES_11G160400 PE=3 SV=1	920616	472933	489748	1.29202e+06	1.69455e+06	1.09392e+06	1.06154e+06	671752	1.00705e+06	922069	580313	1.4726e+06
tr|A0A2C9VG29	20	9	310.618	0.140954	2.34065	T200_Infected	T200_Mock	>tr|A0A2C9VG29|A0A2C9VG29_MANES Uncharacterized protein OS=Manihot esculenta OX=3983 GN=MANES_08G083500 PE=3 SV=1	1.80819e+07	3.63567e+07	5.22484e+07	1.46563e+07	1.58262e+07	1.50975e+07	1.52029e+07	2.46395e+07	2.79425e+07	2.15488e+07	1.71782e+07	9.75711e+06
tr|A0A2C9V5Y8;tr|A0A2C9V5S7	5	4	44.8953	0.140954	3.37328	T200_Mock	TME3_Mock	>tr|A0A2C9V5Y8|A0A2C9V5Y8_MANES Uncharacterized protein OS=Manihot esculenta OX=3983 GN=MANES_10G128500 PE=4 SV=1	835011	2.48893e+06	2.06001e+06	1.18539e+06	3.71868e+06	1.35034e+06	659807	1.40148e+06	1.7775e+06	659047	495502	699553
tr|A0A2C9U016	32	11	349.554	0.140954	1.89745	T200_Infected	TME3_Mock	>tr|A0A2C9U016|A0A2C9U016_MANES Glyceraldehyde-3-phosphate dehydrogenase OS=Manihot esculenta OX=3983 GN=MANES_18G003300 PE=3 SV=1	2.22999e+07	2.71423e+07	4.8765e+07	1.40402e+07	2.23889e+07	1.84613e+07	1.8762e+07	3.22694e+07	3.59483e+07	1.59319e+07	2.22474e+07	1.35782e+07
tr|A0A2C9WN64	3	2	4.97538	0.140954	2.13696	TME3_Infected	T200_Mock	>tr|A0A2C9WN64|A0A2C9WN64_MANES Uncharacterized protein OS=Manihot esculenta OX=3983 GN=MANES_01G183000 PE=3 SV=1	2.31567e+07	1.80692e+07	1.07298e+07	4.0202e+06	9.57793e+06	1.11353e+07	1.29368e+07	1.57114e+07	2.42061e+07	2.30739e+07	1.47175e+07	1.20984e+07
tr|A0A251LID0	19	5	214.52	0.140954	2.81529	T200_Infected	T200_Mock	>tr|A0A251LID0|A0A251LID0_MANES Uncharacterized protein OS=Manihot esculenta OX=3983 GN=MANES_02G141600 PE=3 SV=1	8.93034e+06	2.42378e+07	1.90208e+07	7.16478e+06	4.24863e+06	7.12423e+06	8.71657e+06	8.7594e+06	1.00368e+07	1.30785e+07	1.46833e+07	5.10538e+06
tr|A0A2C9UQH2	3	3	17.081	0.140954	5.62643	TME3_Infected	T200_Mock	>tr|A0A2C9UQH2|A0A2C9UQH2_MANES Uncharacterized protein OS=Manihot esculenta OX=3983 GN=MANES_13G092000 PE=4 SV=1	1.00103e+06	962538	995259	275066	624854	415634	633484	3.41177e+06	3.35662e+06	1.93568e+06	396792	807477
tr|A0A2C9W5D8;tr|A0A2C9W5D1	3	3	4.43799	0.140954	5.94115	T200_Mock	TME3_Infected	>tr|A0A2C9W5D8|A0A2C9W5D8_MANES Uncharacterized protein OS=Manihot esculenta OX=3983 GN=MANES_03G071100 PE=4 SV=1	63011.8	74122.3	22802.7	133448	69749.8	59269.3	38208.5	5843.8	125.566	36933.7	43331.2	22769.4
tr|A0A2C9U114;tr|A0A2C9VX40;tr|A0A2C9VZA6	5	5	41.3362	0.140954	1.43387	T200_Mock	TME3_Infected	>tr|A0A2C9U114|A0A2C9U114_MANES Uncharacterized protein OS=Manihot esculenta OX=3983 GN=MANES_18G034000 PE=4 SV=1	1.36496e+06	1.15667e+06	1.28656e+06	1.19561e+06	1.69361e+06	1.29562e+06	1.2435e+06	830892	844160	1.36873e+06	1.30733e+06	1.07121e+06
tr|A0A2C9TZM7	18	5	173.804	0.140954	2.05104	TME3_Mock	T200_Mock	>tr|A0A2C9TZM7|A0A2C9TZM7_MANES Peptidyl-prolyl cis-trans isomerase OS=Manihot esculenta OX=3983 GN=MANES_18G013200 PE=3 SV=1	8.62109e+06	1.29093e+07	7.3817e+06	7.29226e+06	3.79325e+06	6.10546e+06	8.31113e+06	6.97607e+06	4.1637e+06	1.0291e+07	1.70762e+07	7892127
tr|A0A2C9VX02	16	16	99.5193	0.140954	1.62628	TME3_Infected	T200_Infected	>tr|A0A2C9VX02|A0A2C9VX02_MANES Uncharacterized protein OS=Manihot esculenta OX=3983 GN=MANES_05G169500 PE=3 SV=1	5.80801e+06	2.9385e+06	2.95218e+06	3.89184e+06	5.38306e+06	5.37263e+06	5.48716e+06	6.54154e+06	6.9966e+06	5.32905e+06	4.77814e+06	6.32363e+06
tr|A0A2C9UHU8	3	2	26.8508	0.140954	2.02957	T200_Mock	TME3_Mock	>tr|A0A2C9UHU8|A0A2C9UHU8_MANES Uncharacterized protein OS=Manihot esculenta OX=3983 GN=MANES_14G023900 PE=4 SV=1	1.46667e+06	824102	843912	927828	1.16505e+06	1.6597e+06	736433	920924	696789	972292	344132	532530
tr|A0A2C9W2N8	3	3	15.4272	0.140954	3.81867	TME3_Infected	T200_Mock	>tr|A0A2C9W2N8|A0A2C9W2N8_MANES Uncharacterized protein OS=Manihot esculenta OX=3983 GN=MANES_04G102400 PE=4 SV=1	382642	814597	968912	121670	258226	199249	231104	661548	1.31891e+06	627537	197523	372183
tr|A0A2C9VSM6	6	4	40.0533	0.140954	2.29383	TME3_Mock	T200_Infected	>tr|A0A2C9VSM6|A0A2C9VSM6_MANES Uncharacterized protein OS=Manihot esculenta OX=3983 GN=MANES_06G135600 PE=4 SV=1	110355	109044	103557	109415	183182	172339	215897	174082	206569	201749	127226	411833
tr|A0A2C9UXU0	6	5	42.611	0.140954	2.37883	TME3_Infected	T200_Mock	>tr|A0A2C9UXU0|A0A2C9UXU0_MANES Uncharacterized protein OS=Manihot esculenta OX=3983 GN=MANES_11G029500 PE=4 SV=1	700497	380949	888235	444646	830430	568763	813627	1.71424e+06	1.85832e+06	900504	560949	1.23972e+06
tr|A0A2C9UVZ8;tr|A0A2C9UQW6	3	3	6.16999	0.140954	2.02843	T200_Mock	TME3_Infected	>tr|A0A2C9UVZ8|A0A2C9UVZ8_MANES Uncharacterized protein OS=Manihot esculenta OX=3983 GN=MANES_12G119600 PE=3 SV=1	274356	362772	97439.9	615686	480568	277732	253331	200765	223270	426846	375392	499335
tr|A0A2C9UEQ7	8	6	70.1067	0.140954	2.74242	T200_Infected	TME3_Infected	>tr|A0A2C9UEQ7|A0A2C9UEQ7_MANES Uncharacterized protein OS=Manihot esculenta OX=3983 GN=MANES_15G097600 PE=3 SV=1	2.82347e+06	4.34027e+06	7.27709e+06	2.56689e+06	1.99901e+06	4.46648e+06	2.63173e+06	1.7355e+06	898510	2.20922e+06	3.25532e+06	1.62498e+06
tr|A0A2C9UGY8	7	7	20.3157	0.140954	1.7535	T200_Mock	T200_Infected	>tr|A0A2C9UGY8|A0A2C9UGY8_MANES Uncharacterized protein OS=Manihot esculenta OX=3983 GN=MANES_15G113400 PE=4 SV=1	520029	418374	566649	676402	822808	1.13989e+06	481324	653145	686097	396071	708252	678393
tr|A0A251LP78	7	5	39.0194	0.140954	1.83105	T200_Infected	T200_Mock	>tr|A0A251LP78|A0A251LP78_MANES Lysine--tRNA ligase OS=Manihot esculenta OX=3983 GN=MANES_03G087300 PE=3 SV=1	3.42327e+06	6.73592e+06	7.82691e+06	2.98185e+06	3.99716e+06	2.84381e+06	4.14584e+06	5.40203e+06	6.41398e+06	4.06044e+06	4.22967e+06	4.18506e+06
tr|A0A2C9VNM2	11	5	35.9964	0.140954	1.94054	T200_Mock	TME3_Infected	>tr|A0A2C9VNM2|A0A2C9VNM2_MANES Uncharacterized protein OS=Manihot esculenta OX=3983 GN=MANES_06G066500 PE=3 SV=1	249849	383852	224626	570742	417056	457464	362310	172017	210447	240228	370218	541075
tr|A0A2C9WEI4	31	16	313.439	0.140954	1.92602	TME3_Infected	T200_Infected	>tr|A0A2C9WEI4|A0A2C9WEI4_MANES Protein disulfide-isomerase OS=Manihot esculenta OX=3983 GN=MANES_02G164800 PE=3 SV=1	1.52226e+07	7.75643e+06	1.17213e+07	1.31453e+07	1.79448e+07	1.84577e+07	1.91113e+07	2.83087e+07	1.94134e+07	1.36178e+07	1.26887e+07	2.47881e+07
tr|A0A2C9VWG2	6	6	48.9662	0.140959	1.84501	TME3_Mock	T200_Infected	>tr|A0A2C9VWG2|A0A2C9VWG2_MANES Uncharacterized protein OS=Manihot esculenta OX=3983 GN=MANES_05G069700 PE=4 SV=1	1.01634e+06	966153	514058	1.28118e+06	1.34668e+06	1.07102e+06	1.34896e+06	1.18604e+06	1.58799e+06	971686	1.55453e+06	2.07995e+06
tr|A0A2C9VZB2;tr|A0A2C9W1V6	6	5	26.4749	0.141266	2.59188	T200_Mock	T200_Infected	>tr|A0A2C9VZB2|A0A2C9VZB2_MANES Uncharacterized protein OS=Manihot esculenta OX=3983 GN=MANES_04G040600 PE=3 SV=1	298105	214188	73282.3	739943	343618	434178	768336	281152	278868	589568	433026	389335
tr|A0A2C9UR60	3	2	17.3731	0.141266	8.01952	T200_Infected	T200_Mock	>tr|A0A2C9UR60|A0A2C9UR60_MANES Uncharacterized protein OS=Manihot esculenta OX=3983 GN=MANES_13G129900 PE=4 SV=1	40094.3	268132	160072	13286.7	32967.9	12140.2	11691.3	109197	236530	32418.6	10845	18808.5
tr|A0A2C9UQR3	7	5	42.9542	0.141266	29.9499	T200_Infected	T200_Mock	>tr|A0A2C9UQR3|A0A2C9UQR3_MANES Xyloglucan endotransglucosylase/hydrolase OS=Manihot esculenta OX=3983 GN=MANES_13G107100 PE=3 SV=1	153882	608155	3.21996e+06	19684.4	62068.8	51201.9	117632	576366	615640	785844	21355.6	50729.6
tr|A0A251KDP6	7	7	62.2277	0.141266	1.75672	TME3_Infected	T200_Mock	>tr|A0A251KDP6|A0A251KDP6_MANES Cysteine synthase OS=Manihot esculenta OX=3983 GN=MANES_08G127100 PE=3 SV=1	2.60735e+06	2.54844e+06	2.92373e+06	1.25167e+06	2.13431e+06	1.29401e+06	1.50405e+06	3.50109e+06	3.2163e+06	2.0905e+06	1.71985e+06	1.93471e+06
tr|A0A2C9W2Y2	6	5	22.0853	0.141266	1.96685	T200_Mock	TME3_Infected	>tr|A0A2C9W2Y2|A0A2C9W2Y2_MANES Peptidyl-prolyl cis-trans isomerase OS=Manihot esculenta OX=3983 GN=MANES_04G157000 PE=3 SV=1	323549	246400	208225	501906	332158	453074	333574	132985	187856	288231	428641	221506
tr|A0A2C9VIT8	9	8	60.8627	0.141266	3.48672	T200_Mock	T200_Infected	>tr|A0A2C9VIT8|A0A2C9VIT8_MANES Pyruvate kinase OS=Manihot esculenta OX=3983 GN=MANES_07G056300 PE=3 SV=1	908872	475980	378474	1.72481e+06	2.9266e+06	1.49682e+06	1.38115e+06	509438	761574	1.0857e+06	359257	1.80532e+06
tr|A0A2C9W209	5	4	30.8712	0.141297	36.7949	TME3_Infected	T200_Mock	>tr|A0A2C9W209|A0A2C9W209_MANES Pectinesterase OS=Manihot esculenta OX=3983 GN=MANES_04G053900 PE=3 SV=1	450798	1.38336e+06	1.55303e+06	94935.6	103681	123776	161952	4.34859e+06	7.35186e+06	2.95775e+06	381723	271064
tr|A0A2C9VF17;tr|A0A2C9VC28	12	8	59.3782	0.141297	1.59463	TME3_Infected	T200_Mock	>tr|A0A2C9VF17|A0A2C9VF17_MANES Uncharacterized protein OS=Manihot esculenta OX=3983 GN=MANES_08G100600 PE=3 SV=1	4.7336e+06	4.10379e+06	5.42378e+06	3.09044e+06	3.65058e+06	3.70227e+06	3.88453e+06	5.52265e+06	7.24595e+06	5.00315e+06	4.04321e+06	5.76684e+06
tr|A0A2C9V678	2	2	16.3621	0.141297	2.67205	T200_Mock	TME3_Infected	>tr|A0A2C9V678|A0A2C9V678_MANES Uncharacterized protein OS=Manihot esculenta OX=3983 GN=MANES_10G073700 PE=4 SV=1	223582	256069	78006.8	453678	260614	342325	221784	70510.6	103139	163188	262220	195951
tr|A0A2C9W2J9;tr|A0A2C9UXP1;tr|A0A2C9V2N1;tr|A0A2C9WN66	9	8	73.5231	0.141297	1.66661	T200_Infected	TME3_Infected	>tr|A0A2C9W2J9|A0A2C9W2J9_MANES Uncharacterized protein OS=Manihot esculenta OX=3983 GN=MANES_04G146100 PE=3 SV=1	4.10971e+06	5.11737e+06	7.34676e+06	3.65859e+06	3.74788e+06	4.748e+06	3.03112e+06	4.1523e+06	2.76125e+06	4.13039e+06	5.20698e+06	3.63046e+06
tr|A0A2C9W4Z1	14	8	109.941	0.141297	2.67474	TME3_Infected	T200_Mock	>tr|A0A2C9W4Z1|A0A2C9W4Z1_MANES Acetyltransferase component of pyruvate dehydrogenase complex OS=Manihot esculenta OX=3983 GN=MANES_04G141800 PE=3 SV=1	5.63314e+06	5.12246e+06	9.9695e+06	2.7576e+06	6.28887e+06	4.73267e+06	5.83572e+06	1.33399e+07	1.76801e+07	6.65548e+06	5.2721e+06	7.21682e+06
tr|A0A2C9TZI5	19	6	164.951	0.141297	1.57031	T200_Mock	TME3_Infected	>tr|A0A2C9TZI5|A0A2C9TZI5_MANES Pyrophosphate--fructose 6-phosphate 1-phosphotransferase subunit alpha OS=Manihot esculenta OX=3983 GN=PFP-ALPHA PE=3 SV=1	1.34032e+06	1.2549e+06	932957	1.81123e+06	1.19631e+06	1.47512e+06	1.28845e+06	832040	734146	1.14586e+06	1.75956e+06	1.50694e+06
tr|A0A2C9U8H3	6	6	42.7907	0.141297	2.10858	TME3_Mock	T200_Infected	>tr|A0A2C9U8H3|A0A2C9U8H3_MANES Glycosyltransferase OS=Manihot esculenta OX=3983 GN=MANES_16G033700 PE=3 SV=1	1.2029e+06	2.04201e+06	2.06578e+06	2.29119e+06	3.99073e+06	3.59885e+06	3.67407e+06	3.30578e+06	3.90992e+06	1.87874e+06	5.96831e+06	3.35099e+06
tr|A0A2C9VJV8	5	5	29.8364	0.141297	2.5811	T200_Infected	T200_Mock	>tr|A0A2C9VJV8|A0A2C9VJV8_MANES Uncharacterized protein OS=Manihot esculenta OX=3983 GN=MANES_07G010400 PE=4 SV=1	351261	878805	796792	369054	215071	201144	271142	717721	605667	376171	422795	242697
tr|A0A2C9VW26	21	20	94.1689	0.141297	1.52386	T200_Mock	T200_Infected	>tr|A0A2C9VW26|A0A2C9VW26_MANES Uncharacterized protein OS=Manihot esculenta OX=3983 GN=MANES_05G088800 PE=3 SV=1	3.15246e+06	2.40765e+06	2.48242e+06	4.14305e+06	3.62552e+06	4.4871e+06	3.64514e+06	3.12342e+06	3.01288e+06	2.43061e+06	4.24943e+06	3.98969e+06
tr|A0A2C9WCC5	5	4	24.4294	0.141297	4.72136	TME3_Infected	T200_Mock	>tr|A0A2C9WCC5|A0A2C9WCC5_MANES Uncharacterized protein (Fragment) OS=Manihot esculenta OX=3983 GN=MANES_02G043700 PE=4 SV=1	215276	420704	691884	100947	237721	111293	186053	818985	1.11939e+06	397407	228942	286190
tr|A0A2C9U0Y2;tr|A0A2C9U0Y4;tr|A0A2C9ULL3	6	6	48.5258	0.141297	1.6951	TME3_Mock	TME3_Infected	>tr|A0A2C9U0Y2|A0A2C9U0Y2_MANES NADPH--cytochrome P450 reductase OS=Manihot esculenta OX=3983 GN=MANES_18G058200 PE=3 SV=1	1.36715e+06	820974	715623	827086	1.11401e+06	1.35122e+06	750373	766448	857362	1.23434e+06	1.63396e+06	1.15617e+06
tr|A0A2C9VME2	6	5	47.0236	0.141297	1.63414	T200_Mock	T200_Infected	>tr|A0A2C9VME2|A0A2C9VME2_MANES Uncharacterized protein OS=Manihot esculenta OX=3983 GN=MANES_06G025100 PE=4 SV=1	1.15304e+06	1.05256e+06	682892	1.39468e+06	1.95313e+06	1.37238e+06	1.16574e+06	874111	870677	1.05431e+06	898202	1.62793e+06
tr|A0A2C9UUY8	5	5	33.5978	0.141297	3.42369	TME3_Infected	T200_Mock	>tr|A0A2C9UUY8|A0A2C9UUY8_MANES Uncharacterized protein (Fragment) OS=Manihot esculenta OX=3983 GN=MANES_12G055700 PE=4 SV=1	227922	492399	480454	190059	441593	288430	344993	952753	1.85233e+06	589206	1.05259e+06	625224
tr|A0A2C9V6M8;Reverse >tr|A0A251JA94;Reverse >tr|A0A2C9UC71;Reverse >tr|A0A2C9WA40;Reverse >tr|A0A2C9WB47	99	95	1260.27	0.141297	2.68636	T200_Infected	T200_Mock	>tr|A0A2C9V6M8|A0A2C9V6M8_MANES Uncharacterized protein OS=Manihot esculenta OX=3983 GN=MANES_09G005600 PE=4 SV=1	1.60187e+08	3.84592e+08	4.65189e+08	1.15597e+08	1.32501e+08	1.27863e+08	1.31177e+08	2.80184e+08	3.23623e+08	1.98038e+08	2.03357e+08	1.13307e+08
tr|A0A2C9V8J0;tr|A0A2C9VE65	2	2	13.0237	0.141297	2.67655	T200_Mock	T200_Infected	>tr|A0A2C9V8J0|A0A2C9V8J0_MANES Uncharacterized protein OS=Manihot esculenta OX=3983 GN=MANES_09G070100 PE=4 SV=1	675007	148119	397364	930095	1.06542e+06	1.27119e+06	1.03555e+06	358694	620040	772287	496470	1.01123e+06
tr|A0A199UA65;tr|A0A2C9VJ95;tr|A0A2C9VKU2	11	11	57.7744	0.141297	1.51979	TME3_Infected	T200_Mock	>tr|A0A199UA65|A0A199UA65_MANES Uncharacterized protein OS=Manihot esculenta OX=3983 GN=MANES_S076500 PE=3 SV=1	1.39765e+06	1.86797e+06	1.41379e+06	1.86267e+06	1.1128e+06	1.00532e+06	1.85237e+06	2.24414e+06	1.95345e+06	1.68254e+06	1.46326e+06	1.77113e+06
tr|A0A2C9VZL4	20	10	219.113	0.141297	2.17599	TME3_Mock	T200_Infected	>tr|A0A2C9VZL4|A0A2C9VZL4_MANES Uncharacterized protein OS=Manihot esculenta OX=3983 GN=MANES_04G043700 PE=3 SV=1	1.03359e+07	4.58977e+06	6.01445e+06	8.45404e+06	1.37969e+07	9.96015e+06	1.27779e+07	7.57441e+06	9.39571e+06	1.3498e+07	9.96221e+06	2.21052e+07
tr|A0A2C9VQF5	18	4	121.522	0.141297	2.52643	T200_Mock	T200_Infected	>tr|A0A2C9VQF5|A0A2C9VQF5_MANES Ribonuclease OS=Manihot esculenta OX=3983 GN=MANES_06G128300 PE=4 SV=1	526818	104040	263265	600824	856346	801771	603875	355327	220834	375978	436807	481467
tr|A0A2C9V553	12	2	77.8197	0.141297	2.6249	T200_Mock	TME3_Infected	>tr|A0A2C9V553|A0A2C9V553_MANES Uncharacterized protein OS=Manihot esculenta OX=3983 GN=MANES_10G107700 PE=4 SV=1	1.24859e+06	353309	494698	993212	1.35749e+06	1.00326e+06	443228	323047	511470	545475	198606	680789
tr|A0A2C9VWM1;tr|A0A2C9U0P1	10	7	48.3829	0.141297	1.37412	TME3_Infected	T200_Infected	>tr|A0A2C9VWM1|A0A2C9VWM1_MANES Proteasome subunit alpha type OS=Manihot esculenta OX=3983 GN=MANES_05G157400 PE=3 SV=1	4.0236e+06	3.15558e+06	2.98643e+06	3.39465e+06	3.29538e+06	3.8248e+06	4.25384e+06	4.78005e+06	4.93485e+06	3.19954e+06	3.92228e+06	5.22405e+06
tr|A0A2C9UQ32	2	2	12.008	0.141297	2.11807	TME3_Mock	T200_Infected	>tr|A0A2C9UQ32|A0A2C9UQ32_MANES Uncharacterized protein OS=Manihot esculenta OX=3983 GN=MANES_13G080300 PE=4 SV=1	153144	93376.1	70753.6	236792	162817	183792	255817	105515	101476	157651	245336	269021
tr|A0A2C9UQP6	14	12	135.008	0.141297	2.12197	T200_Mock	T200_Infected	>tr|A0A2C9UQP6|A0A2C9UQP6_MANES Uncharacterized protein OS=Manihot esculenta OX=3983 GN=MANES_13G113900 PE=4 SV=1	4.37473e+06	3.27918e+06	1.77416e+06	5.26982e+06	9.14476e+06	5.59148e+06	5.85691e+06	3.57025e+06	3.02812e+06	3.77546e+06	5.72462e+06	7.7351e+06
tr|A0A251IP69;tr|A0A2C9VYE1	21	2	219.283	0.141297	2.24946	TME3_Infected	TME3_Mock	>tr|A0A251IP69|A0A251IP69_MANES Vacuolar proton pump subunit B OS=Manihot esculenta OX=3983 GN=MANES_18G009500 PE=3 SV=1	168001	155537	436213	266939	280063	271803	511453	706283	404314	109958	344472	266654
tr|A0A2C9WIJ5;tr|A0A2C9WC12	7	7	45.914	0.141297	1.6894	T200_Mock	T200_Infected	>tr|A0A2C9WIJ5|A0A2C9WIJ5_MANES Uncharacterized protein OS=Manihot esculenta OX=3983 GN=MANES_01G073900 PE=4 SV=1	4.395e+06	2.89528e+06	2.88997e+06	3.46081e+06	5.41025e+06	8.32743e+06	4.97947e+06	5.95993e+06	5.81892e+06	2.82408e+06	3.52201e+06	4.66271e+06
tr|A0A2C9WM86	16	15	151.192	0.141297	2.19618	TME3_Infected	TME3_Mock	>tr|A0A2C9WM86|A0A2C9WM86_MANES Uncharacterized protein OS=Manihot esculenta OX=3983 GN=MANES_01G117300 PE=3 SV=1	1.25043e+07	1.04024e+07	2.19375e+07	6.31903e+06	1.48014e+07	1.6092e+07	1.08238e+07	1.56723e+07	1.99311e+07	6.5142e+06	5.88468e+06	8.74111e+06
tr|A0A2C9WN56;tr|A0A2C9U3E2;tr|A0A2C9UZW4	8	7	34.1462	0.141297	1.83879	T200_Mock	T200_Infected	>tr|A0A2C9WN56|A0A2C9WN56_MANES Endoglucanase OS=Manihot esculenta OX=3983 GN=MANES_01G221800 PE=3 SV=1	726254	810179	349079	1.30472e+06	1.16398e+06	998367	1.04872e+06	846453	1.15499e+06	1.16863e+06	610204	1.07016e+06
tr|A0A251J3I8;tr|A0A199UAB4	12	11	93.6301	0.141826	1.66101	TME3_Mock	T200_Mock	>tr|A0A251J3I8|A0A251J3I8_MANES Uncharacterized protein OS=Manihot esculenta OX=3983 GN=MANES_15G069200 PE=4 SV=1	3.76433e+06	3.36289e+06	5.01828e+06	2.70625e+06	2.23756e+06	2.81063e+06	3.43638e+06	4.26115e+06	4.65318e+06	4.02712e+06	6.07346e+06	2.77962e+06
tr|A0A2C9UQ45;tr|A0A2C9UQY8	3	2	27.8095	0.141826	1.99845	T200_Infected	T200_Mock	>tr|A0A2C9UQ45|A0A2C9UQ45_MANES Uncharacterized protein OS=Manihot esculenta OX=3983 GN=MANES_13G051500 PE=4 SV=1	851262	526180	843380	357258	390497	363520	526456	617693	345655	796400	355041	436276
tr|A0A2C9URT7;tr|A0A2C9VK15;tr|A0A2C9VMH0	4	2	11.6541	0.141826	2.74438	TME3_Infected	T200_Mock	>tr|A0A2C9URT7|A0A2C9URT7_MANES Dolichyl-diphosphooligosaccharide--protein glycosyltransferase subunit 1 OS=Manihot esculenta OX=3983 GN=MANES_13G137300 PE=3 SV=1	132102	488201	46314.2	299754	161761	131865	436958	586252	605248	325630	312666	451836
tr|A0A251J565	5	4	57.9289	0.141826	1.66725	T200_Mock	TME3_Infected	>tr|A0A251J565|A0A251J565_MANES Uncharacterized protein OS=Manihot esculenta OX=3983 GN=MANES_03G102200 PE=3 SV=1	1.50116e+06	1.49444e+06	1.07014e+06	2.31514e+06	1.94651e+06	1.35648e+06	1.06283e+06	1.14227e+06	1.16459e+06	1.35715e+06	1.27719e+06	2.16137e+06
tr|A0A251JUX3	3	3	23.6893	0.141826	4.99817	TME3_Infected	T200_Mock	>tr|A0A251JUX3|A0A251JUX3_MANES Uncharacterized protein OS=Manihot esculenta OX=3983 GN=MANES_14G157400 PE=3 SV=1	278630	343316	387293	93840.6	190922	192379	179603	1.07033e+06	1.1349e+06	514784	303525	228966
tr|A0A2C9V924	3	2	5.35449	0.141826	1.91378	T200_Infected	TME3_Mock	>tr|A0A2C9V924|A0A2C9V924_MANES Uncharacterized protein OS=Manihot esculenta OX=3983 GN=MANES_09G043000 PE=4 SV=1	689838	1.18025e+06	564365	511545	454087	467391	700068	321981	397368	507589	336028	428444
tr|A0A251LI07;tr|A0A2C9V3W8	17	7	78.2911	0.141826	1.76037	TME3_Mock	T200_Infected	>tr|A0A251LI07|A0A251LI07_MANES Peptidyl-prolyl cis-trans isomerase OS=Manihot esculenta OX=3983 GN=MANES_02G119300 PE=3 SV=1	893612	353254	445338	514343	756183	550075	745708	665688	685637	745058	1.09698e+06	1.13687e+06
tr|A0A2C9UJN8;tr|A0A2C9TZS2;tr|A0A2C9U028;tr|A0A2C9U0U3;tr|A0A2C9U0U9;tr|A0A2C9VWS4;tr|A0A2C9VYY4	9	9	96.6052	0.141826	2.14738	T200_Mock	TME3_Infected	>tr|A0A2C9UJN8|A0A2C9UJN8_MANES Uncharacterized protein OS=Manihot esculenta OX=3983 GN=MANES_14G042100 PE=4 SV=1	8.69201e+06	7.24935e+06	5.59318e+06	1.90818e+07	9.72537e+06	1.59982e+07	1.31922e+07	3.71215e+06	3.96075e+06	1.06981e+07	8.12225e+06	8.55739e+06
tr|A0A2C9VAS2	22	8	177.313	0.141826	1.60239	TME3_Infected	T200_Infected	>tr|A0A2C9VAS2|A0A2C9VAS2_MANES Uncharacterized protein OS=Manihot esculenta OX=3983 GN=MANES_09G141800 PE=3 SV=1	2.65406e+06	1.60293e+06	2.00658e+06	3.0594e+06	3.5255e+06	2.73729e+06	3.56619e+06	2.87314e+06	3.59737e+06	2.74086e+06	2.40821e+06	4.81692e+06
tr|A0A2C9W1P0	2	2	5.94137	0.141826	6.2064	T200_Mock	T200_Infected	>tr|A0A2C9W1P0|A0A2C9W1P0_MANES Uncharacterized protein OS=Manihot esculenta OX=3983 GN=MANES_04G116400 PE=4 SV=1	69636.2	7707.28	4631.09	136930	139064	232773	124608	4319.76	54314	131436	41485.6	241901
tr|A0A2C9W6G5	5	4	45.1571	0.141885	1.40713	T200_Mock	TME3_Infected	>tr|A0A2C9W6G5|A0A2C9W6G5_MANES Uncharacterized protein OS=Manihot esculenta OX=3983 GN=MANES_03G111300 PE=4 SV=1	3.41396e+06	4.97004e+06	5.13905e+06	6.01148e+06	4.87058e+06	4.80669e+06	3.5953e+06	3.65176e+06	3.90239e+06	3.8436e+06	4.97885e+06	4.58574e+06
tr|A0A2C9VSG4	3	3	6.09693	0.141885	2.35805	TME3_Infected	TME3_Mock	>tr|A0A2C9VSG4|A0A2C9VSG4_MANES Uncharacterized protein OS=Manihot esculenta OX=3983 GN=MANES_05G015700 PE=4 SV=1	2.10632e+06	3.76478e+06	5.79991e+06	1.44171e+06	2.12291e+06	3.47037e+06	2.82489e+06	5.69565e+06	4.2387e+06	2.30907e+06	2.08686e+06	1.015e+06
tr|A0A2C9VT58	6	5	33.6714	0.141885	2.06867	T200_Mock	T200_Infected	>tr|A0A2C9VT58|A0A2C9VT58_MANES Uncharacterized protein OS=Manihot esculenta OX=3983 GN=MANES_05G041400 PE=3 SV=1	531320	292801	306665	533463	934533	871232	573843	341129	307720	371509	1.14826e+06	708634
tr|A0A2C9VTG5	14	12	85.9266	0.141885	1.73494	T200_Mock	T200_Infected	>tr|A0A2C9VTG5|A0A2C9VTG5_MANES Uncharacterized protein OS=Manihot esculenta OX=3983 GN=MANES_05G050400 PE=3 SV=1	2.39786e+06	1.06473e+06	1.6099e+06	3.54305e+06	2.69593e+06	2.56148e+06	2.5492e+06	2.10101e+06	2.25485e+06	2.26862e+06	1.99878e+06	3.54336e+06
tr|A0A2C9U6D4	8	3	55.0054	0.14189	3.28484	T200_Mock	T200_Infected	>tr|A0A2C9U6D4|A0A2C9U6D4_MANES Uncharacterized protein OS=Manihot esculenta OX=3983 GN=MANES_17G094800 PE=4 SV=1	619039	262288	96020.8	565070	1.58844e+06	1.05692e+06	931553	701321	754332	688881	336779	1.44444e+06
tr|A0A2C9V2X9;tr|A0A2C9V3S7	15	13	121.596	0.142445	1.43872	T200_Mock	TME3_Infected	>tr|A0A2C9V2X9|A0A2C9V2X9_MANES Uncharacterized protein OS=Manihot esculenta OX=3983 GN=MANES_11G159800 PE=4 SV=1	1.02027e+07	1.4728e+07	1.58311e+07	1.47728e+07	1.66792e+07	1.14988e+07	9.07399e+06	1.04105e+07	1.0369e+07	8.88915e+06	1.33523e+07	8.8972e+06
tr|A0A2C9UP62	16	14	90.7917	0.14302	2.46129	TME3_Mock	T200_Infected	>tr|A0A2C9UP62|A0A2C9UP62_MANES Glycosyltransferase OS=Manihot esculenta OX=3983 GN=MANES_13G051300 PE=3 SV=1	3.81489e+06	1.52174e+06	924252	3.90105e+06	4.81855e+06	4.63269e+06	6.11038e+06	2.40907e+06	2.19821e+06	3.23091e+06	5.33297e+06	6.84601e+06
tr|A0A2C9UCQ2;tr|A0A2C9UCD7	6	3	47.5381	0.14302	1.71491	T200_Infected	T200_Mock	>tr|A0A2C9UCQ2|A0A2C9UCQ2_MANES Uncharacterized protein OS=Manihot esculenta OX=3983 GN=MANES_15G033900 PE=3 SV=1	1.19493e+06	2.04178e+06	2.36701e+06	1.12015e+06	1.09369e+06	1.05381e+06	1.1683e+06	1.83126e+06	1.18899e+06	1.18266e+06	1.32105e+06	1.3436e+06
tr|A0A2C9URB3	7	2	41.589	0.14302	3.67604	T200_Mock	T200_Infected	>tr|A0A2C9URB3|A0A2C9URB3_MANES Uncharacterized protein OS=Manihot esculenta OX=3983 GN=MANES_13G089100 PE=4 SV=1	62242.5	17441.5	39897.1	246382	54020.4	139183	118105	11861.9	2238.16	80019.1	185615	151902
tr|A0A2C9UDJ0	6	5	29.1328	0.14302	1.89965	TME3_Infected	T200_Mock	>tr|A0A2C9UDJ0|A0A2C9UDJ0_MANES Uncharacterized protein OS=Manihot esculenta OX=3983 GN=MANES_15G005000 PE=4 SV=1	2.56178e+06	1.68191e+06	2.63244e+06	1.11544e+06	1.60765e+06	1.78192e+06	1.91399e+06	2.70594e+06	3.93799e+06	2.17147e+06	1.13692e+06	1.84756e+06
tr|A0A2C9VT11	4	4	17.5281	0.14302	2.11061	T200_Mock	T200_Infected	>tr|A0A2C9VT11|A0A2C9VT11_MANES Uncharacterized protein OS=Manihot esculenta OX=3983 GN=MANES_06G137000 PE=4 SV=1	673155	746453	272838	1.33325e+06	1.28236e+06	956479	922351	509512	508708	605352	813855	1.34603e+06
tr|A0A2C9VPL7	32	28	201.344	0.14321	2.1879	T200_Mock	TME3_Mock	>tr|A0A2C9VPL7|A0A2C9VPL7_MANES Uncharacterized protein OS=Manihot esculenta OX=3983 GN=MANES_06G032200 PE=4 SV=1	5.60296e+06	2.41607e+06	3.66705e+06	4.92087e+06	1.1608e+07	7.89685e+06	5.48872e+06	3.17813e+06	3.88671e+06	2.91617e+06	2.59022e+06	5.65761e+06
tr|A0A2C9VV15	9	5	43.8909	0.14321	2.9986	T200_Mock	T200_Infected	>tr|A0A2C9VV15|A0A2C9VV15_MANES Uncharacterized protein OS=Manihot esculenta OX=3983 GN=MANES_05G023000 PE=4 SV=1	298819	106995	111884	292034	708851	551486	356573	214459	281186	252645	114560	435361
tr|A0A2C9VUS3	4	4	22.4343	0.143241	1.90073	T200_Infected	T200_Mock	>tr|A0A2C9VUS3|A0A2C9VUS3_MANES Uncharacterized protein OS=Manihot esculenta OX=3983 GN=MANES_05G096800 PE=4 SV=1	3.56737e+06	2.8355e+06	3.23604e+06	1.07013e+06	2.66563e+06	1.33541e+06	1.51687e+06	3.20169e+06	3.07804e+06	1.92186e+06	1.18904e+06	2.15164e+06
tr|A0A2C9URD0	12	11	91.2228	0.143943	2.16902	T200_Infected	TME3_Mock	>tr|A0A2C9URD0|A0A2C9URD0_MANES Zeaxanthin epoxidase, chloroplastic OS=Manihot esculenta OX=3983 GN=MANES_13G124100 PE=4 SV=1	2.49429e+06	2.15622e+06	4.15992e+06	1.26233e+06	2.88508e+06	2.17121e+06	1.62897e+06	2.02144e+06	3.01432e+06	1.70374e+06	1.05423e+06	1.30396e+06
tr|A0A2C9WK80	20	8	182.378	0.143943	1.44993	TME3_Infected	T200_Infected	>tr|A0A2C9WK80|A0A2C9WK80_MANES Isocitrate dehydrogenase [NADP] OS=Manihot esculenta OX=3983 GN=MANES_01G122800 PE=3 SV=1	3.46211e+06	2.67466e+06	3.67237e+06	3.0881e+06	3.82899e+06	3.52853e+06	4.19228e+06	5.25427e+06	4.77603e+06	3.04412e+06	4.31132e+06	5.38242e+06
tr|A0A2C9VEY1	2	2	14.8184	0.144235	2.543	TME3_Infected	T200_Mock	>tr|A0A2C9VEY1|A0A2C9VEY1_MANES Uncharacterized protein OS=Manihot esculenta OX=3983 GN=MANES_08G097600 PE=4 SV=1	180411	544607	466871	324360	504343	285983	424196	965692	1.44476e+06	543098	664738	1.0594e+06
tr|A0A2C9V9C8	2	2	15.5343	0.144487	1.89791	TME3_Infected	T200_Infected	>tr|A0A2C9V9C8|A0A2C9V9C8_MANES Uncharacterized protein OS=Manihot esculenta OX=3983 GN=MANES_09G094200 PE=4 SV=1	213747	346175	412541	384961	493424	595344	376735	631429	837485	418836	375636	418371
tr|A0A199UAY8	5	4	24.0086	0.144811	4.06843	T200_Infected	T200_Mock	>tr|A0A199UAY8|A0A199UAY8_MANES Plasma membrane-associated cation-binding protein 1 OS=Manihot esculenta OX=3983 GN=PCaP1 PE=2 SV=1	2.07784e+06	2.48975e+06	6.94104e+06	668379	1.20026e+06	960123	897385	1.9804e+06	3.10836e+06	2.9542e+06	943247	916020
tr|A0A2C9VQ40	3	3	26.0527	0.144818	4.55571	T200_Mock	T200_Infected	>tr|A0A2C9VQ40|A0A2C9VQ40_MANES Uncharacterized protein OS=Manihot esculenta OX=3983 GN=MANES_06G114600 PE=3 SV=1	300197	48137.8	5183.74	621379	354389	634757	414624	13842.1	27345.5	217155	1.0077e+06	308980
tr|A0A2C9W703	51	9	495.316	0.144818	3.04768	TME3_Mock	T200_Infected	>tr|A0A2C9W703|A0A2C9W703_MANES Sucrose synthase OS=Manihot esculenta OX=3983 GN=MANES_03G044400 PE=3 SV=1	5.15718e+06	3.77336e+06	1.95766e+06	7.74468e+06	4.54031e+06	4.40634e+06	1.1513e+07	2.78555e+06	3.22629e+06	6.96381e+06	1.21818e+07	1.40381e+07
tr|A0A2C9U3E3;tr|A0A2C9U390;tr|A0A2C9U3F0;tr|A0A2C9U470	3	3	15.7305	0.144818	4.39089	TME3_Mock	T200_Infected	>tr|A0A2C9U3E3|A0A2C9U3E3_MANES Uncharacterized protein OS=Manihot esculenta OX=3983 GN=MANES_18G141900 PE=4 SV=1	135884	81214.5	79709.4	208161	231740	171759	460715	305969	83275.1	158538	646076	498637
tr|A0A251IPA2;Reverse >tr|A0A2C9VLL7	24	11	235.775	0.144818	3.00325	T200_Infected	T200_Mock	>tr|A0A251IPA2|A0A251IPA2_MANES Ferredoxin--NADP reductase, chloroplastic OS=Manihot esculenta OX=3983 GN=MANES_18G012800 PE=3 SV=1	1.44809e+07	3.5834e+07	5.51713e+07	8.92055e+06	1.42183e+07	1.19852e+07	1.11908e+07	2.67749e+07	2.8149e+07	1.71888e+07	1.61688e+07	1.04961e+07
tr|A0A2C9UH16;tr|A0A2C9U863	3	3	12.4917	0.144818	2.08054	T200_Infected	TME3_Infected	>tr|A0A2C9UH16|A0A2C9UH16_MANES Ferredoxin-thioredoxin reductase, catalytic chain OS=Manihot esculenta OX=3983 GN=MANES_15G180500 PE=3 SV=1	1.99607e+06	1.22904e+06	1.20703e+06	791702	685569	1.29327e+06	595251	520422	1.01462e+06	903066	1.07856e+06	476185
tr|A0A2C9U5A3;tr|A0A2C9V9T5;tr|A0A2C9VGR9	6	4	19.9906	0.144818	2.20559	T200_Mock	TME3_Infected	>tr|A0A2C9U5A3|A0A2C9U5A3_MANES Uncharacterized protein OS=Manihot esculenta OX=3983 GN=MANES_17G053600 PE=3 SV=1	534225	513177	777843	1.43383e+06	1.23044e+06	999367	941559	382450	337061	607455	230945	846670
tr|A0A2C9UNI9	3	2	28.2001	0.144818	12.6189	TME3_Infected	T200_Mock	>tr|A0A2C9UNI9|A0A2C9UNI9_MANES Non-specific lipid-transfer protein OS=Manihot esculenta OX=3983 GN=MANES_14G166500 PE=3 SV=1	892565	979593	2.87619e+06	330881	125357	366592	338677	2.53414e+06	7.51043e+06	1.31868e+06	141220	252841
tr|A0A2C9WNE6	6	4	29.67	0.144818	3.56865	T200_Mock	TME3_Infected	>tr|A0A2C9WNE6|A0A2C9WNE6_MANES Uncharacterized protein OS=Manihot esculenta OX=3983 GN=MANES_01G144700 PE=3 SV=1	1.32081e+06	307745	185603	1.21508e+06	1.53496e+06	1.34827e+06	632343	277690	238388	397143	1.78302e+06	893634
tr|A0A2C9W923	3	2	15.4636	0.144818	6.11786	TME3_Infected	T200_Mock	>tr|A0A2C9W923|A0A2C9W923_MANES Uncharacterized protein OS=Manihot esculenta OX=3983 GN=MANES_03G128000 PE=4 SV=1	74573.6	155385	109614	110723	14286.2	27821.8	700692	92599.8	141708	144363	546445	93878.3
tr|A0A2C9W314;tr|A0A2C9W0W0	4	4	6.96588	0.144818	4.14006	TME3_Infected	T200_Mock	>tr|A0A2C9W314|A0A2C9W314_MANES SUMO-activating enzyme subunit OS=Manihot esculenta OX=3983 GN=MANES_04G086800 PE=3 SV=1	263348	676479	422933	213547	241725	182439	297939	1.16577e+06	1.17645e+06	911176	373107	269163
tr|A0A2C9U117	2	2	9.40559	0.144818	3.85987	T200_Mock	TME3_Mock	>tr|A0A2C9U117|A0A2C9U117_MANES Uncharacterized protein OS=Manihot esculenta OX=3983 GN=MANES_18G061000 PE=4 SV=1	82641.6	44397.5	143203	52634.8	219820	146168	51560.2	104578	87305.7	39077.2	14050.5	55327.5
tr|A0A2C9U0M4;Reverse >tr|A0A2C9UKA5	15	10	240.462	0.144818	2.72839	TME3_Mock	T200_Infected	>tr|A0A2C9U0M4|A0A2C9U0M4_MANES Uncharacterized protein OS=Manihot esculenta OX=3983 GN=MANES_18G060100 PE=3 SV=1	3.41138e+07	1.60819e+07	7.12043e+06	3.89815e+07	3.78919e+07	2.84398e+07	4.5944e+07	1.63928e+07	1.67641e+07	3.38056e+07	7.60697e+07	4.65056e+07
tr|A0A2C9WIM4	4	3	7.64521	0.144818	1.47678	TME3_Mock	T200_Infected	>tr|A0A2C9WIM4|A0A2C9WIM4_MANES Uncharacterized protein OS=Manihot esculenta OX=3983 GN=MANES_01G070700 PE=4 SV=1	226298	250265	352358	352107	380845	282215	358454	368238	289996	330253	435796	458088
tr|A0A251J262;tr|A0A251LC04	11	9	76.9337	0.144818	1.72399	T200_Mock	T200_Infected	>tr|A0A251J262|A0A251J262_MANES Uncharacterized protein OS=Manihot esculenta OX=3983 GN=MANES_15G026100 PE=4 SV=1	1.94132e+06	1.09885e+06	1.06701e+06	2.44223e+06	2.33594e+06	2.30256e+06	2.219e+06	1.3117e+06	1.49311e+06	1.55709e+06	1.7487e+06	2.95554e+06
tr|A0A2C9VRN2	35	25	414.544	0.144818	1.86143	T200_Mock	T200_Infected	>tr|A0A2C9VRN2|A0A2C9VRN2_MANES Uncharacterized protein OS=Manihot esculenta OX=3983 GN=MANES_06G122800 PE=3 SV=1	6.50178e+07	3.7663e+07	3.85799e+07	8.7451e+07	107174353	6.83216e+07	7.08443e+07	3.94662e+07	4.00166e+07	6.02813e+07	3.78747e+07	7.93751e+07
tr|A0A2C9V9C5;tr|A0A2C9V9C7	5	3	8.97957	0.144818	2.41097	TME3_Infected	T200_Infected	>tr|A0A2C9V9C5|A0A2C9V9C5_MANES Uncharacterized protein OS=Manihot esculenta OX=3983 GN=MANES_09G097000 PE=4 SV=1	47610.2	9430.89	13505.5	26734.1	39273.5	39717.4	69632	41379.1	59074.6	35109.5	27381.8	64235.9
tr|A0A2C9U7H1;tr|A0A2C9U6H1;tr|A0A2C9UHY1	20	20	136.121	0.144818	1.50755	T200_Infected	TME3_Infected	>tr|A0A2C9U7H1|A0A2C9U7H1_MANES Uncharacterized protein OS=Manihot esculenta OX=3983 GN=MANES_17G098700 PE=3 SV=1	5.02477e+06	8.17361e+06	9.5635e+06	5.60081e+06	8.26998e+06	6.66969e+06	5.6652e+06	4.39091e+06	5.04246e+06	5.25384e+06	5.3265e+06	5.16414e+06
tr|A0A2C9VH90	7	7	58.3681	0.144818	2.12699	T200_Mock	TME3_Infected	>tr|A0A2C9VH90|A0A2C9VH90_MANES Uncharacterized protein OS=Manihot esculenta OX=3983 GN=MANES_08G120200 PE=4 SV=1	2.09961e+06	1.27418e+06	1.74296e+06	2.45405e+06	4.00748e+06	3.54682e+06	2.56145e+06	1.25008e+06	893871	2.20065e+06	1.24861e+06	3.06615e+06
tr|A0A2C9UXA4	10	7	43.7986	0.144818	1.67264	TME3_Infected	T200_Infected	>tr|A0A2C9UXA4|A0A2C9UXA4_MANES Pectinesterase OS=Manihot esculenta OX=3983 GN=MANES_11G012500 PE=3 SV=1	1.15342e+06	972452	435700	1.31593e+06	1.18952e+06	1.18459e+06	1.14347e+06	1.42196e+06	1.71915e+06	1.23637e+06	1.53504e+06	1.21494e+06
tr|A0A2C9UHS4	6	5	61.0823	0.144818	2.04585	TME3_Infected	TME3_Mock	>tr|A0A2C9UHS4|A0A2C9UHS4_MANES Uncharacterized protein OS=Manihot esculenta OX=3983 GN=MANES_15G166800 PE=4 SV=1	2.34841e+07	1.73894e+07	2.0931e+07	9.59554e+06	2.18525e+07	2.69852e+07	2.77474e+07	2.72918e+07	3.9576e+07	1.68582e+07	1.03754e+07	1.90138e+07
tr|A0A251JW82	8	8	69.9157	0.144818	1.52892	T200_Infected	TME3_Infected	>tr|A0A251JW82|A0A251JW82_MANES Uncharacterized protein OS=Manihot esculenta OX=3983 GN=MANES_11G152500 PE=3 SV=1	2.57243e+06	4.00878e+06	3.94225e+06	2.6275e+06	2.55759e+06	2.80594e+06	2.73788e+06	2.10829e+06	2.03676e+06	3.09623e+06	1.69996e+06	2.25461e+06
tr|A0A251L1V2	3	3	15.3961	0.144818	3.65148	T200_Mock	TME3_Infected	>tr|A0A251L1V2|A0A251L1V2_MANES Uncharacterized protein OS=Manihot esculenta OX=3983 GN=MANES_06G020400 PE=3 SV=1	189825	44413.3	16839.9	233744	297508	274626	126046	51452.2	43200.9	47702.8	258882	145349
tr|A0A2C9W6D7;tr|A0A2C9UG40;tr|A0A2C9W8J6	2	2	7.44721	0.144818	13.3365	TME3_Infected	T200_Mock	>tr|A0A2C9W6D7|A0A2C9W6D7_MANES Uncharacterized protein OS=Manihot esculenta OX=3983 GN=MANES_03G110500 PE=4 SV=1	170253	88318.1	60242.4	19253.3	23921	199246	193314	285016	2.7547e+06	210384	14650.7	77952.3
tr|A0A2C9WI18;tr|A0A2C9WI78	17	16	123.07	0.144818	1.3155	TME3_Infected	T200_Infected	>tr|A0A2C9WI18|A0A2C9WI18_MANES Uncharacterized protein OS=Manihot esculenta OX=3983 GN=MANES_01G057400 PE=4 SV=1	6.6659e+06	5.69409e+06	4.72307e+06	5.71255e+06	7.36284e+06	5.89045e+06	7.70281e+06	6.88396e+06	7.88603e+06	5.21176e+06	6.67627e+06	6.21992e+06
tr|A0A2C9UY13	9	9	49.4279	0.144818	2.53389	TME3_Infected	T200_Mock	>tr|A0A2C9UY13|A0A2C9UY13_MANES Uncharacterized protein OS=Manihot esculenta OX=3983 GN=MANES_12G143700 PE=4 SV=1	1.95229e+06	4.32138e+06	4.00953e+06	1.30063e+06	1.49349e+06	1.7971e+06	1.61352e+06	4.29007e+06	5.73006e+06	2.36289e+06	1.70537e+06	2.41085e+06
tr|A0A2C9WCR5;tr|A0A2C9WIZ0;tr|A0A2C9WKS7	13	12	83.8109	0.144818	2.7837	TME3_Mock	TME3_Infected	>tr|A0A2C9WCR5|A0A2C9WCR5_MANES 3-hydroxy-3-methylglutaryl coenzyme A synthase OS=Manihot esculenta OX=3983 GN=MANES_02G030900 PE=3 SV=1	1.25156e+07	6.64612e+06	1.63963e+06	1.4072e+07	1.24109e+07	1.0853e+07	8.24974e+06	2.70936e+06	3.80795e+06	8.58018e+06	1.83092e+07	1.42177e+07
tr|A0A2C9VW90;tr|A0A2C9W0F0;tr|A0A2C9W0I7	9	8	58.246	0.144818	1.79319	T200_Infected	T200_Mock	>tr|A0A2C9VW90|A0A2C9VW90_MANES Uncharacterized protein OS=Manihot esculenta OX=3983 GN=MANES_05G145400 PE=4 SV=1	745260	1.39712e+06	1.35895e+06	599957	729763	622852	674695	1.21004e+06	1.22258e+06	950838	796763	1.02007e+06
tr|A0A2C9W4Y6	4	4	15.6178	0.144818	2.24704	T200_Infected	TME3_Infected	>tr|A0A2C9W4Y6|A0A2C9W4Y6_MANES Uncharacterized protein OS=Manihot esculenta OX=3983 GN=MANES_03G059600 PE=4 SV=1	451900	1.0717e+06	1.24271e+06	704215	737132	1.01622e+06	566939	331959	332191	439265	836212	325027
tr|A0A2C9W4J9;tr|A0A2C9UXS7	9	8	74.53	0.144818	3.20396	TME3_Mock	T200_Infected	>tr|A0A2C9W4J9|A0A2C9W4J9_MANES Uncharacterized protein OS=Manihot esculenta OX=3983 GN=MANES_04G139700 PE=4 SV=1	1.83466e+06	527885	193792	1.70084e+06	3.02244e+06	1.74164e+06	2.0774e+06	791317	291259	1.47099e+06	3.27877e+06	3.44063e+06
tr|A0A251KD49;tr|A0A2C9UM07;tr|A0A2C9VB52	5	5	21.3507	0.144818	4.10145	TME3_Infected	T200_Infected	>tr|A0A251KD49|A0A251KD49_MANES Uncharacterized protein OS=Manihot esculenta OX=3983 GN=MANES_08G126100 PE=4 SV=1	228199	84723.2	102955	215518	427826	275890	295746	596877	813079	535313	92112.5	506301
tr|A0A2C9VR86	5	5	28.4214	0.144818	1.71714	TME3_Infected	T200_Infected	>tr|A0A2C9VR86|A0A2C9VR86_MANES Uncharacterized protein OS=Manihot esculenta OX=3983 GN=MANES_06G106300 PE=3 SV=1	552935	417817	299988	640699	487770	587202	785962	644683	751387	1.04397e+06	463174	589168
tr|A0A2C9WCX3;tr|A0A2C9WK66	4	3	37.4861	0.144818	2.73772	T200_Mock	TME3_Infected	>tr|A0A2C9WCX3|A0A2C9WCX3_MANES Uncharacterized protein OS=Manihot esculenta OX=3983 GN=MANES_02G036700 PE=3 SV=1	792573	375505	183933	1.01285e+06	949013	480858	474462	187968	229816	530167	460428	627926
tr|A0A2C9UU70	13	11	91.6016	0.144818	2.12694	T200_Mock	TME3_Infected	>tr|A0A2C9UU70|A0A2C9UU70_MANES Uncharacterized protein OS=Manihot esculenta OX=3983 GN=MANES_12G000500 PE=4 SV=1	2.47926e+06	1.72634e+06	1.60587e+06	1.85566e+06	1.97677e+06	2.50039e+06	1.10125e+06	837628	1.03856e+06	973767	2.92391e+06	812003
tr|A0A2C9TZI8;tr|A0A2C9VWE6;tr|A0A2C9VWG8	4	4	13.3306	0.144818	2.02737	T200_Mock	T200_Infected	>tr|A0A2C9TZI8|A0A2C9TZI8_MANES Uncharacterized protein OS=Manihot esculenta OX=3983 GN=MANES_18G016300 PE=4 SV=1	535081	377227	194584	641026	934873	668185	691949	351473	436808	427090	625286	841498
tr|A0A251LGJ0	37	17	383.226	0.144818	1.25976	T200_Mock	T200_Infected	>tr|A0A251LGJ0|A0A251LGJ0_MANES UTP--glucose-1-phosphate uridylyltransferase OS=Manihot esculenta OX=3983 GN=MANES_02G080600 PE=3 SV=1	1.68508e+07	1.54314e+07	2.04162e+07	1.99072e+07	2.27974e+07	2.36829e+07	1.95784e+07	2.05983e+07	2.14264e+07	1.70079e+07	2.21048e+07	1.91056e+07
tr|A0A2C9UUR2;tr|A0A2C9UP01	6	5	18.065	0.144818	2.19066	T200_Mock	TME3_Infected	>tr|A0A2C9UUR2|A0A2C9UUR2_MANES Uncharacterized protein OS=Manihot esculenta OX=3983 GN=MANES_12G044400 PE=4 SV=1	1.01816e+06	898510	464075	638490	761430	1.15983e+06	144151	466005	558331	298042	223763	658113
tr|A0A2C9UQE0;tr|A0A2C9U2M9;tr|A0A2C9UWB6;tr|A0A2C9V564;tr|A0A2C9WFK3	19	18	89.0514	0.144818	1.63382	T200_Mock	T200_Infected	>tr|A0A2C9UQE0|A0A2C9UQE0_MANES 40S ribosomal protein S6 OS=Manihot esculenta OX=3983 GN=MANES_13G096200 PE=3 SV=1	1.45199e+07	1.13823e+07	1.07188e+07	1.70862e+07	2.05743e+07	2.21718e+07	2.35743e+07	1.35539e+07	1.48201e+07	1.26396e+07	1.80018e+07	2.20309e+07
tr|A0A2C9W637	2	2	17.177	0.144818	4.29001	TME3_Infected	T200_Infected	>tr|A0A2C9W637|A0A2C9W637_MANES Uncharacterized protein OS=Manihot esculenta OX=3983 GN=MANES_03G049200 PE=3 SV=1	48240.8	63356.6	43749.7	54097.2	97086.9	91656.8	77688.2	263150	325604	161746	38222.3	165083
tr|A0A2C9VEX1;tr|A0A2C9VEY2	3	2	13.3011	0.144818	1.94908	T200_Mock	T200_Infected	>tr|A0A2C9VEX1|A0A2C9VEX1_MANES Uncharacterized protein OS=Manihot esculenta OX=3983 GN=MANES_08G098200 PE=4 SV=1	176172	68203.3	116436	247561	185427	270263	203696	96953.1	67072.9	184547	134596	194708
tr|A0A2C9WKB2	2	2	8.41567	0.144818	3.47109	T200_Mock	TME3_Mock	>tr|A0A2C9WKB2|A0A2C9WKB2_MANES Uncharacterized protein OS=Manihot esculenta OX=3983 GN=MANES_01G114800 PE=4 SV=1	250109	123732	189037	154965	280321	589813	303727	108233	126734	143025	99279.7	53020.3
tr|A0A2C9UA42;tr|A0A2C9UB36;tr|A0A2C9UC42	5	5	24.5652	0.144818	4.11398	TME3_Infected	T200_Mock	>tr|A0A2C9UA42|A0A2C9UA42_MANES Uncharacterized protein OS=Manihot esculenta OX=3983 GN=MANES_16G057300 PE=4 SV=1	1.23978e+06	2.50027e+06	5.14531e+06	467079	1.24051e+06	696664	999864	4.59521e+06	4.29598e+06	2.60631e+06	1.02233e+06	1.06653e+06
tr|A0A2C9VFU7;tr|A0A2C9VCF6	3	3	19.9502	0.144818	2.42733	T200_Mock	TME3_Mock	>tr|A0A2C9VFU7|A0A2C9VFU7_MANES Uncharacterized protein OS=Manihot esculenta OX=3983 GN=MANES_08G127500 PE=4 SV=1	1.12011e+06	754544	489086	561599	1.01593e+06	1.5483e+06	1.00321e+06	617642	1.11429e+06	482093	231431	574239
tr|A0A2C9V1W4	2	2	8.94298	0.144818	6.36598	TME3_Infected	T200_Mock	>tr|A0A2C9V1W4|A0A2C9V1W4_MANES Nicalin OS=Manihot esculenta OX=3983 GN=MANES_11G164300 PE=3 SV=1	58079.6	64792	9973.82	30107.6	21511.4	39967.1	44045.2	196709	342281	116992	108133	38217.2
tr|A0A2C9VWK2	6	5	40.762	0.144818	6.92024	T200_Infected	TME3_Mock	>tr|A0A2C9VWK2|A0A2C9VWK2_MANES 50S ribosomal protein L31 OS=Manihot esculenta OX=3983 GN=MANES_05G156800 PE=3 SV=1	8.84318e+06	919318	6.54161e+06	888187	3.14674e+06	3.4629e+06	1.36285e+06	832082	1.20298e+06	1.16254e+06	246415	947052
tr|A0A2C9VTJ8	22	18	151.655	0.144818	1.35451	T200_Mock	TME3_Mock	>tr|A0A2C9VTJ8|A0A2C9VTJ8_MANES Uncharacterized protein OS=Manihot esculenta OX=3983 GN=MANES_05G055300 PE=3 SV=1	4.41209e+06	4.6959e+06	3.29842e+06	4.88185e+06	5.4289e+06	4.66795e+06	4.3045e+06	3.72171e+06	4.48113e+06	3.65579e+06	3.06843e+06	4.33417e+06
tr|A0A2C9U3Q4	9	8	41.6192	0.144818	1.87479	T200_Mock	T200_Infected	>tr|A0A2C9U3Q4|A0A2C9U3Q4_MANES Uncharacterized protein OS=Manihot esculenta OX=3983 GN=MANES_17G010500 PE=4 SV=1	2.3139e+06	2.13396e+06	889772	2.9538e+06	3.46826e+06	3.58485e+06	2.01516e+06	2.50668e+06	2.38732e+06	1.96338e+06	2.56782e+06	4.07979e+06
tr|A0A2C9UXP8	12	6	57.5431	0.144818	2.42016	TME3_Infected	T200_Mock	>tr|A0A2C9UXP8|A0A2C9UXP8_MANES Acetyltransferase component of pyruvate dehydrogenase complex OS=Manihot esculenta OX=3983 GN=MANES_11G023600 PE=3 SV=1	622017	613868	2.10923e+06	437593	850136	861776	1.21759e+06	1.8988e+06	2.08576e+06	778031	575299	959223
tr|A0A2C9UYT0;tr|A0A2C9WH29;tr|A0A2C9WH31	17	12	103.585	0.144818	2.30459	T200_Mock	T200_Infected	>tr|A0A2C9UYT0|A0A2C9UYT0_MANES Uncharacterized protein OS=Manihot esculenta OX=3983 GN=MANES_12G153700 PE=4 SV=1	1.24522e+06	791702	329914	2.01702e+06	1.82338e+06	1.61419e+06	1.43718e+06	573471	822215	766435	987376	1.61725e+06
tr|A0A2C9U9B7;Reverse >tr|A0A2C9U3H8;tr|A0A251KZZ9;tr|A0A2C9U4B7;tr|A0A2C9UUF4;tr|A0A2C9UWE1	4	2	3.19337	0.144818	2.22618	TME3_Infected	T200_Infected	>tr|A0A2C9U9B7|A0A2C9U9B7_MANES Arogenate dehydratase OS=Manihot esculenta OX=3983 GN=MANES_16G006200 PE=4 SV=1	41254.7	25041.5	22198.1	41623.3	53011.2	35270.9	36685.5	66490.7	93827.7	75457.6	33993.3	55519.5
tr|A0A2C9V4D5	15	9	119.3	0.144818	1.44508	T200_Mock	T200_Infected	>tr|A0A2C9V4D5|A0A2C9V4D5_MANES Polyadenylate-binding protein OS=Manihot esculenta OX=3983 GN=MANES_10G078200 PE=3 SV=1	3.25934e+06	1.77131e+06	2.08405e+06	3.06496e+06	3.33974e+06	3.87658e+06	4.10496e+06	3.00059e+06	2.81393e+06	3.04918e+06	3.11559e+06	3.92559e+06
tr|A0A2C9VD65	11	2	90.3652	0.145231	1.9314	T200_Mock	T200_Infected	>tr|A0A2C9VD65|A0A2C9VD65_MANES Uncharacterized protein OS=Manihot esculenta OX=3983 GN=MANES_08G030800 PE=4 SV=1	422337	438114	204332	785189	678935	592397	591281	248490	492067	416738	492306	552698
tr|A0A2C9V1Z7	6	5	35.3461	0.145231	2.1389	TME3_Infected	T200_Infected	>tr|A0A2C9V1Z7|A0A2C9V1Z7_MANES Glycosyltransferase OS=Manihot esculenta OX=3983 GN=MANES_11G113900 PE=3 SV=1	335546	497905	217870	444228	576586	539245	385440	1.06951e+06	793717	362848	455809	432020
tr|A0A2C9V1F5	13	13	92.991	0.145259	1.80249	TME3_Mock	T200_Infected	>tr|A0A2C9V1F5|A0A2C9V1F5_MANES Uncharacterized protein OS=Manihot esculenta OX=3983 GN=MANES_11G105100 PE=4 SV=1	1.96819e+06	2.06587e+06	1.33536e+06	3.74532e+06	2.75788e+06	2.20101e+06	3.1952e+06	2.62028e+06	1.50854e+06	3.46918e+06	2.46572e+06	3.74338e+06
tr|A0A2C9VUL4	6	6	31.3605	0.145259	1.95503	T200_Mock	TME3_Mock	>tr|A0A2C9VUL4|A0A2C9VUL4_MANES Uncharacterized protein OS=Manihot esculenta OX=3983 GN=MANES_05G091300 PE=4 SV=1	669900	739463	713281	571194	1.22501e+06	873164	472488	550794	1.01013e+06	489969	356278	519139
tr|A0A2C9WEP9	3	3	12.0507	0.145578	2.60341	T200_Infected	TME3_Infected	>tr|A0A2C9WEP9|A0A2C9WEP9_MANES Uncharacterized protein OS=Manihot esculenta OX=3983 GN=MANES_02G169000 PE=4 SV=1	1.4064e+06	3.05778e+06	2.21929e+06	1.9704e+06	672469	1.1552e+06	1.42166e+06	596887	548660	1.18294e+06	1.43006e+06	656040
tr|A0A2C9VNR9;tr|A0A2C9UKH9	4	4	20.5567	0.145578	2.00056	T200_Mock	TME3_Infected	>tr|A0A2C9VNR9|A0A2C9VNR9_MANES Uncharacterized protein OS=Manihot esculenta OX=3983 GN=MANES_06G070400 PE=4 SV=1	1.54018e+06	550106	1.53806e+06	1.05545e+06	1.22823e+06	1.68348e+06	700608	409221	873194	828562	504250	724338
tr|A0A2C9WL81	16	4	117.793	0.145578	2.28156	T200_Infected	T200_Mock	>tr|A0A2C9WL81|A0A2C9WL81_MANES Uncharacterized protein OS=Manihot esculenta OX=3983 GN=MANES_01G075100 PE=4 SV=1	1.04184e+06	1.59928e+06	2.79795e+06	687851	835439	860633	754936	1.67619e+06	2.05583e+06	1.11682e+06	954092	879140
tr|A0A2C9UVY8;tr|A0A2C9UQX3;tr|A0A2C9UVV9	13	13	120.195	0.145578	1.69359	T200_Mock	TME3_Infected	>tr|A0A2C9UVY8|A0A2C9UVY8_MANES Branched-chain-amino-acid aminotransferase OS=Manihot esculenta OX=3983 GN=MANES_12G118700 PE=3 SV=1	8.48886e+06	5.45119e+06	3.60463e+06	1.08633e+07	8.84623e+06	8.64138e+06	9.35302e+06	3.90184e+06	3.48529e+06	9.50903e+06	8.03075e+06	8.75526e+06
tr|A0A2C9WHF9	4	4	33.8506	0.145578	2.0297	T200_Mock	TME3_Infected	>tr|A0A2C9WHF9|A0A2C9WHF9_MANES Uncharacterized protein OS=Manihot esculenta OX=3983 GN=MANES_02G174300 PE=4 SV=1	1.0407e+06	2.14222e+06	1.67879e+06	2.589e+06	2.8846e+06	2.09633e+06	1.0737e+06	1.18906e+06	1.46682e+06	1.08289e+06	2.85327e+06	1.50523e+06
tr|A0A2C9UEQ5	8	8	17.2297	0.145578	1.70508	TME3_Infected	T200_Infected	>tr|A0A2C9UEQ5|A0A2C9UEQ5_MANES Uncharacterized protein OS=Manihot esculenta OX=3983 GN=MANES_15G067500 PE=3 SV=1	475439	750043	1.27312e+06	1.08975e+06	888199	891966	1.1445e+06	1.39033e+06	1.72549e+06	1.05494e+06	984055	1.21384e+06
tr|A0A2C9V8B3	33	7	418.11	0.145599	1.7417	T200_Mock	T200_Infected	>tr|A0A2C9V8B3|A0A2C9V8B3_MANES Uncharacterized protein OS=Manihot esculenta OX=3983 GN=MANES_09G060000 PE=3 SV=1	8.05786e+06	5.86727e+06	7.37459e+06	1.02612e+07	1.65823e+07	1.02542e+07	1.10728e+07	1.09413e+07	1.07946e+07	8.95581e+06	8.21391e+06	1.79445e+07
tr|A0A2C9UMI7	25	12	184.9	0.145599	1.85567	T200_Mock	T200_Infected	>tr|A0A2C9UMI7|A0A2C9UMI7_MANES Uncharacterized protein OS=Manihot esculenta OX=3983 GN=MANES_14G168200 PE=4 SV=1	2.75811e+06	1.55537e+06	1.6347e+06	3.14647e+06	4.26127e+06	3.63012e+06	3.17978e+06	2.19946e+06	2.46186e+06	2.29794e+06	1.84907e+06	4.23899e+06
tr|A0A2C9U317	13	5	98.6006	0.145668	1.62011	TME3_Infected	T200_Infected	>tr|A0A2C9U317|A0A2C9U317_MANES Uncharacterized protein OS=Manihot esculenta OX=3983 GN=MANES_18G078800 PE=3 SV=1	935162	742273	1.49097e+06	1.16151e+06	1.181e+06	1.29639e+06	1.49645e+06	1.7291e+06	1.90762e+06	1.29567e+06	958115	1.72376e+06
tr|A0A2C9VV21;Reverse >tr|A0A2C9WNN5;tr|A0A2C9WQX0	11	10	107.684	0.1461	2.03083	T200_Mock	T200_Infected	>tr|A0A2C9VV21|A0A2C9VV21_MANES Nucleoside diphosphate kinase OS=Manihot esculenta OX=3983 GN=MANES_05G056000 PE=3 SV=1	3.08847e+07	2.08624e+07	3.45354e+07	3.5121e+07	7.04419e+07	6.96624e+07	4.44245e+07	3.92123e+07	3.9767e+07	3.16566e+07	2.95073e+07	6.03773e+07
tr|A0A2C9UH08	10	7	69.0356	0.1461	3.13323	T200_Mock	TME3_Infected	>tr|A0A2C9UH08|A0A2C9UH08_MANES Uncharacterized protein OS=Manihot esculenta OX=3983 GN=MANES_15G115900 PE=3 SV=1	2.60623e+06	1.54834e+06	468068	2.38336e+06	5.80248e+06	3.29304e+06	1.71325e+06	600231	1.35011e+06	1.45243e+06	1.00988e+06	2.06205e+06
tr|A0A2C9UBU1	2	2	21.997	0.1461	7.26324	TME3_Mock	T200_Mock	>tr|A0A2C9UBU1|A0A2C9UBU1_MANES Uncharacterized protein OS=Manihot esculenta OX=3983 GN=MANES_16G113100 PE=4 SV=1	78189.2	196681	124821	127524	44305.6	39048.8	59663.8	601519	390878	851585	561633	118442
tr|A0A2C9V5G4	8	8	44.19	0.147042	1.46853	T200_Mock	T200_Infected	>tr|A0A2C9V5G4|A0A2C9V5G4_MANES Uncharacterized protein OS=Manihot esculenta OX=3983 GN=MANES_10G066600 PE=4 SV=1	1.28041e+06	1.58428e+06	1.59035e+06	1.95674e+06	2.73996e+06	1.84568e+06	1.62981e+06	2.11605e+06	2.47998e+06	1.70232e+06	1.93383e+06	2.52007e+06
tr|A0A2C9VR74	20	6	89.5969	0.147042	2.00397	T200_Infected	TME3_Infected	>tr|A0A2C9VR74|A0A2C9VR74_MANES Uncharacterized protein OS=Manihot esculenta OX=3983 GN=MANES_06G159400 PE=4 SV=1	2.34473e+06	2.35214e+06	1.2944e+06	1.48797e+06	1.24787e+06	1.63293e+06	1.70938e+06	800262	480059	1.6355e+06	1.78886e+06	1.31202e+06
tr|A0A2C9VIK5	17	17	150.834	0.147042	1.56913	T200_Mock	TME3_Mock	>tr|A0A2C9VIK5|A0A2C9VIK5_MANES Uncharacterized protein OS=Manihot esculenta OX=3983 GN=MANES_07G048300 PE=4 SV=1	2.38915e+07	2.19322e+07	3.50451e+07	2.31791e+07	3.39268e+07	3.52356e+07	1.65735e+07	2.65053e+07	2.34645e+07	1.71598e+07	2.22172e+07	1.9472e+07
tr|A0A2C9W357	5	4	32.9429	0.147308	2.17915	T200_Mock	TME3_Infected	>tr|A0A2C9W357|A0A2C9W357_MANES Uncharacterized protein OS=Manihot esculenta OX=3983 GN=MANES_04G082800 PE=4 SV=1	2.33287e+06	2.02645e+06	1.77356e+06	3.11799e+06	1.22996e+06	2.26146e+06	1.73102e+06	794927	507079	1.42114e+06	1.7925e+06	737183
tr|A0A2C9W2H9	10	4	113.259	0.147308	1.71438	TME3_Mock	T200_Mock	>tr|A0A2C9W2H9|A0A2C9W2H9_MANES Proteasome subunit alpha type OS=Manihot esculenta OX=3983 GN=MANES_04G146500 PE=3 SV=1	983412	1.67136e+06	1.16348e+06	1.47378e+06	598130	1.42224e+06	1.66222e+06	1.5127e+06	1.48998e+06	1.69162e+06	2.21245e+06	2.08622e+06
tr|A0A2C9VSY3;tr|A0A2C9WBM6	7	6	81.2974	0.147308	3.4664	T200_Mock	T200_Infected	>tr|A0A2C9VSY3|A0A2C9VSY3_MANES Uncharacterized protein OS=Manihot esculenta OX=3983 GN=MANES_05G031300 PE=3 SV=1	5.42973e+06	2.30879e+06	815148	4.5976e+06	1.21145e+07	1.29384e+07	7.38403e+06	3.19771e+06	5.00643e+06	2.90448e+06	5.76104e+06	8.75991e+06
tr|A0A2C9UXU7	9	5	41.3818	0.147308	2.13942	T200_Mock	TME3_Infected	>tr|A0A2C9UXU7|A0A2C9UXU7_MANES Ubiquitin carboxyl-terminal hydrolase OS=Manihot esculenta OX=3983 GN=MANES_11G028700 PE=3 SV=1	629820	210778	248074	562208	917480	786700	467687	262538	329123	312104	185758	588421
tr|A0A2C9UMK3	10	8	113.445	0.147475	1.51712	T200_Mock	TME3_Infected	>tr|A0A2C9UMK3|A0A2C9UMK3_MANES Uncharacterized protein OS=Manihot esculenta OX=3983 GN=MANES_14G110200 PE=4 SV=1	1.11801e+07	1.99955e+07	1.34041e+07	1.49034e+07	1.63729e+07	1.52346e+07	8.51543e+06	1.16133e+07	1.05286e+07	7.3786e+06	1.54072e+07	8.99756e+06
tr|A0A2C9UEB7;tr|A0A2C9UFF6;tr|A0A2C9W6B9	2	2	11.3088	0.147475	1.96391	T200_Infected	T200_Mock	>tr|A0A2C9UEB7|A0A2C9UEB7_MANES Uncharacterized protein OS=Manihot esculenta OX=3983 GN=MANES_15G096400 PE=3 SV=1	6.39761e+06	3.9135e+06	3.26429e+06	1.62532e+06	2.29549e+06	2.99161e+06	2.40186e+06	3.53449e+06	5.42643e+06	3.20304e+06	3.701e+06	3.0112e+06
tr|A0A2C9U2S1;tr|A0A2C9U2J2	18	5	81.6307	0.147475	2.72523	T200_Mock	TME3_Infected	>tr|A0A2C9U2S1|A0A2C9U2S1_MANES Uncharacterized protein OS=Manihot esculenta OX=3983 GN=MANES_18G112500 PE=3 SV=1	1.86908e+06	678522	788222	1.16581e+06	1.45284e+06	2.81012e+06	999794	450194	542054	1.28233e+06	699427	1.42658e+06
tr|A0A251JZN5;tr|A0A251JNG3	4	4	12.5377	0.147475	2.20179	TME3_Mock	T200_Infected	>tr|A0A251JZN5|A0A251JZN5_MANES Uncharacterized protein OS=Manihot esculenta OX=3983 GN=MANES_13G123900 PE=4 SV=1	466009	489144	212393	789515	724801	628600	852216	266769	515581	558215	1.05818e+06	954287
tr|A0A2C9UYL5;tr|A0A2C9UX22;tr|A0A2C9UXI5;tr|A0A2C9VVC7;tr|A0A2C9W2L3	12	2	173.5	0.147475	2.37862	T200_Mock	TME3_Infected	>tr|A0A2C9UYL5|A0A2C9UYL5_MANES 40S ribosomal protein SA OS=Manihot esculenta OX=3983 GN=MANES_11G014400 PE=3 SV=1	4.63662e+06	6.76772e+06	3.61971e+06	1.12108e+07	4.30021e+06	5.76204e+06	4.85041e+06	2.37467e+06	1.71838e+06	3.59597e+06	5.44685e+06	3.56611e+06
tr|A0A2C9USF9;tr|A0A2C9UMP0	6	5	35.5633	0.147529	2.09718	TME3_Infected	T200_Infected	>tr|A0A2C9USF9|A0A2C9USF9_MANES Uncharacterized protein OS=Manihot esculenta OX=3983 GN=MANES_12G005200 PE=4 SV=1	774081	471501	353315	882387	1.09465e+06	779156	754932	1.22011e+06	1.37813e+06	912999	426521	1.10203e+06
tr|A0A2C9U0J7	13	11	125.923	0.147529	6.20511	TME3_Infected	T200_Mock	>tr|A0A2C9U0J7|A0A2C9U0J7_MANES Uncharacterized protein OS=Manihot esculenta OX=3983 GN=MANES_18G044300 PE=4 SV=1	1.11115e+06	3.50639e+06	5.13214e+06	375232	994726	894510	798994	6.80305e+06	6.44923e+06	2.9697e+06	2.84543e+06	1.6724e+06
tr|A0A2C9WDQ5	5	4	8.75504	0.147617	2.53646	T200_Mock	T200_Infected	>tr|A0A2C9WDQ5|A0A2C9WDQ5_MANES Uncharacterized protein OS=Manihot esculenta OX=3983 GN=MANES_02G138300 PE=4 SV=1	168002	100875	77217.8	221380	423757	232718	114085	233678	193138	171886	96556.7	299079
tr|A0A2C9U3I3;tr|A0A2C9WKX9	7	6	78.8606	0.147617	21.1775	TME3_Infected	T200_Mock	>tr|A0A2C9U3I3|A0A2C9U3I3_MANES Peroxidase OS=Manihot esculenta OX=3983 GN=MANES_18G144800 PE=3 SV=1	3.02608e+06	1.56151e+06	5.33392e+06	318079	822863	607865	443525	1.53809e+07	21211023	1.99982e+06	407732	519781
tr|A0A2C9VRF3;tr|A0A2C9UJM6;tr|A0A2C9VQI0	2	2	14.3717	0.147617	1.68439	T200_Mock	T200_Infected	>tr|A0A2C9VRF3|A0A2C9VRF3_MANES Uncharacterized protein OS=Manihot esculenta OX=3983 GN=MANES_06G084800 PE=4 SV=1	272782	342451	410438	497139	714179	516311	386435	433691	645173	361299	399923	623686
tr|A0A2C9WKK5	2	2	11.4851	0.147617	2.07217	T200_Mock	TME3_Mock	>tr|A0A2C9WKK5|A0A2C9WKK5_MANES Uncharacterized protein OS=Manihot esculenta OX=3983 GN=MANES_01G134300 PE=4 SV=1	246767	155842	237974	254383	436204	451308	225457	134255	229040	82470.5	251358	217233
tr|A0A2C9UI35	6	6	35.8746	0.147617	1.86344	T200_Mock	T200_Infected	>tr|A0A2C9UI35|A0A2C9UI35_MANES Uncharacterized protein OS=Manihot esculenta OX=3983 GN=MANES_15G152200 PE=3 SV=1	1.53115e+06	678371	696500	1.45256e+06	2.05998e+06	1.90267e+06	1.58271e+06	1.28662e+06	1.3364e+06	943851	2.04323e+06	1.26255e+06
tr|A0A2C9V405;tr|A0A2C9WNN0	10	3	149.254	0.147832	3.60441	T200_Mock	TME3_Infected	>tr|A0A2C9V405|A0A2C9V405_MANES 60S acidic ribosomal protein P0 OS=Manihot esculenta OX=3983 GN=MANES_10G016100 PE=3 SV=1	976318	175859	1.29299e+06	905836	1.99164e+06	1.6566e+06	479042	358422	426008	202211	387451	782866
tr|A0A251JGA3	2	2	2.99387	0.147832	2.29182	T200_Mock	TME3_Infected	>tr|A0A251JGA3|A0A251JGA3_MANES 40S ribosomal protein S30 OS=Manihot esculenta OX=3983 GN=MANES_03G030100 PE=3 SV=1	159640	151991	122486	349216	129837	223323	200041	68743.4	37685.9	173059	206466	193293
tr|A0A2C9VLK2	8	7	75.0938	0.147832	1.7059	TME3_Infected	T200_Infected	>tr|A0A2C9VLK2|A0A2C9VLK2_MANES Uncharacterized protein OS=Manihot esculenta OX=3983 GN=MANES_06G001700 PE=4 SV=1	2.16255e+06	2.29075e+06	2.80499e+06	2.85033e+06	4.26725e+06	2.98425e+06	3.46273e+06	3.73434e+06	5.18487e+06	3.42214e+06	2.56159e+06	5.4569e+06
tr|A0A2C9WJ42;tr|A0A251KZB6;tr|A0A2C9WHJ4	4	3	20.793	0.147832	1.52855	TME3_Mock	T200_Infected	>tr|A0A2C9WJ42|A0A2C9WJ42_MANES Uncharacterized protein OS=Manihot esculenta OX=3983 GN=MANES_01G040200 PE=4 SV=1	1.09579e+06	1.3449e+06	780273	1.86446e+06	1.50925e+06	1.21585e+06	1.13519e+06	1.46615e+06	1.85983e+06	1.74848e+06	1.43178e+06	1.74313e+06
tr|A0A2C9USD6	4	3	22.7329	0.147832	1.44948	TME3_Mock	T200_Infected	>tr|A0A2C9USD6|A0A2C9USD6_MANES Uncharacterized protein OS=Manihot esculenta OX=3983 GN=MANES_12G005500 PE=4 SV=1	243311	270183	303494	341587	284369	275566	322187	297474	325949	530459	342783	310965
tr|A0A2C9UHG2;tr|A0A2C9U7S8	2	2	26.7999	0.147832	1.6347	TME3_Mock	T200_Infected	>tr|A0A2C9UHG2|A0A2C9UHG2_MANES Ribulose-phosphate 3-epimerase OS=Manihot esculenta OX=3983 GN=MANES_15G159200 PE=3 SV=1	472922	315302	345661	350676	543864	336549	394277	652345	489569	555888	489889	807785
tr|A0A2C9VMQ1	9	8	83.4363	0.147832	3.20656	TME3_Mock	T200_Infected	>tr|A0A2C9VMQ1|A0A2C9VMQ1_MANES Uncharacterized protein OS=Manihot esculenta OX=3983 GN=MANES_06G034900 PE=4 SV=1	1.57671e+06	1.0213e+06	294755	3.84905e+06	3.02326e+06	1.7906e+06	4.15768e+06	453319	512160	2.51636e+06	3.3652e+06	3.39426e+06
tr|A0A2C9WJL5	3	2	19.8047	0.14839	5.27875	T200_Infected	T200_Mock	>tr|A0A2C9WJL5|A0A2C9WJL5_MANES Uncharacterized protein OS=Manihot esculenta OX=3983 GN=MANES_01G029400 PE=4 SV=1	2.02651e+06	1.03469e+07	1.74734e+07	1.28584e+06	2.52546e+06	1.84285e+06	2.87015e+06	6.65225e+06	2.6334e+06	3.57865e+06	2.72236e+06	2.20883e+06
tr|A0A2C9V9T7	11	10	117.699	0.148513	1.79856	TME3_Mock	T200_Infected	>tr|A0A2C9V9T7|A0A2C9V9T7_MANES Fumarylacetoacetase OS=Manihot esculenta OX=3983 GN=MANES_09G070300 PE=3 SV=1	4.41549e+06	5.17289e+06	3.33771e+06	5.88592e+06	4.65581e+06	5.16078e+06	6.16745e+06	4.4688e+06	5.24176e+06	5.03115e+06	1.14096e+07	6.80759e+06
tr|A0A2C9UVC5	10	10	66.6554	0.148513	1.60062	T200_Mock	TME3_Mock	>tr|A0A2C9UVC5|A0A2C9UVC5_MANES Uncharacterized protein OS=Manihot esculenta OX=3983 GN=MANES_12G056400 PE=4 SV=1	2.14426e+06	1.87137e+06	3.78375e+06	3.29436e+06	3.38242e+06	2.88667e+06	2.48162e+06	1.87687e+06	1.9836e+06	1.64492e+06	2.67024e+06	1.65969e+06
tr|A0A2C9VDN3	8	6	52.9635	0.148513	1.37828	TME3_Mock	T200_Infected	>tr|A0A2C9VDN3|A0A2C9VDN3_MANES Uncharacterized protein OS=Manihot esculenta OX=3983 GN=MANES_08G001300 PE=3 SV=1	2.10958e+06	2.28457e+06	1.6543e+06	1.76311e+06	2.51653e+06	1.81676e+06	1.87481e+06	3.00547e+06	2.95194e+06	2.53797e+06	2.88231e+06	2.91617e+06
tr|A0A2C9US15;tr|A0A2C9WCM8;tr|A0A2C9WJH2	7	3	31.5905	0.148513	2.50702	T200_Mock	TME3_Mock	>tr|A0A2C9US15|A0A2C9US15_MANES Biotin carboxyl carrier protein of acetyl-CoA carboxylase OS=Manihot esculenta OX=3983 GN=MANES_12G004000 PE=4 SV=1	335228	130573	299507	427349	466805	804612	453060	180413	107239	200675	145236	331692
tr|A0A2C9U3T3;tr|A0A2C9UHC4	15	14	113.46	0.148787	2.77804	T200_Infected	T200_Mock	>tr|A0A2C9U3T3|A0A2C9U3T3_MANES Uncharacterized protein OS=Manihot esculenta OX=3983 GN=MANES_17G013300 PE=3 SV=1	8.15699e+06	1.03369e+07	1.60584e+07	2.90443e+06	4.87063e+06	4.66256e+06	4.7655e+06	1.11183e+07	1.60375e+07	1.38e+07	4.15185e+06	4.39223e+06
tr|A0A2C9WNH6	2	2	12.5998	0.1488	3.88893	T200_Mock	T200_Infected	>tr|A0A2C9WNH6|A0A2C9WNH6_MANES Uncharacterized protein OS=Manihot esculenta OX=3983 GN=MANES_01G231900 PE=4 SV=1	352028	55297.5	361565	337824	1.35055e+06	1.30178e+06	545399	555106	495632	240022	161926	583704
tr|A0A2C9WPV1	4	3	26.3231	0.149085	1.77359	TME3_Mock	T200_Infected	>tr|A0A2C9WPV1|A0A2C9WPV1_MANES Uncharacterized protein OS=Manihot esculenta OX=3983 GN=MANES_01G230500 PE=4 SV=1	282125	160805	213995	352774	315270	240128	259544	221062	292297	281318	315047	568750
tr|A0A2C9VQQ7	11	11	109.96	0.149085	2.03091	T200_Mock	TME3_Infected	>tr|A0A2C9VQQ7|A0A2C9VQQ7_MANES Uncharacterized protein OS=Manihot esculenta OX=3983 GN=MANES_06G139800 PE=4 SV=1	8.86603e+06	3.79867e+06	2.49603e+06	7.21492e+06	8.08664e+06	8.2682e+06	5.99815e+06	3.21128e+06	2.39606e+06	5.59607e+06	9.27525e+06	6.39745e+06
tr|A0A2C9U479	4	2	17.5765	0.149085	2.40125	TME3_Infected	TME3_Mock	>tr|A0A2C9U479|A0A2C9U479_MANES Protein phosphatase OS=Manihot esculenta OX=3983 GN=MANES_18G142800 PE=3 SV=1	123859	192465	172253	110069	199706	156468	136970	364026	395097	151779	80791	140607
tr|A0A2C9WRG3;tr|A0A2C9VUW0	2	2	4.21948	0.149085	3.47351	T200_Mock	T200_Infected	>tr|A0A2C9WRG3|A0A2C9WRG3_MANES Uncharacterized protein OS=Manihot esculenta OX=3983 GN=MANES_01G248500 PE=3 SV=1	46375.3	20391.8	16104.7	62270.1	164217	61369	42641.1	76598.5	25524.1	116301	28117.1	134510
tr|A0A2C9WKS1	9	9	66.4587	0.149085	1.37508	TME3_Infected	T200_Infected	>tr|A0A2C9WKS1|A0A2C9WKS1_MANES Uncharacterized protein OS=Manihot esculenta OX=3983 GN=MANES_01G139400 PE=3 SV=1	4.49794e+06	3.63872e+06	5.82117e+06	4.98984e+06	6.38797e+06	4.45733e+06	7.56198e+06	5.41696e+06	6.21418e+06	5.70436e+06	6.30465e+06	6.58989e+06
tr|A0A2C9W3A3	48	30	400.658	0.149258	1.57231	TME3_Mock	T200_Infected	>tr|A0A2C9W3A3|A0A2C9W3A3_MANES Uncharacterized protein OS=Manihot esculenta OX=3983 GN=MANES_04G123400 PE=3 SV=1	1.39355e+07	1.07101e+07	1.14643e+07	1.57573e+07	2.19043e+07	1.5261e+07	1.84401e+07	1.33954e+07	1.49205e+07	1.43871e+07	1.61929e+07	2.61961e+07
tr|A0A2C9USS0;tr|A0A2C9UTM4	13	6	124.759	0.149696	1.36068	TME3_Mock	TME3_Infected	>tr|A0A2C9USS0|A0A2C9USS0_MANES Uncharacterized protein OS=Manihot esculenta OX=3983 GN=MANES_13G137600 PE=3 SV=1	2.07167e+06	2.41845e+06	1.85713e+06	1.93733e+06	1.79202e+06	1.38599e+06	2.1127e+06	1.36701e+06	1.33759e+06	1.88845e+06	2.49108e+06	2.17528e+06
tr|A0A251J8P6	4	4	57.6855	0.149696	1.77925	T200_Mock	TME3_Infected	>tr|A0A251J8P6|A0A251J8P6_MANES Uncharacterized protein (Fragment) OS=Manihot esculenta OX=3983 GN=MANES_17G016800 PE=4 SV=1	624961	948458	1.05114e+06	1.29436e+06	950602	792972	787983	635328	284114	491266	522751	769080
tr|A0A251JZ42;tr|A0A2C9V589	5	5	19.6855	0.149696	1.57912	T200_Mock	T200_Infected	>tr|A0A251JZ42|A0A251JZ42_MANES Uncharacterized protein OS=Manihot esculenta OX=3983 GN=MANES_10G070500 PE=4 SV=1	1.42933e+06	892579	1.51826e+06	1.48055e+06	2.43153e+06	2.15202e+06	1.80534e+06	1.69257e+06	2.34867e+06	1.51319e+06	1.82523e+06	2.62982e+06
tr|A0A2C9U2L4;tr|A0A2C9U3A8;tr|A0A2C9WEX5	14	9	134.998	0.149696	4.18187	TME3_Infected	T200_Mock	>tr|A0A2C9U2L4|A0A2C9U2L4_MANES Uncharacterized protein OS=Manihot esculenta OX=3983 GN=MANES_18G087000 PE=3 SV=1	3.72677e+06	6.82871e+06	8.90411e+06	2.21956e+06	1.38815e+06	1.40205e+06	1.50558e+06	1.00132e+07	9.43139e+06	4.7292e+06	3.89369e+06	1.34273e+06
tr|A0A2C9UM50	6	5	30.455	0.149696	2.88785	TME3_Mock	T200_Infected	>tr|A0A2C9UM50|A0A2C9UM50_MANES Uncharacterized protein OS=Manihot esculenta OX=3983 GN=MANES_14G125200 PE=3 SV=1	499567	274498	228853	429995	885122	1.07002e+06	658646	309658	499471	617954	494591	1.78374e+06
tr|A0A2C9WPF5	11	11	145.012	0.149696	1.4657	T200_Infected	T200_Mock	>tr|A0A2C9WPF5|A0A2C9WPF5_MANES Uncharacterized protein OS=Manihot esculenta OX=3983 GN=MANES_01G253200 PE=3 SV=1	8.51478e+06	1.31181e+07	1.67844e+07	8.86642e+06	8.34469e+06	8.99969e+06	8.71407e+06	9.28403e+06	9.4121e+06	9.29646e+06	7.70039e+06	9.90558e+06
tr|A0A2C9V2Q7	24	21	201.689	0.149696	1.35658	TME3_Infected	T200_Infected	>tr|A0A2C9V2Q7|A0A2C9V2Q7_MANES Uncharacterized protein OS=Manihot esculenta OX=3983 GN=MANES_10G027300 PE=3 SV=1	3.54504e+06	3.63801e+06	2.99322e+06	3.98452e+06	4.19872e+06	3.56343e+06	4.69433e+06	4.2044e+06	4.90617e+06	4.0642e+06	3.29673e+06	5.42154e+06
tr|A0A2C9VVU3;tr|A0A2C9VY76	40	20	497.813	0.149696	1.49061	TME3_Infected	T200_Mock	>tr|A0A2C9VVU3|A0A2C9VVU3_MANES Uncharacterized protein OS=Manihot esculenta OX=3983 GN=MANES_05G130500 PE=4 SV=1	1.15471e+08	8.83107e+07	8.54667e+07	6.51864e+07	6.62475e+07	7.69169e+07	9.38276e+07	9.53934e+07	1.21348e+08	7.87749e+07	1.29261e+08	7.20757e+07
tr|A0A2C9VFE3	18	6	96.8989	0.149696	2.76778	T200_Mock	TME3_Infected	>tr|A0A2C9VFE3|A0A2C9VFE3_MANES Eukaryotic translation initiation factor 3 subunit A OS=Manihot esculenta OX=3983 GN=MANES_08G114400 PE=3 SV=1	1.52911e+06	660900	920746	1.52032e+06	1.46445e+06	1.27142e+06	625087	387408	525267	234963	962469	1.28456e+06
tr|A0A2C9VCK1;tr|A0A199UBN5	7	7	51.5058	0.149696	1.48772	T200_Mock	T200_Infected	>tr|A0A2C9VCK1|A0A2C9VCK1_MANES Uncharacterized protein OS=Manihot esculenta OX=3983 GN=MANES_08G015700 PE=4 SV=1	777984	624216	489580	803229	1.01985e+06	991366	1.05302e+06	673166	1.04453e+06	641636	678875	977213
tr|A0A251KKK0	4	4	56.6627	0.149696	1.52515	TME3_Mock	T200_Infected	>tr|A0A251KKK0|A0A251KKK0_MANES Uncharacterized protein OS=Manihot esculenta OX=3983 GN=MANES_06G018900 PE=4 SV=1	2.22534e+06	1.82081e+06	3.87671e+06	3.3753e+06	3.49842e+06	3.41078e+06	3.5932e+06	3.49155e+06	4.1708e+06	3.56159e+06	5.17479e+06	3.34717e+06
tr|A0A2C9U619	4	4	19.1455	0.149696	3.1314	TME3_Mock	T200_Infected	>tr|A0A2C9U619|A0A2C9U619_MANES Uncharacterized protein OS=Manihot esculenta OX=3983 GN=MANES_17G083900 PE=4 SV=1	192678	137833	90912.4	176439	513166	296497	340595	389456	542613	542798	122909	653938
tr|A0A2C9WH08	3	2	4.96223	0.149696	7.28196	T200_Mock	TME3_Infected	>tr|A0A2C9WH08|A0A2C9WH08_MANES Uncharacterized protein OS=Manihot esculenta OX=3983 GN=MANES_02G199500 PE=3 SV=1	7355.22	10288.4	8238.48	20162.8	20454.8	22403.6	7851.01	803.43	0	4519.66	14119.6	8303.75
tr|A0A2C9U070	3	3	12.1619	0.149696	3.22915	T200_Mock	TME3_Infected	>tr|A0A2C9U070|A0A2C9U070_MANES Uncharacterized protein OS=Manihot esculenta OX=3983 GN=MANES_18G036900 PE=4 SV=1	211366	207073	58414.9	668861	455055	284450	341308	42916.1	51917.1	263672	151273	905630
tr|A0A2C9VE41	9	9	41.6519	0.149696	1.87445	T200_Mock	T200_Infected	>tr|A0A2C9VE41|A0A2C9VE41_MANES Uncharacterized protein OS=Manihot esculenta OX=3983 GN=MANES_08G070000 PE=4 SV=1	1.74617e+06	703989	828396	1.94905e+06	2.15175e+06	2.04469e+06	1.15008e+06	1.34515e+06	1.31331e+06	1.40715e+06	537657	1.47215e+06
tr|A0A2C9WAW7;tr|A0A2C9UDK3	19	9	167.07	0.149696	1.70608	T200_Mock	T200_Infected	>tr|A0A2C9WAW7|A0A2C9WAW7_MANES 40S ribosomal protein S3a OS=Manihot esculenta OX=3983 GN=MANES_03G174400 PE=3 SV=1	3.34237e+06	1.99926e+06	2.17074e+06	4.62125e+06	3.45796e+06	4.73752e+06	3.61511e+06	2.99006e+06	1.62074e+06	2.46131e+06	2.80166e+06	3.60819e+06
tr|A0A251JUE7;tr|A0A2C9WE82;tr|A0A2C9WLA7	7	7	45.4831	0.149696	2.91154	T200_Infected	TME3_Mock	>tr|A0A251JUE7|A0A251JUE7_MANES L-ascorbate peroxidase 1 OS=Manihot esculenta OX=3983 GN=APX1 PE=2 SV=1	1.85142e+06	3.00556e+06	4.48142e+06	1.26447e+06	2.43837e+06	2.16475e+06	915939	2.87977e+06	3.8647e+06	1.58236e+06	847182	777832
tr|A0A251JW74	3	3	22.65	0.149696	3.60678	T200_Infected	TME3_Mock	>tr|A0A251JW74|A0A251JW74_MANES Uncharacterized protein OS=Manihot esculenta OX=3983 GN=MANES_11G142200 PE=3 SV=1	727366	487722	2.18599e+06	244900	438669	276581	251540	984623	1.31957e+06	399066	158934	384969
tr|A0A2C9UW82	2	2	11.9722	0.149696	2.3794	TME3_Mock	T200_Infected	>tr|A0A2C9UW82|A0A2C9UW82_MANES Protein arginine N-methyltransferase OS=Manihot esculenta OX=3983 GN=MANES_12G085100 PE=3 SV=1	157368	146765	107858	321436	362994	239465	383006	170868	176447	155669	265787	558836
tr|A0A2C9UWB8	4	4	30.0741	0.149696	1.70153	TME3_Infected	T200_Mock	>tr|A0A2C9UWB8|A0A2C9UWB8_MANES Uncharacterized protein OS=Manihot esculenta OX=3983 GN=MANES_12G072200 PE=3 SV=1	970312	1.41856e+06	1.36052e+06	772289	1.01066e+06	909839	931151	1.81315e+06	1.83757e+06	1.23444e+06	1.08553e+06	1.28064e+06
tr|A0A251K8K2;tr|A0A2C9VFM2;tr|A0A2C9VH98	13	9	58.2224	0.149696	1.71728	T200_Infected	T200_Mock	>tr|A0A251K8K2|A0A251K8K2_MANES Mitochondrial Rho GTPase OS=Manihot esculenta OX=3983 GN=MANES_09G166600 PE=3 SV=1	3.03997e+06	1.90663e+06	2.71621e+06	1.21035e+06	1.24205e+06	2.00978e+06	2.49759e+06	1.98542e+06	1.61555e+06	3.08338e+06	1.63043e+06	2.10158e+06
tr|A0A2C9VAC1	3	3	18.9234	0.149696	7.83749	T200_Mock	TME3_Infected	>tr|A0A2C9VAC1|A0A2C9VAC1_MANES Uncharacterized protein OS=Manihot esculenta OX=3983 GN=MANES_09G055500 PE=4 SV=1	42905.3	112984	5447.4	373458	75511.5	106008	41962.3	9833.73	19014.6	47124.9	78474	29008.5
tr|A0A2C9W6W5	4	4	15.9074	0.149696	2.45926	TME3_Mock	TME3_Infected	>tr|A0A2C9W6W5|A0A2C9W6W5_MANES Uncharacterized protein OS=Manihot esculenta OX=3983 GN=MANES_03G074000 PE=4 SV=1	270889	148880	44263.4	246226	303207	233892	131195	128668	97218.2	177449	452772	247935
tr|A0A2C9VYA6;tr|A0A2C9V304	5	5	42.3982	0.149696	1.60893	T200_Mock	T200_Infected	>tr|A0A2C9VYA6|A0A2C9VYA6_MANES Ribosomal protein OS=Manihot esculenta OX=3983 GN=MANES_04G003500 PE=3 SV=1	4.4283e+06	2.77373e+06	4.58802e+06	5.34474e+06	6.107e+06	7.51767e+06	5.39616e+06	4.33608e+06	4.27011e+06	4.16618e+06	3.03097e+06	5.95221e+06
tr|A0A2C9WE08	6	5	47.9068	0.149696	4.19681	TME3_Infected	T200_Mock	>tr|A0A2C9WE08|A0A2C9WE08_MANES Uncharacterized protein OS=Manihot esculenta OX=3983 GN=MANES_02G136500 PE=4 SV=1	870876	510698	1.6502e+06	163609	577355	346329	467211	2.03647e+06	2.05949e+06	753846	282078	890008
tr|A0A251JEI7	9	8	73.8459	0.149696	2.49656	TME3_Infected	T200_Mock	>tr|A0A251JEI7|A0A251JEI7_MANES Uncharacterized protein OS=Manihot esculenta OX=3983 GN=MANES_16G056000 PE=4 SV=1	2.07829e+07	3.98228e+07	6.95285e+07	1.35796e+07	2.23139e+07	2.22775e+07	2.86192e+07	3.89004e+07	7.77078e+07	3.62039e+07	2.16389e+07	2.41262e+07
tr|A0A2C9W411;tr|A0A2C9UAQ2;tr|A0A2C9VMQ0;tr|A0A2C9W487;tr|A0A2C9W491;tr|A0A2C9W6L6	2	2	2.46124	0.149696	2.24324	T200_Infected	T200_Mock	>tr|A0A2C9W411|A0A2C9W411_MANES Uncharacterized protein OS=Manihot esculenta OX=3983 GN=MANES_03G031500 PE=3 SV=1	6.97362e+06	6.09298e+06	4.01428e+06	3.83594e+06	1.7071e+06	2.07133e+06	3.64401e+06	3.79824e+06	922134	4.25454e+06	4.89841e+06	3.23944e+06
tr|A0A2C9UKI2	29	16	302.263	0.149696	2.57555	TME3_Mock	T200_Infected	>tr|A0A2C9UKI2|A0A2C9UKI2_MANES Uncharacterized protein OS=Manihot esculenta OX=3983 GN=MANES_14G101700 PE=3 SV=1	8.53922e+06	3.22416e+06	2.10419e+06	1.13268e+07	8.92368e+06	8.13776e+06	1.14447e+07	5.48013e+06	5.528e+06	6.22257e+06	1.99886e+07	9.50551e+06
tr|A0A2C9UIM3	5	2	42.8083	0.149696	3.45077	TME3_Infected	T200_Mock	>tr|A0A2C9UIM3|A0A2C9UIM3_MANES Pyruvate kinase OS=Manihot esculenta OX=3983 GN=MANES_15G170100 PE=3 SV=1	58019.8	165380	162724	26724.4	64772.1	33935.7	40349.5	215754	176734	83948.9	65117	72893.9
tr|A0A2C9V880	2	2	14.0614	0.149696	1.71323	TME3_Mock	T200_Infected	>tr|A0A2C9V880|A0A2C9V880_MANES Uncharacterized protein OS=Manihot esculenta OX=3983 GN=MANES_10G141100 PE=3 SV=1	263330	287193	153907	337037	302493	272078	310818	228670	247713	283938	354687	568226
tr|A0A251L0I2;tr|A0A2C9V2K4	4	2	19.3415	0.149696	2.55439	T200_Mock	T200_Infected	>tr|A0A251L0I2|A0A251L0I2_MANES Uncharacterized protein OS=Manihot esculenta OX=3983 GN=MANES_07G124400 PE=4 SV=1	563624	88336.8	751953	838060	1.47207e+06	1.27601e+06	762423	390634	528366	907258	655683	1.32806e+06
tr|A0A2C9V6Z3	12	4	106.113	0.149696	1.836	TME3_Infected	T200_Mock	>tr|A0A2C9V6Z3|A0A2C9V6Z3_MANES Thioredoxin reductase OS=Manihot esculenta OX=3983 GN=MANES_09G020100 PE=3 SV=1	930414	1.04086e+06	2.1114e+06	796961	1.18295e+06	1.24924e+06	1.48945e+06	1.80578e+06	2.63349e+06	1.36365e+06	1.60093e+06	1.64644e+06
tr|A0A2C9WMM3	11	10	104.716	0.149696	1.74777	T200_Mock	T200_Infected	>tr|A0A2C9WMM3|A0A2C9WMM3_MANES Thioredoxin reductase OS=Manihot esculenta OX=3983 GN=MANES_01G157600 PE=3 SV=1	4.14075e+06	3.9231e+06	2.2905e+06	7.13045e+06	6.17978e+06	4.78676e+06	6.72759e+06	3.22945e+06	2.87347e+06	4.43147e+06	5.7056e+06	7.22062e+06
tr|A0A2C9W0V2	6	5	68.2721	0.149696	1.55085	TME3_Mock	T200_Infected	>tr|A0A2C9W0V2|A0A2C9W0V2_MANES Probable tRNA N6-adenosine threonylcarbamoyltransferase OS=Manihot esculenta OX=3983 GN=GCP2 PE=3 SV=1	1.48306e+06	1.21912e+06	1.09822e+06	1.93953e+06	2.04832e+06	1.51603e+06	1.59227e+06	1.63996e+06	1.44954e+06	1.53409e+06	1.52256e+06	2.83719e+06
tr|A0A2C9V2W2	50	5	476.996	0.149696	1.81302	T200_Infected	TME3_Mock	>tr|A0A2C9V2W2|A0A2C9V2W2_MANES Uncharacterized protein OS=Manihot esculenta OX=3983 GN=MANES_10G032000 PE=3 SV=1	2.65685e+06	2.73693e+06	5.55369e+06	2.04628e+06	2.98625e+06	2.45656e+06	2.3492e+06	2.4769e+06	3.50413e+06	1.81937e+06	1.98667e+06	2.23222e+06
tr|A0A2C9W9S0	9	5	49.4838	0.149696	2.62796	T200_Mock	TME3_Infected	>tr|A0A2C9W9S0|A0A2C9W9S0_MANES Uncharacterized protein OS=Manihot esculenta OX=3983 GN=MANES_03G136400 PE=4 SV=1	983495	144301	104786	895355	834937	1.18874e+06	496710	290302	323748	303490	298937	664365
tr|A0A2C9W2K1	7	4	41.3958	0.149696	3.00844	TME3_Infected	T200_Mock	>tr|A0A2C9W2K1|A0A2C9W2K1_MANES Germin-like protein OS=Manihot esculenta OX=3983 GN=MANES_04G144900 PE=3 SV=1	479999	925548	324184	411629	360056	522878	834928	1.32943e+06	1.73025e+06	1.56191e+06	1.91019e+06	326107
tr|A0A2C9V298	4	3	33.2905	0.149696	6.24323	TME3_Infected	T200_Mock	>tr|A0A2C9V298|A0A2C9V298_MANES Uncharacterized protein OS=Manihot esculenta OX=3983 GN=MANES_10G016600 PE=3 SV=1	805141	322462	201092	98800.9	452270	256216	528730	2.32337e+06	2.18797e+06	1.30684e+06	152949	1.14063e+06
tr|A0A2C9UU97;tr|A0A2C9UP04	19	19	163.417	0.149696	1.92038	T200_Infected	T200_Mock	>tr|A0A2C9UU97|A0A2C9UU97_MANES Glucose-1-phosphate adenylyltransferase OS=Manihot esculenta OX=3983 GN=MANES_12G067900 PE=3 SV=1	1.23466e+07	1.89001e+07	2.34191e+07	8.05065e+06	1.04364e+07	9.97912e+06	9.64481e+06	1.81649e+07	2.64702e+07	1.02294e+07	1.64985e+07	9.68162e+06
tr|A0A2C9UW32	4	4	15.9814	0.149696	2.76747	T200_Mock	T200_Infected	>tr|A0A2C9UW32|A0A2C9UW32_MANES Uncharacterized protein OS=Manihot esculenta OX=3983 GN=MANES_12G131000 PE=3 SV=1	294675	55448.7	94916	338026	387698	505911	265646	84545.3	118863	125594	153606	497341
tr|A0A2C9WQP6	11	5	89.1529	0.149696	2.79263	T200_Mock	TME3_Infected	>tr|A0A2C9WQP6|A0A2C9WQP6_MANES 3-phosphoshikimate 1-carboxyvinyltransferase OS=Manihot esculenta OX=3983 GN=MANES_01G266800 PE=3 SV=1	590416	171951	204566	975747	408176	532354	403936	154107	128149	314938	543215	273636
tr|A0A2C9UZC1	7	3	39.2706	0.149696	1.88378	T200_Mock	T200_Infected	>tr|A0A2C9UZC1|A0A2C9UZC1_MANES Uncharacterized protein OS=Manihot esculenta OX=3983 GN=MANES_11G085400 PE=4 SV=1	597632	422114	889439	881911	988226	1.72635e+06	766883	534156	894610	598284	461555	918026
tr|A0A2C9W0N0	7	5	48.9217	0.149696	2.41586	TME3_Infected	T200_Infected	>tr|A0A2C9W0N0|A0A2C9W0N0_MANES Uncharacterized protein OS=Manihot esculenta OX=3983 GN=MANES_05G206400 PE=4 SV=1	904182	539630	823565	1.02145e+06	1.74375e+06	941573	1.26606e+06	1.60111e+06	2.61048e+06	1.44204e+06	719253	2.4757e+06
tr|A0A2C9URZ2	2	2	11.9173	0.149696	1.52448	T200_Mock	T200_Infected	>tr|A0A2C9URZ2|A0A2C9URZ2_MANES Uncharacterized protein OS=Manihot esculenta OX=3983 GN=MANES_13G142800 PE=4 SV=1	622037	449059	793451	809159	1.19069e+06	842605	733382	849920	883284	655215	994005	1.00641e+06
tr|A0A2C9V034;tr|A0A2C9W2H3	8	5	55.7311	0.149696	1.80136	TME3_Mock	T200_Infected	>tr|A0A2C9V034|A0A2C9V034_MANES Uncharacterized protein OS=Manihot esculenta OX=3983 GN=MANES_11G102100 PE=4 SV=1	506452	369068	212703	894524	455048	428445	574335	555135	462037	777428	646659	536197
tr|A0A2C9UEI1;tr|A0A2C9W7D2	5	4	19.808	0.149696	1.9668	T200_Infected	T200_Mock	>tr|A0A2C9UEI1|A0A2C9UEI1_MANES Uncharacterized protein OS=Manihot esculenta OX=3983 GN=MANES_15G061900 PE=3 SV=1	716546	465387	777300	238763	283874	473513	543536	368017	243090	525847	190798	285433
tr|A0A2C9WH55	5	2	33.9715	0.149696	1.89831	TME3_Mock	T200_Infected	>tr|A0A2C9WH55|A0A2C9WH55_MANES Uncharacterized protein OS=Manihot esculenta OX=3983 GN=MANES_01G012700 PE=4 SV=1	509539	429058	241874	606742	632375	423938	540089	586777	911893	968013	450950	821938
tr|A0A2C9U1E9	2	2	15.9217	0.149696	2.54575	TME3_Infected	T200_Infected	>tr|A0A2C9U1E9|A0A2C9U1E9_MANES Ubiquitin-fold modifier 1 OS=Manihot esculenta OX=3983 GN=MANES_18G074500 PE=3 SV=1	1.8684e+06	586573	641770	665577	1.48276e+06	1.28148e+06	1.97383e+06	1.65795e+06	4.25173e+06	907670	867753	1.86786e+06
tr|A0A2C9UGA7	19	18	219.407	0.149696	1.42426	T200_Mock	T200_Infected	>tr|A0A2C9UGA7|A0A2C9UGA7_MANES Uncharacterized protein OS=Manihot esculenta OX=3983 GN=MANES_15G120000 PE=3 SV=1	2.20246e+07	1.31245e+07	1.41122e+07	2.05584e+07	2.45262e+07	2.50763e+07	1.97319e+07	1.25833e+07	1.70836e+07	1.60998e+07	2.09401e+07	2.21834e+07
tr|A0A2C9UA10	2	2	16.2108	0.149696	2.18961	T200_Infected	TME3_Mock	>tr|A0A2C9UA10|A0A2C9UA10_MANES Uncharacterized protein OS=Manihot esculenta OX=3983 GN=MANES_16G027300 PE=4 SV=1	882545	1.14099e+06	2.64721e+06	571423	819152	785029	658221	1.40007e+06	1.48993e+06	739989	574488	818656
tr|A0A251K751	8	4	21.746	0.149696	2.06446	T200_Infected	T200_Mock	>tr|A0A251K751|A0A251K751_MANES Uncharacterized protein OS=Manihot esculenta OX=3983 GN=MANES_09G156800 PE=4 SV=1	9.96196e+06	1.82654e+07	1.73617e+07	5.845e+06	8.71289e+06	7.52497e+06	5.77706e+06	1.41729e+07	1.96664e+07	8.34981e+06	9.43479e+06	5.73188e+06
tr|A0A2C9V6D3	5	5	55.257	0.149696	2.06268	TME3_Mock	T200_Infected	>tr|A0A2C9V6D3|A0A2C9V6D3_MANES Uncharacterized protein OS=Manihot esculenta OX=3983 GN=MANES_10G079800 PE=4 SV=1	1.53548e+06	668643	529238	1.89159e+06	1.29862e+06	1.38046e+06	1.5212e+06	796686	982111	1.0733e+06	2.08766e+06	2.47709e+06
tr|A0A2C9UBK1	4	2	29.3069	0.149696	2.7217	TME3_Mock	T200_Infected	>tr|A0A2C9UBK1|A0A2C9UBK1_MANES Uncharacterized protein OS=Manihot esculenta OX=3983 GN=MANES_16G107700 PE=3 SV=1	736885	101168	175809	473612	1.10517e+06	858296	699457	370380	491453	653116	480855	1.62545e+06
tr|A0A2C9U983	6	6	18.1871	0.149696	2.52802	T200_Mock	T200_Infected	>tr|A0A2C9U983|A0A2C9U983_MANES DNA helicase OS=Manihot esculenta OX=3983 GN=MANES_16G060200 PE=3 SV=1	348147	201552	94016.9	522469	649575	455282	340352	128365	363027	301735	256937	813741
tr|A0A2C9UVA6	3	3	15.2856	0.149696	2.14788	T200_Mock	T200_Infected	>tr|A0A2C9UVA6|A0A2C9UVA6_MANES Uncharacterized protein OS=Manihot esculenta OX=3983 GN=MANES_12G054200 PE=4 SV=1	318846	252192	171750	378622	624500	592301	377858	195378	267073	169147	179005	537674
tr|A0A2C9U6P1;tr|A0A2C9UG82	5	4	32.1185	0.149696	4.99456	TME3_Mock	T200_Infected	>tr|A0A2C9U6P1|A0A2C9U6P1_MANES DNA helicase OS=Manihot esculenta OX=3983 GN=MANES_17G068400 PE=3 SV=1	165601	16425.9	21156.6	317163	375339	236058	316589	31594.8	68195.4	270385	53934.5	690492
tr|A0A2C9VSK7	6	2	29.7102	0.149696	3.03307	TME3_Mock	T200_Infected	>tr|A0A2C9VSK7|A0A2C9VSK7_MANES Uncharacterized protein OS=Manihot esculenta OX=3983 GN=MANES_05G022500 PE=3 SV=1	143325	55483.4	39929.5	135612	260621	171542	190724	109729	163292	237483	81564.9	405060
tr|A0A2C9V9U3;tr|A0A2C9VEX6	4	4	17.9976	0.149696	2.41011	TME3_Mock	T200_Infected	>tr|A0A2C9V9U3|A0A2C9V9U3_MANES Uncharacterized protein OS=Manihot esculenta OX=3983 GN=MANES_09G112200 PE=4 SV=1	462390	38321.4	67797.9	477436	407825	408313	418988	88113.2	136025	334982	299926	735259
tr|A0A251LRQ2	20	16	133.251	0.149696	7.18042	TME3_Infected	T200_Mock	>tr|A0A251LRQ2|A0A251LRQ2_MANES Pyruvate, phosphate dikinase OS=Manihot esculenta OX=3983 GN=MANES_03G188300 PE=3 SV=1	1.88262e+06	6.4634e+06	1.70688e+07	1.10457e+06	1.51165e+06	1.17338e+06	1.51431e+06	1.10179e+07	1.46787e+07	5.28459e+06	1.43428e+06	1.77164e+06
tr|A0A2C9U2H5;tr|A0A2C9U2B8;tr|A0A2C9U2I2	3	3	14.6193	0.149696	1.5938	TME3_Infected	T200_Infected	>tr|A0A2C9U2H5|A0A2C9U2H5_MANES Uncharacterized protein OS=Manihot esculenta OX=3983 GN=MANES_18G110900 PE=4 SV=1	7.14386e+06	5.3482e+06	5.7087e+06	4.62566e+06	1.02859e+07	7.17399e+06	8.11048e+06	8.1602e+06	1.27376e+07	1.03426e+07	8.38675e+06	9.03245e+06
tr|A0A2C9V2L2	13	13	168.308	0.149696	2.91117	T200_Infected	T200_Mock	>tr|A0A2C9V2L2|A0A2C9V2L2_MANES Uncharacterized protein OS=Manihot esculenta OX=3983 GN=MANES_10G018900 PE=3 SV=1	1.50958e+07	3.33998e+07	4.46606e+07	7.33014e+06	1.03766e+07	1.42928e+07	1.21786e+07	4.45976e+07	3.28056e+07	2.80604e+07	4.50584e+07	1.35999e+07
tr|A0A2C9VG98	3	2	34.4345	0.149725	1.88357	T200_Mock	TME3_Infected	>tr|A0A2C9VG98|A0A2C9VG98_MANES Uncharacterized protein OS=Manihot esculenta OX=3983 GN=MANES_08G142500 PE=3 SV=1	376414	200468	138263	349387	378464	259273	204228	222084	97760	405605	270963	266854
tr|A0A2C9WNP6	6	6	71.8264	0.149725	1.59662	T200_Infected	TME3_Mock	>tr|A0A2C9WNP6|A0A2C9WNP6_MANES Uncharacterized protein OS=Manihot esculenta OX=3983 GN=MANES_01G239700 PE=4 SV=1	2.64439e+06	5.09406e+06	5.5491e+06	2.77877e+06	3.89353e+06	3.19357e+06	2.97217e+06	2.90873e+06	2.5402e+06	2.51242e+06	3.04918e+06	2.76071e+06
tr|A0A2C9U5G2	15	6	118.339	0.149725	2.24349	TME3_Mock	T200_Infected	>tr|A0A2C9U5G2|A0A2C9U5G2_MANES Uncharacterized protein OS=Manihot esculenta OX=3983 GN=MANES_17G054700 PE=4 SV=1	1.46961e+06	837772	406021	1.50429e+06	2.11563e+06	1.19637e+06	1.50641e+06	1.1392e+06	985136	1.52555e+06	1.34744e+06	3.21451e+06
tr|A0A2C9VE49	20	10	207.315	0.149725	1.45022	T200_Mock	T200_Infected	>tr|A0A2C9VE49|A0A2C9VE49_MANES Uncharacterized protein OS=Manihot esculenta OX=3983 GN=MANES_08G024800 PE=3 SV=1	3.41745e+06	4.11509e+06	3.47571e+06	3.84233e+06	6.80092e+06	5.32113e+06	4.54992e+06	3.87641e+06	4.60547e+06	3.5218e+06	3.00239e+06	4.65055e+06
tr|A0A2C9VNM6	5	5	22.8091	0.149725	1.98247	T200_Mock	TME3_Infected	>tr|A0A2C9VNM6|A0A2C9VNM6_MANES Uncharacterized protein OS=Manihot esculenta OX=3983 GN=MANES_06G019600 PE=4 SV=1	512592	325215	559268	610564	809979	711792	627712	233371	214513	317047	500584	653657
tr|A0A199U950	64	56	949.322	0.149725	2.35593	TME3_Infected	T200_Mock	>tr|A0A199U950|A0A199U950_MANES Uncharacterized protein (Fragment) OS=Manihot esculenta OX=3983 GN=MANES_S113700 PE=4 SV=1	6627034404	14514110915	13328511533	4149530770	7365188906	5131494202	5656231538	13827624506	19733540684	8408959336	7126476779	4759686146
tr|A0A2C9U2Q4;tr|A0A2C9U1T2;tr|A0A2C9U1Z9;tr|A0A2C9WGI2	4	4	12.1554	0.149725	2.47971	T200_Mock	T200_Infected	>tr|A0A2C9U2Q4|A0A2C9U2Q4_MANES Uncharacterized protein OS=Manihot esculenta OX=3983 GN=MANES_18G093400 PE=4 SV=1	500796	174551	233277	519296	837430	896393	367307	271554	626165	250965	513031	812528
tr|A0A2C9WML1	4	4	9.21124	0.149725	1.39848	T200_Mock	T200_Infected	>tr|A0A2C9WML1|A0A2C9WML1_MANES Uncharacterized protein (Fragment) OS=Manihot esculenta OX=3983 GN=MANES_01G156500 PE=3 SV=1	986676	610848	915399	1.04828e+06	1.38844e+06	1.07755e+06	1.04777e+06	911728	877587	894901	1.07803e+06	1.22098e+06
tr|A0A2C9W182;tr|A0A2C9W2D7	8	4	52.0642	0.149725	2.50731	T200_Mock	T200_Infected	>tr|A0A2C9W182|A0A2C9W182_MANES Uncharacterized protein OS=Manihot esculenta OX=3983 GN=MANES_04G057000 PE=4 SV=1	1.03998e+06	531229	543036	1.23187e+06	1.98487e+06	2.08432e+06	1.18896e+06	1.01151e+06	736164	1.11358e+06	545824	2.42424e+06
tr|A0A2C9URW0;tr|A0A2C9U9B9;tr|A0A2C9UV58	8	2	39.034	0.149725	3.34098	T200_Mock	TME3_Infected	>tr|A0A2C9URW0|A0A2C9URW0_MANES Uncharacterized protein OS=Manihot esculenta OX=3983 GN=MANES_13G140100 PE=4 SV=1	544942	304093	56590.3	520866	600149	499921	330381	95409.6	59376.4	326859	366253	303949
tr|A0A2C9V6B0	10	4	74.9875	0.149725	1.57956	TME3_Mock	T200_Mock	>tr|A0A2C9V6B0|A0A2C9V6B0_MANES Uncharacterized protein OS=Manihot esculenta OX=3983 GN=MANES_10G076700 PE=3 SV=1	874229	1.06831e+06	617317	508869	781860	615999	1.07759e+06	953501	851997	715486	979942	1.31637e+06
tr|A0A2C9WCZ7;tr|A0A2C9WD07;tr|A0A2C9WMD1	24	14	223.102	0.149725	3.36907	TME3_Infected	T200_Mock	>tr|A0A2C9WCZ7|A0A2C9WCZ7_MANES Catalase OS=Manihot esculenta OX=3983 GN=MANES_02G113300 PE=3 SV=1	2.35951e+07	6.64491e+07	7.58733e+07	1.41802e+07	1.92278e+07	1.64955e+07	1.71139e+07	7.59944e+07	7.50199e+07	4.52596e+07	2.59746e+07	1.5355e+07
tr|A0A2C9UPI5;tr|A0A2C9U870;tr|A0A2C9V3X3;tr|A0A2C9V4N4;tr|A0A2C9VM69	31	28	343.362	0.149725	1.6647	T200_Mock	TME3_Infected	>tr|A0A2C9UPI5|A0A2C9UPI5_MANES Uncharacterized protein OS=Manihot esculenta OX=3983 GN=MANES_13G030100 PE=4 SV=1	8.26899e+07	8.40048e+07	1.41592e+08	8.5137e+07	1.48033e+08	1.31613e+08	6.44544e+07	6.92924e+07	8.53817e+07	5.12013e+07	1.08863e+08	6.14533e+07
tr|A0A2C9VGC1	12	12	108.329	0.149725	1.71826	T200_Infected	TME3_Infected	>tr|A0A2C9VGC1|A0A2C9VGC1_MANES Chlorophyll a-b binding protein, chloroplastic OS=Manihot esculenta OX=3983 GN=MANES_08G091700 PE=3 SV=1	5.76776e+07	7.42417e+07	8.04275e+07	3.62695e+07	4.8614e+07	4.93574e+07	3.28152e+07	5.20824e+07	3.86849e+07	6.5777e+07	2.42493e+07	4.48505e+07
tr|A0A2C9VR11;tr|A0A2C9VR37	5	4	45.5948	0.149725	3.72856	TME3_Infected	T200_Mock	>tr|A0A2C9VR11|A0A2C9VR11_MANES Uncharacterized protein OS=Manihot esculenta OX=3983 GN=MANES_06G149200 PE=4 SV=1	1.09558e+06	639870	1.05117e+06	271558	710899	334678	534459	2.1523e+06	2.22425e+06	1.33757e+06	398579	1.13109e+06
tr|A0A2C9UIQ3	8	8	42.0646	0.149725	1.78866	T200_Infected	T200_Mock	>tr|A0A2C9UIQ3|A0A2C9UIQ3_MANES Uncharacterized protein OS=Manihot esculenta OX=3983 GN=MANES_14G037900 PE=4 SV=1	2.32435e+06	1.58534e+06	3.45049e+06	922200	1.51729e+06	1.67542e+06	1.60236e+06	2.88415e+06	2.10597e+06	1.86893e+06	1.47311e+06	1.73069e+06
tr|A0A2C9V1D3;tr|A0A2C9VZS3	14	13	112.021	0.149725	1.9869	T200_Infected	T200_Mock	>tr|A0A2C9V1D3|A0A2C9V1D3_MANES Succinate--CoA ligase [ADP-forming] subunit alpha, mitochondrial OS=Manihot esculenta OX=3983 GN=MANES_11G102600 PE=3 SV=1	1.90017e+07	4.72139e+07	3.90729e+07	1.95752e+07	1.53269e+07	1.80893e+07	2.24859e+07	2.62392e+07	2.41163e+07	2.80576e+07	2.51465e+07	1.47984e+07
tr|A0A140GWW1;tr|A0A2C9VEA9	3	3	13.5414	0.149725	1.33317	TME3_Mock	T200_Infected	>tr|A0A140GWW1|A0A140GWW1_MANES Farnesyl pyrophosphate synthase 1 OS=Manihot esculenta OX=3983 GN=FPS1 PE=2 SV=1	936470	866696	595171	1.23025e+06	975905	891231	880622	891246	1.04785e+06	976762	1.11517e+06	1.10545e+06
tr|A0A2C9W5H2	26	25	145.757	0.149725	1.34714	T200_Infected	TME3_Mock	>tr|A0A2C9W5H2|A0A2C9W5H2_MANES Uncharacterized protein OS=Manihot esculenta OX=3983 GN=MANES_04G159700 PE=3 SV=1	8.09432e+06	5.04227e+06	6.23408e+06	5.22196e+06	7.19045e+06	6.19116e+06	5.95223e+06	6.57658e+06	6.62265e+06	5.29801e+06	3.98902e+06	5.09203e+06
tr|A0A2C9VGY3	5	5	71.888	0.149725	2.28105	T200_Infected	T200_Mock	>tr|A0A2C9VGY3|A0A2C9VGY3_MANES Uncharacterized protein OS=Manihot esculenta OX=3983 GN=MANES_08G164800 PE=4 SV=1	4.18668e+06	1.39096e+07	1.13816e+07	4.1458e+06	4.47983e+06	4.29735e+06	3.60707e+06	5.47151e+06	6.18109e+06	5.69404e+06	5.54735e+06	3.85208e+06
tr|A0A2C9UIA3	5	2	6.66809	0.149725	6.87498	T200_Infected	T200_Mock	>tr|A0A2C9UIA3|A0A2C9UIA3_MANES Uncharacterized protein OS=Manihot esculenta OX=3983 GN=MANES_15G157900 PE=4 SV=1	8.06711e+07	1.02429e+07	4.95141e+06	4.46933e+06	3.73788e+06	5.7369e+06	1.50601e+07	3.07394e+06	3.13882e+06	1.13025e+07	5.93009e+07	2.00502e+07
tr|A0A2C9U9G2;tr|A0A251IZ95;tr|A0A251JTZ5;tr|A0A2C9UAF0	4	4	23.3056	0.149725	1.53703	TME3_Infected	T200_Mock	>tr|A0A2C9U9G2|A0A2C9U9G2_MANES Uncharacterized protein OS=Manihot esculenta OX=3983 GN=MANES_16G067500 PE=4 SV=1	9.18823e+06	1.71216e+07	1.4357e+07	9.23959e+06	9.64398e+06	7.67027e+06	9.67491e+06	1.63352e+07	1.48039e+07	1.06493e+07	1.0322e+07	1.22978e+07
tr|A0A2C9UAS5	70	67	1013.77	0.149725	2.44127	T200_Infected	T200_Mock	>tr|A0A2C9UAS5|A0A2C9UAS5_MANES Glycine cleavage system P protein OS=Manihot esculenta OX=3983 GN=MANES_16G080300 PE=3 SV=1	1.60824e+08	3.59872e+08	5.04366e+08	1.41418e+08	1.31998e+08	1.46473e+08	1.69659e+08	2.53334e+08	2.33487e+08	2.47684e+08	3.6679e+08	1.48155e+08
tr|A0A2C9WLZ1	17	17	112.007	0.149725	1.69978	T200_Mock	T200_Infected	>tr|A0A2C9WLZ1|A0A2C9WLZ1_MANES T-complex protein 1 subunit gamma OS=Manihot esculenta OX=3983 GN=MANES_01G109100 PE=3 SV=1	5.46399e+06	2.76229e+06	3.51784e+06	6.21467e+06	7.29032e+06	6.45739e+06	6.2015e+06	4.64014e+06	6.62652e+06	5.55499e+06	3.90259e+06	9.02097e+06
tr|A0A2C9UPJ8	10	10	107.21	0.149725	2.571	TME3_Infected	T200_Mock	>tr|A0A2C9UPJ8|A0A2C9UPJ8_MANES Uncharacterized protein OS=Manihot esculenta OX=3983 GN=MANES_13G061700 PE=4 SV=1	6.43388e+06	1.11302e+07	1.64032e+07	2.67915e+06	6.11002e+06	5.74567e+06	5.20066e+06	1.91552e+07	1.30131e+07	9.51692e+06	8.95229e+06	6.78974e+06
tr|A0A2C9U6X9;tr|A0A2C9UHC7	4	3	19.4207	0.149725	1.91611	TME3_Mock	T200_Infected	>tr|A0A2C9U6X9|A0A2C9U6X9_MANES Succinate dehydrogenase [ubiquinone] iron-sulfur subunit, mitochondrial OS=Manihot esculenta OX=3983 GN=MANES_17G108500 PE=3 SV=1	290527	171995	330959	358804	224311	215613	495896	231291	370438	746498	357006	416890
tr|A0A2C9UY89;tr|A0A2C9W1W1	4	4	22.8874	0.149725	2.4122	T200_Mock	T200_Infected	>tr|A0A2C9UY89|A0A2C9UY89_MANES Uncharacterized protein OS=Manihot esculenta OX=3983 GN=MANES_11G048200 PE=4 SV=1	509951	153240	239929	517903	788831	871770	938205	347992	652806	449794	313299	962139
tr|A0A2C9U823	2	2	7.25532	0.149725	1.77112	T200_Mock	TME3_Mock	>tr|A0A2C9U823|A0A2C9U823_MANES Uncharacterized protein OS=Manihot esculenta OX=3983 GN=MANES_17G116600 PE=4 SV=1	67255.5	95536.2	43185.1	107277	97601.9	116435	47425.4	109628	86141	64661.7	57200.1	59556.3
tr|A0A2C9WKL0	3	2	17.4946	0.149725	7.43155	TME3_Infected	T200_Mock	>tr|A0A2C9WKL0|A0A2C9WKL0_MANES Uncharacterized protein OS=Manihot esculenta OX=3983 GN=MANES_01G062500 PE=3 SV=1	76659.9	236807	126756	62292.3	91817.3	36397	78577.3	669318	667864	107571	46932.7	257470
tr|A0A2C9V239	4	4	42.5997	0.149725	2.5906	TME3_Mock	T200_Infected	>tr|A0A2C9V239|A0A2C9V239_MANES Uncharacterized protein OS=Manihot esculenta OX=3983 GN=MANES_11G132100 PE=4 SV=1	1.07814e+07	2.3015e+06	917076	4.7102e+06	8.77291e+06	8.57393e+06	1.59371e+07	5.15469e+06	8.40457e+06	8.11385e+06	1.30651e+07	1.50893e+07
tr|A0A2C9WEG1;tr|A0A2C9WEH8	24	21	288.566	0.149725	2.6155	T200_Infected	T200_Mock	>tr|A0A2C9WEG1|A0A2C9WEG1_MANES Uncharacterized protein OS=Manihot esculenta OX=3983 GN=MANES_02G163100 PE=3 SV=1	5.65694e+07	8.75413e+07	1.86717e+08	2.68307e+07	4.94268e+07	5.023e+07	4.46943e+07	1.29958e+08	8.47762e+07	5.01686e+07	7.2312e+07	4.08235e+07
tr|A0A2C9WN62;tr|A0A2C9WN63	13	10	64.1315	0.149725	3.22866	TME3_Infected	T200_Mock	>tr|A0A2C9WN62|A0A2C9WN62_MANES Sucrose synthase OS=Manihot esculenta OX=3983 GN=MANES_01G221900 PE=3 SV=1	1.90793e+06	1.56485e+06	2.7558e+06	1.14677e+06	1.63053e+06	1.25091e+06	1.399e+06	4.24442e+06	7.36231e+06	1.92733e+06	1.78486e+06	2.82202e+06
tr|A0A2C9V3J0;tr|A0A2C9V3N8;tr|A0A2C9V529	11	11	66.2059	0.149725	2.25407	TME3_Infected	T200_Mock	>tr|A0A2C9V3J0|A0A2C9V3J0_MANES Dihydrolipoamide acetyltransferase component of pyruvate dehydrogenase complex OS=Manihot esculenta OX=3983 GN=MANES_10G054100 PE=3 SV=1	5.0091e+06	6.48852e+06	1.0318e+07	2.89247e+06	6.91501e+06	5.33298e+06	5.90478e+06	1.39617e+07	1.42611e+07	7.89858e+06	7.16259e+06	6.53103e+06
tr|A0A2C9VD77;tr|A0A2C9V9X4	13	12	124.397	0.149725	1.57997	T200_Mock	T200_Infected	>tr|A0A2C9VD77|A0A2C9VD77_MANES Uncharacterized protein OS=Manihot esculenta OX=3983 GN=MANES_08G039000 PE=3 SV=1	1.20017e+07	7.81136e+06	8.1628e+06	1.83607e+07	1.04264e+07	1.54139e+07	1.37774e+07	8.01052e+06	6.93677e+06	1.10221e+07	1.36899e+07	1.24731e+07
tr|A0A2C9WI85	17	6	141.027	0.150009	1.51916	T200_Mock	T200_Infected	>tr|A0A2C9WI85|A0A2C9WI85_MANES Uncharacterized protein OS=Manihot esculenta OX=3983 GN=MANES_02G210900 PE=4 SV=1	1.79872e+06	1.35584e+06	1.45323e+06	2.94579e+06	2.23638e+06	1.81782e+06	1.97686e+06	1.61828e+06	1.23382e+06	1.82708e+06	1.54286e+06	2.52071e+06
tr|A0A2C9V0H4	24	21	249.358	0.150009	1.40183	T200_Mock	TME3_Mock	>tr|A0A2C9V0H4|A0A2C9V0H4_MANES Uncharacterized protein OS=Manihot esculenta OX=3983 GN=MANES_11G115800 PE=3 SV=1	1.37499e+07	1.31795e+07	1.26803e+07	1.84421e+07	1.4758e+07	1.42896e+07	1.48882e+07	9.86653e+06	1.03197e+07	1.16014e+07	8.25583e+06	1.40198e+07
tr|A0A251JTE7	9	6	93.2853	0.150009	2.56545	T200_Infected	TME3_Infected	>tr|A0A251JTE7|A0A251JTE7_MANES Uncharacterized protein OS=Manihot esculenta OX=3983 GN=MANES_11G067800 PE=4 SV=1	2.24952e+06	4.86699e+06	1.46391e+06	1.73288e+06	3.11483e+06	1.64528e+06	2.43818e+06	557067	349358	1.29105e+06	1.11103e+06	1.46454e+06
tr|A0A2C9UQV0	15	7	192.318	0.150009	1.40414	T200_Mock	TME3_Infected	>tr|A0A2C9UQV0|A0A2C9UQV0_MANES Malate dehydrogenase OS=Manihot esculenta OX=3983 GN=MANES_13G106000 PE=3 SV=1	1.8731e+06	1.59462e+06	2.23583e+06	2.42601e+06	1.71537e+06	1.5913e+06	1.47855e+06	1.37106e+06	1.23309e+06	1.92602e+06	1.7057e+06	1.25534e+06
tr|A0A2C9U0N0	4	4	18.9101	0.150009	1.99287	T200_Mock	T200_Infected	>tr|A0A2C9U0N0|A0A2C9U0N0_MANES Uncharacterized protein OS=Manihot esculenta OX=3983 GN=MANES_18G047000 PE=4 SV=1	920104	599104	763966	804263	1.69889e+06	2.04691e+06	1.07746e+06	954631	1.0199e+06	456514	983836	991733
tr|A0A2C9V047;tr|A0A251KCL0;tr|A0A2C9VF95;tr|A0A2C9VFB1;tr|A0A2C9VFD0	5	3	14.6492	0.15001	3.6638	T200_Infected	TME3_Mock	>tr|A0A2C9V047|A0A2C9V047_MANES Uncharacterized protein OS=Manihot esculenta OX=3983 GN=MANES_11G036300 PE=3 SV=1	599378	2.1563e+06	3.71086e+06	423787	812597	643578	556183	1.93544e+06	2.37821e+06	657548	757731	349702
tr|A0A2C9VI77;tr|A0A2C9VCE5	18	16	132.535	0.15001	1.30251	T200_Mock	T200_Infected	>tr|A0A2C9VI77|A0A2C9VI77_MANES Zeta-carotene desaturase OS=Manihot esculenta OX=3983 GN=MANES_08G128100 PE=3 SV=1	2.88382e+06	3.34441e+06	3.44866e+06	3.82576e+06	5.17545e+06	3.60299e+06	3.67222e+06	3.35887e+06	3.74753e+06	3.60114e+06	3.39799e+06	4.17943e+06
tr|A0A2C9VJC4;tr|A0A2C9V460	8	6	55.9479	0.150201	5.67254	TME3_Infected	T200_Mock	>tr|A0A2C9VJC4|A0A2C9VJC4_MANES Glycosyltransferase OS=Manihot esculenta OX=3983 GN=MANES_07G070400 PE=3 SV=1	606472	2.25093e+06	3.24981e+06	196783	717265	481641	491469	3.85713e+06	3.5685e+06	1.697e+06	1.14739e+06	835834
tr|A0A2C9W0Z0	6	6	36.4235	0.150201	1.7273	T200_Infected	T200_Mock	>tr|A0A2C9W0Z0|A0A2C9W0Z0_MANES Uncharacterized protein OS=Manihot esculenta OX=3983 GN=MANES_04G047300 PE=4 SV=1	414876	663676	947336	384357	409722	378786	395449	474366	605612	505573	353249	455093
tr|A0A2C9WH12	27	26	214.918	0.150201	1.66924	T200_Mock	T200_Infected	>tr|A0A2C9WH12|A0A2C9WH12_MANES Methylenetetrahydrofolate reductase OS=Manihot esculenta OX=3983 GN=MANES_01G008800 PE=3 SV=1	1.55561e+07	7.30716e+06	5.67765e+06	1.44417e+07	1.76432e+07	1.55566e+07	1.3381e+07	8.50023e+06	9.94674e+06	1.02365e+07	1.50413e+07	2.05907e+07
tr|A0A2C9USW0	18	5	148.832	0.150201	1.45482	T200_Mock	T200_Infected	>tr|A0A2C9USW0|A0A2C9USW0_MANES Uncharacterized protein OS=Manihot esculenta OX=3983 GN=MANES_12G019200 PE=3 SV=1	1.4892e+06	1.61401e+06	941908	1.87287e+06	2.06172e+06	1.95032e+06	1.21213e+06	2.00464e+06	1.85141e+06	1.66772e+06	1.80371e+06	2.3695e+06
tr|A0A2C9ULJ0	11	2	88.9144	0.150201	1.78588	T200_Mock	T200_Infected	>tr|A0A2C9ULJ0|A0A2C9ULJ0_MANES Uncharacterized protein OS=Manihot esculenta OX=3983 GN=MANES_14G137600 PE=3 SV=1	948327	458703	485766	831362	1.30315e+06	1.2458e+06	960122	508541	524806	545753	685839	974413
tr|A0A2C9UMK8	2	2	9.22084	0.150201	2.03137	T200_Infected	T200_Mock	>tr|A0A2C9UMK8|A0A2C9UMK8_MANES Uncharacterized protein OS=Manihot esculenta OX=3983 GN=MANES_14G141400 PE=3 SV=1	242019	225502	231157	133183	62333.6	148428	149656	303629	112550	206160	310197	136505
tr|A0A2C9V854	15	5	226.453	0.150201	1.48792	T200_Infected	TME3_Mock	>tr|A0A2C9V854|A0A2C9V854_MANES Uncharacterized protein OS=Manihot esculenta OX=3983 GN=MANES_09G047500 PE=4 SV=1	5.86463e+07	5.63673e+07	7.97483e+07	4.17373e+07	5.68955e+07	4.29442e+07	3.94303e+07	6.2187e+07	7.34824e+07	4.28812e+07	4.02026e+07	4.78115e+07
tr|A0A2C9U3K0	6	6	42.0941	0.150201	1.99354	TME3_Mock	T200_Infected	>tr|A0A2C9U3K0|A0A2C9U3K0_MANES Uncharacterized protein OS=Manihot esculenta OX=3983 GN=MANES_17G004600 PE=3 SV=1	924975	1.02141e+06	1.05274e+06	926621	2.14428e+06	1.10052e+06	2.35355e+06	1.10634e+06	1.98664e+06	1.41423e+06	1.73157e+06	2.83309e+06
tr|A0A2C9WJ94;tr|A0A199U9K1;tr|A0A2C9UL42;tr|A0A2C9VPA3	20	19	201.994	0.150201	1.59452	T200_Mock	T200_Infected	>tr|A0A2C9WJ94|A0A2C9WJ94_MANES UDP-glucose 6-dehydrogenase OS=Manihot esculenta OX=3983 GN=MANES_01G097900 PE=3 SV=1	1.30551e+07	1.08546e+07	6.63881e+06	1.76966e+07	1.67145e+07	1.42993e+07	1.50127e+07	1.06876e+07	1.1426e+07	1.12936e+07	1.3306e+07	2.14864e+07
tr|A0A2C9UZC4	4	4	15.9329	0.150464	2.20801	T200_Mock	T200_Infected	>tr|A0A2C9UZC4|A0A2C9UZC4_MANES Uncharacterized protein OS=Manihot esculenta OX=3983 GN=MANES_11G075000 PE=4 SV=1	616124	324724	263537	852590	753345	1.05336e+06	1.05148e+06	282975	378987	477198	642673	574636
tr|A0A2C9VCV8;tr|A0A2C9VAK8	55	25	606.861	0.150721	2.16259	T200_Mock	TME3_Infected	>tr|A0A2C9VCV8|A0A2C9VCV8_MANES Uncharacterized protein OS=Manihot esculenta OX=3983 GN=MANES_09G138200 PE=3 SV=1	3.8753e+07	2.99787e+07	1.00168e+07	6.81427e+07	5.13177e+07	4.47706e+07	4.50252e+07	1.78777e+07	1.30389e+07	2.66283e+07	5.5303e+07	4.58628e+07
tr|A0A2C9VDZ3	9	8	84.6643	0.150721	1.45263	T200_Mock	T200_Infected	>tr|A0A2C9VDZ3|A0A2C9VDZ3_MANES Uncharacterized protein OS=Manihot esculenta OX=3983 GN=MANES_08G065600 PE=4 SV=1	5.79688e+06	3.51641e+06	5.46656e+06	6.6415e+06	6.24235e+06	8.5858e+06	6.62149e+06	5.22556e+06	5.28553e+06	4.63445e+06	5.48809e+06	6.41383e+06
tr|A0A251J9D7;tr|A0A2C9VQP0	8	8	65.761	0.150742	1.52992	T200_Mock	T200_Infected	>tr|A0A251J9D7|A0A251J9D7_MANES Uncharacterized protein OS=Manihot esculenta OX=3983 GN=MANES_14G033700 PE=3 SV=1	1.98517e+07	1.50224e+07	1.7363e+07	2.47254e+07	2.37885e+07	3.14044e+07	2.67014e+07	1.97884e+07	1.97154e+07	1.49656e+07	2.53208e+07	2.61837e+07
tr|A0A2C9UX06	36	8	410.397	0.150931	4.76762	T200_Infected	T200_Mock	>tr|A0A2C9UX06|A0A2C9UX06_MANES Serine hydroxymethyltransferase OS=Manihot esculenta OX=3983 GN=MANES_12G121800 PE=3 SV=1	5.22522e+06	1.54781e+07	3.39328e+07	3.77534e+06	3.72221e+06	3.96229e+06	4.50533e+06	1.47688e+07	1.80041e+07	9.77249e+06	9.61008e+06	3.27512e+06
tr|A0A2C9U1Y2	4	4	22.4928	0.150931	1.80192	TME3_Mock	T200_Infected	>tr|A0A2C9U1Y2|A0A2C9U1Y2_MANES Uncharacterized protein OS=Manihot esculenta OX=3983 GN=MANES_18G091200 PE=4 SV=1	247970	239556	198393	296845	357891	334342	335679	213482	449543	342677	298717	594578
tr|A0A2C9W127;tr|A0A2C9V0N9	7	6	39.3202	0.150931	2.9691	T200_Mock	TME3_Infected	>tr|A0A2C9W127|A0A2C9W127_MANES Uncharacterized protein OS=Manihot esculenta OX=3983 GN=MANES_04G095300 PE=4 SV=1	1.52912e+06	698466	227509	1.45111e+06	2.44204e+06	1.6968e+06	956554	495183	430972	531975	1.85785e+06	1.04333e+06
tr|A0A2C9U7K9	5	3	41.3855	0.151143	1.41581	TME3_Infected	T200_Infected	>tr|A0A2C9U7K9|A0A2C9U7K9_MANES Uncharacterized protein OS=Manihot esculenta OX=3983 GN=MANES_16G002900 PE=4 SV=1	1.12252e+06	634747	832795	1.0819e+06	1.12586e+06	1.10036e+06	1.45396e+06	919238	1.29383e+06	1.00967e+06	1.24796e+06	1.38211e+06
tr|A0A2C9V7G0;tr|A0A2C9V5Z5	9	8	43.5215	0.151143	4.26712	TME3_Infected	T200_Mock	>tr|A0A2C9V7G0|A0A2C9V7G0_MANES Uncharacterized protein OS=Manihot esculenta OX=3983 GN=MANES_10G141300 PE=3 SV=1	435560	825989	1.44355e+06	303184	305396	390159	328730	2.08949e+06	1.84352e+06	689856	582975	554353
tr|A0A2C9U916;tr|A0A2C9U8W5;tr|A0A2C9U8Y8	12	5	136.212	0.151143	4.55217	TME3_Infected	TME3_Mock	>tr|A0A2C9U916|A0A2C9U916_MANES Uncharacterized protein OS=Manihot esculenta OX=3983 GN=MANES_16G048000 PE=4 SV=1	3.8549e+07	3.31755e+07	7.94584e+07	1.6008e+07	1.07594e+08	1.01531e+08	5.75719e+07	1.82555e+08	203642742	1.64661e+07	1.99766e+07	6.10428e+07
tr|A0A2C9VPG9;tr|A0A2C9UJJ5;tr|A0A2C9UKQ1;tr|A0A2C9VPM2	4	4	22.7297	0.151143	2.0425	TME3_Mock	T200_Infected	>tr|A0A2C9VPG9|A0A2C9VPG9_MANES Uncharacterized protein OS=Manihot esculenta OX=3983 GN=MANES_06G100100 PE=4 SV=1	1.42668e+06	1.22862e+06	469165	1.4261e+06	2.55759e+06	1.63178e+06	1.37914e+06	1.58694e+06	2.62406e+06	1.55548e+06	1.74161e+06	3.08463e+06
tr|A0A2C9VGG1;tr|A0A2C9VC74;tr|A0A2C9VIU3	2	2	12.5487	0.151143	1.64171	T200_Mock	T200_Infected	>tr|A0A2C9VGG1|A0A2C9VGG1_MANES Uncharacterized protein OS=Manihot esculenta OX=3983 GN=MANES_08G149400 PE=4 SV=1	246569	208068	101332	325247	347383	240109	253985	278768	316215	236472	210593	359687
tr|A0A2C9W345	8	7	50.9717	0.151143	3.87358	TME3_Infected	T200_Mock	>tr|A0A2C9W345|A0A2C9W345_MANES Alpha-galactosidase OS=Manihot esculenta OX=3983 GN=MANES_04G160300 PE=3 SV=1	884441	956290	2.33094e+06	421454	693823	761717	644723	2.9647e+06	3.66127e+06	1.2303e+06	537978	783434
tr|A0A2C9V826	13	3	123.633	0.151143	2.16305	T200_Mock	T200_Infected	>tr|A0A2C9V826|A0A2C9V826_MANES Uncharacterized protein OS=Manihot esculenta OX=3983 GN=MANES_09G055800 PE=3 SV=1	830115	312443	293161	650214	1.15641e+06	1.2989e+06	582346	363351	540850	431379	254491	839154
tr|A0A199UAC4	9	7	44.5296	0.151143	3.18313	T200_Mock	T200_Infected	>tr|A0A199UAC4|A0A199UAC4_MANES Uncharacterized protein OS=Manihot esculenta OX=3983 GN=MANES_S064500 PE=4 SV=1	1.13633e+06	191811	175787	1.24122e+06	1.85631e+06	1.68968e+06	1.09303e+06	317670	463657	280877	489737	1.66914e+06
tr|A0A2C9URD7	3	3	7.71336	0.151143	2.07883	T200_Mock	TME3_Mock	>tr|A0A2C9URD7|A0A2C9URD7_MANES Uncharacterized protein OS=Manihot esculenta OX=3983 GN=MANES_13G064700 PE=4 SV=1	308417	279234	308567	624336	405464	455363	416561	126916	199061	96855.7	278443	339125
tr|A0A2C9UFA4;tr|A0A2C9UFP6	4	2	13.7354	0.151212	2.39448	T200_Mock	TME3_Mock	>tr|A0A2C9UFA4|A0A2C9UFA4_MANES Uncharacterized protein OS=Manihot esculenta OX=3983 GN=MANES_15G129500 PE=4 SV=1	473183	209088	110119	539690	512759	588368	498034	138866	85021.5	246318	194029	244901
tr|A0A251K8B8	18	2	117.492	0.151241	3.43173	T200_Mock	T200_Infected	>tr|A0A251K8B8|A0A251K8B8_MANES Coatomer subunit beta' OS=Manihot esculenta OX=3983 GN=MANES_11G048100 PE=3 SV=1	252623	29640.3	323642	335193	510818	1.23329e+06	479567	634112	699676	179008	910969	501640
tr|A0A2C9VYR2;tr|A0A2C9V4J2;tr|A0A2C9V8C7;tr|A0A2C9VEL1;tr|A0A2C9VK23	5	4	31.7756	0.15128	9.47959	TME3_Mock	T200_Infected	>tr|A0A2C9VYR2|A0A2C9VYR2_MANES Uncharacterized protein OS=Manihot esculenta OX=3983 GN=MANES_04G018000 PE=3 SV=1	138130	69241.7	29866.5	298438	189507	212003	163073	57389.8	37163.4	87056.1	1.9615e+06	200367
tr|A0A2C9WBW7	3	3	14.775	0.15128	3.3009	T200_Mock	T200_Infected	>tr|A0A2C9WBW7|A0A2C9WBW7_MANES Uncharacterized protein OS=Manihot esculenta OX=3983 GN=MANES_02G079500 PE=4 SV=1	56835.3	41345.2	52478.1	215150	125461	156699	193119	28713.8	23345.4	98225.1	263692	58954.4
tr|A0A2C9WHA3;tr|A0A2C9VB60	25	24	326.376	0.15128	2.05092	T200_Infected	TME3_Mock	>tr|A0A2C9WHA3|A0A2C9WHA3_MANES Cysteine synthase OS=Manihot esculenta OX=3983 GN=MANES_01G016600 PE=3 SV=1	5.88085e+07	1.28525e+08	1.58883e+08	6.11869e+07	7.63998e+07	5.86907e+07	4.66258e+07	8.75351e+07	8.65475e+07	6.06791e+07	5.73876e+07	5.07436e+07
tr|A0A2C9VUN0	21	18	192.877	0.15128	2.07713	T200_Mock	TME3_Infected	>tr|A0A2C9VUN0|A0A2C9VUN0_MANES Uncharacterized protein OS=Manihot esculenta OX=3983 GN=MANES_05G090000 PE=4 SV=1	2.46798e+07	2.34559e+07	2.31051e+07	1.97014e+07	3.01967e+07	4.67138e+07	2.20065e+07	1.44414e+07	1.00642e+07	1.22662e+07	3.0715e+07	1.71489e+07
tr|A0A199U936;tr|A0A2C9VE89	4	4	13.5888	0.15128	2.78771	TME3_Infected	T200_Mock	>tr|A0A199U936|A0A199U936_MANES Uncharacterized protein (Fragment) OS=Manihot esculenta OX=3983 GN=MANES_S113100 PE=4 SV=1	2.45889e+06	1.39948e+06	3.83585e+06	366370	1.29714e+06	1.37099e+06	3139219	2.00283e+06	3.31725e+06	3.83543e+06	790195	1.35278e+06
tr|A0A2C9WHI9;Reverse >tr|A0A2C9U4P3;tr|A0A2C9VJZ2;tr|A0A2C9VKQ6	24	14	159.341	0.15128	1.41471	T200_Mock	TME3_Infected	>tr|A0A2C9WHI9|A0A2C9WHI9_MANES Guanosine nucleotide diphosphate dissociation inhibitor OS=Manihot esculenta OX=3983 GN=MANES_02G218200 PE=3 SV=1	4.86668e+06	4.62247e+06	3.79604e+06	6.58125e+06	5.8787e+06	6.11964e+06	5.23335e+06	4.54949e+06	3.35032e+06	3.72504e+06	5.51315e+06	6.73887e+06
tr|A0A2C9UXA8;tr|A0A2C9USF1;tr|A0A2C9UX81;tr|A0A2C9V514;tr|A0A2C9VJI1;tr|A0A2C9VKM4	7	5	43.0048	0.15128	2.65174	T200_Mock	T200_Infected	>tr|A0A2C9UXA8|A0A2C9UXA8_MANES Uncharacterized protein OS=Manihot esculenta OX=3983 GN=MANES_12G129700 PE=3 SV=1	290749	209180	67860.1	617276	499732	388619	289571	73111.4	262312	186411	136352	385920
tr|A0A2C9WIX0	7	7	79.3708	0.15128	1.39852	T200_Mock	TME3_Mock	>tr|A0A2C9WIX0|A0A2C9WIX0_MANES Uncharacterized protein OS=Manihot esculenta OX=3983 GN=MANES_01G037500 PE=4 SV=1	7.16295e+06	7.68633e+06	5.27697e+06	7.55527e+06	5.89721e+06	7.0558e+06	6.19678e+06	4.94755e+06	3.74646e+06	6.64201e+06	3.55383e+06	4.46846e+06
tr|A0A2C9U7D5;tr|A0A2C9U819	2	2	14.0086	0.15128	2.42915	T200_Infected	T200_Mock	>tr|A0A2C9U7D5|A0A2C9U7D5_MANES Uncharacterized protein OS=Manihot esculenta OX=3983 GN=MANES_17G090500 PE=4 SV=1	172527	470936	515490	225062	110749	141292	202240	190758	211941	385679	441600	157355
tr|A0A251LP46	4	4	25.3651	0.15128	1.70171	T200_Infected	T200_Mock	>tr|A0A251LP46|A0A251LP46_MANES ATP-dependent Clp protease proteolytic subunit OS=Manihot esculenta OX=3983 GN=MANES_01G087900 PE=3 SV=1	3.75187e+07	4.99881e+07	2.9573e+07	1.56663e+07	2.61542e+07	2.69809e+07	2.09306e+07	3.23573e+07	4.37806e+07	4.34834e+07	4.47565e+07	2.80069e+07
tr|A0A2C9V9U2;tr|A0A2C9VNM5	5	2	21.8619	0.152285	3.37176	T200_Mock	T200_Infected	>tr|A0A2C9V9U2|A0A2C9V9U2_MANES Uncharacterized protein OS=Manihot esculenta OX=3983 GN=MANES_09G111400 PE=4 SV=1	206616	38963	24314.2	211392	305422	393200	239696	25620.3	97531.2	169038	87865.5	299269
tr|A0A2C9U970	5	5	58.596	0.152329	1.44618	T200_Mock	TME3_Infected	>tr|A0A2C9U970|A0A2C9U970_MANES Inositol-1-monophosphatase OS=Manihot esculenta OX=3983 GN=MANES_16G059400 PE=3 SV=1	2.21761e+06	3.30744e+06	3.39635e+06	3.30509e+06	3.89882e+06	2.77178e+06	2.51491e+06	2.30109e+06	2.08198e+06	1.94749e+06	3.02563e+06	2.72972e+06
tr|A0A2C9VQ99	20	18	146.986	0.152943	2.21996	T200_Mock	TME3_Infected	>tr|A0A2C9VQ99|A0A2C9VQ99_MANES Acetolactate synthase OS=Manihot esculenta OX=3983 GN=MANES_06G120100 PE=3 SV=1	6.23937e+06	4.33731e+06	1.67725e+06	8.13615e+06	4.90975e+06	5.46585e+06	4.08967e+06	2.31168e+06	1.93741e+06	3.46505e+06	2.1476e+06	3.64158e+06
tr|A0A2C9URX0	2	2	14.0794	0.152943	1.94086	T200_Mock	TME3_Mock	>tr|A0A2C9URX0|A0A2C9URX0_MANES Uncharacterized protein OS=Manihot esculenta OX=3983 GN=MANES_13G109000 PE=4 SV=1	840030	1.45749e+06	1.54147e+06	976828	1.43185e+06	2.32629e+06	1.26089e+06	973579	1.21323e+06	920347	950979	568293
tr|A0A2C9VLG0	7	6	77.3513	0.152962	1.48651	TME3_Infected	T200_Infected	>tr|A0A2C9VLG0|A0A2C9VLG0_MANES Uncharacterized protein OS=Manihot esculenta OX=3983 GN=MANES_06G001600 PE=4 SV=1	3.02391e+06	1.63801e+06	2.18711e+06	2.64215e+06	3.09307e+06	1.95642e+06	3.16406e+06	3.49621e+06	3.52088e+06	3.57459e+06	2.29584e+06	3.77681e+06
tr|A0A251LB83	10	10	79.9208	0.152962	1.88418	T200_Infected	TME3_Mock	>tr|A0A251LB83|A0A251LB83_MANES Uncharacterized protein OS=Manihot esculenta OX=3983 GN=MANES_03G163800 PE=4 SV=1	1.00315e+07	7.55239e+06	1.63055e+07	8.06554e+06	5.93723e+06	7.27363e+06	6.00568e+06	8.27036e+06	1.18852e+07	6.0278e+06	7.89672e+06	4.06175e+06
tr|A0A2C9UUI0	10	4	141.837	0.152962	2.24863	T200_Infected	TME3_Mock	>tr|A0A2C9UUI0|A0A2C9UUI0_MANES Uncharacterized protein OS=Manihot esculenta OX=3983 GN=MANES_12G040000 PE=4 SV=1	3.22704e+07	5.44716e+07	4.21397e+07	1.60596e+07	4.70902e+07	3.7949e+07	2.63146e+07	3.4791e+07	6.26641e+07	2.82452e+07	8.65547e+06	2.0415e+07
tr|A0A2C9V036	4	4	31.9483	0.152962	1.78173	TME3_Infected	T200_Mock	>tr|A0A2C9V036|A0A2C9V036_MANES Uncharacterized protein OS=Manihot esculenta OX=3983 GN=MANES_11G050800 PE=4 SV=1	1.25442e+06	592574	605375	831862	545674	371735	1.12464e+06	991901	1.00018e+06	866305	600249	476383
tr|A0A2C9VY26	35	14	378.739	0.153203	3.29795	TME3_Infected	T200_Mock	>tr|A0A2C9VY26|A0A2C9VY26_MANES Glyceraldehyde-3-phosphate dehydrogenase OS=Manihot esculenta OX=3983 GN=MANES_05G125200 PE=3 SV=1	2.96472e+07	6.8575e+07	1.39167e+08	1.65126e+07	3.42644e+07	3.14458e+07	3.06859e+07	8.26342e+07	1.57847e+08	4.541e+07	3.26354e+07	1.82071e+07
tr|A0A2C9WGK3	15	2	243.089	0.153314	2.60497	T200_Infected	T200_Mock	>tr|A0A2C9WGK3|A0A2C9WGK3_MANES Fructose-bisphosphate aldolase (Fragment) OS=Manihot esculenta OX=3983 GN=MANES_01G004600 PE=3 SV=1	807656	1.71231e+06	2.60462e+06	530759	772069	664403	564313	1.28147e+06	1.6875e+06	826471	997399	377809
tr|A0A2C9WEB7	2	2	17.6467	0.153314	11.5144	TME3_Infected	T200_Mock	>tr|A0A2C9WEB7|A0A2C9WEB7_MANES Uncharacterized protein OS=Manihot esculenta OX=3983 GN=MANES_02G109500 PE=3 SV=1	15712	41290.9	100605	17933.8	19980.2	56884	54384.3	316429	720734	253773	20708	17674.5
tr|A0A2C9WBW5;tr|A0A2C9WBX6	9	9	74.7965	0.153314	1.80096	T200_Mock	TME3_Mock	>tr|A0A2C9WBW5|A0A2C9WBW5_MANES Uncharacterized protein OS=Manihot esculenta OX=3983 GN=MANES_02G076800 PE=4 SV=1	7.67852e+06	4.95082e+06	8.89369e+06	4.86264e+06	9.53384e+06	9.7929e+06	6.76675e+06	5.98506e+06	6.25984e+06	3.53241e+06	3.35714e+06	6.54185e+06
tr|A0A2C9VXK6;tr|A0A2C9V4R6	9	8	53.3152	0.153314	3.11914	T200_Mock	T200_Infected	>tr|A0A2C9VXK6|A0A2C9VXK6_MANES Glutamyl-tRNA reductase OS=Manihot esculenta OX=3983 GN=MANES_05G187000 PE=3 SV=1	604630	200373	106363	1.04763e+06	1.0517e+06	743353	802230	107601	193600	536866	218181	956996
tr|A0A2C9W376	4	4	31.6939	0.153314	6.15296	T200_Mock	T200_Infected	>tr|A0A2C9W376|A0A2C9W376_MANES Uncharacterized protein OS=Manihot esculenta OX=3983 GN=MANES_03G002500 PE=4 SV=1	295860	59392	73825.9	598055	1.14828e+06	893765	776696	88646.2	56408.4	233500	84512.1	1.31728e+06
tr|A0A2C9V382;tr|A0A2C9VLL2	19	18	190.723	0.153784	1.54386	T200_Mock	T200_Infected	>tr|A0A2C9V382|A0A2C9V382_MANES Uncharacterized protein OS=Manihot esculenta OX=3983 GN=MANES_10G047600 PE=4 SV=1	2.53695e+07	1.27347e+07	1.0937e+07	2.68502e+07	2.53105e+07	2.3552e+07	2.37232e+07	1.32317e+07	1.32359e+07	1.78525e+07	2.52511e+07	2.44045e+07
tr|A0A199U956	2	2	3.28401	0.154063	3.04822	T200_Mock	TME3_Infected	>tr|A0A199U956|A0A199U956_MANES Uncharacterized protein OS=Manihot esculenta OX=3983 GN=MANES_S111300 PE=4 SV=1	266299	106221	388872	267725	363156	547427	239990	105540	41026.4	183508	112448	373993
tr|A0A2C9WJY2;tr|A0A251LNR5	3	3	19.3487	0.154063	2.80881	TME3_Mock	T200_Infected	>tr|A0A2C9WJY2|A0A2C9WJY2_MANES Anamorsin homolog OS=Manihot esculenta OX=3983 GN=MANES_01G073300 PE=3 SV=1	212553	58277.2	23419.1	188109	258740	150411	292256	164547	81251.5	200778	174263	451449
tr|A0A2C9WD90	6	2	26.9689	0.154063	2.78875	T200_Mock	TME3_Infected	>tr|A0A2C9WD90|A0A2C9WD90_MANES Uncharacterized protein OS=Manihot esculenta OX=3983 GN=MANES_02G048100 PE=3 SV=1	51490.8	57865.6	18622	131351	62739	80496	72989.8	18275.2	7197.07	38087.1	44380.4	83919.3
tr|A0A2C9U7K8;Reverse >tr|A0A2C9U6I0;tr|A0A2C9U4J9	15	14	106.742	0.154612	1.68559	TME3_Infected	T200_Infected	>tr|A0A2C9U7K8|A0A2C9U7K8_MANES Lactoylglutathione lyase OS=Manihot esculenta OX=3983 GN=MANES_16G006100 PE=3 SV=1	1.06294e+07	6.97284e+06	7.58997e+06	7.99976e+06	1.21102e+07	1.11149e+07	1.00734e+07	1.5873e+07	1.65174e+07	7.52585e+06	1.35733e+07	1.14407e+07
tr|A0A2C9U6P4	14	12	56.8352	0.154612	3.79532	TME3_Infected	T200_Mock	>tr|A0A2C9U6P4|A0A2C9U6P4_MANES Uncharacterized protein OS=Manihot esculenta OX=3983 GN=MANES_17G074400 PE=4 SV=1	987070	2.33086e+06	1.48468e+06	482221	821905	636615	673811	2.8107e+06	3.88121e+06	2.11632e+06	775009	1.23661e+06
tr|A0A2C9UGG8	7	7	69.3233	0.154612	2.06869	T200_Infected	TME3_Mock	>tr|A0A2C9UGG8|A0A2C9UGG8_MANES Uncharacterized protein OS=Manihot esculenta OX=3983 GN=MANES_15G161500 PE=3 SV=1	5.66689e+06	8.92282e+06	1.76213e+07	4.27465e+06	5.93163e+06	7.99029e+06	7.0608e+06	5.01773e+06	4.39139e+06	5.62639e+06	5.18603e+06	4.75828e+06
tr|A0A2C9VY71	7	2	54.3668	0.155072	2.94326	TME3_Infected	TME3_Mock	>tr|A0A2C9VY71|A0A2C9VY71_MANES Uncharacterized protein OS=Manihot esculenta OX=3983 GN=MANES_04G000700 PE=4 SV=1	276424	237321	544764	208147	393678	428257	301225	654654	805414	50778.5	287549	260088
tr|A0A2C9UG25	16	16	129.614	0.155333	1.74905	T200_Infected	T200_Mock	>tr|A0A2C9UG25|A0A2C9UG25_MANES Uncharacterized protein OS=Manihot esculenta OX=3983 GN=MANES_15G144000 PE=3 SV=1	7.09642e+06	1.1768e+07	1.34724e+07	6.69908e+06	5.01612e+06	6.77295e+06	7.21533e+06	7.66715e+06	8.66552e+06	1.09135e+07	5.56937e+06	5.33877e+06
tr|A0A2C9UDS4	7	7	45.0099	0.155554	1.47661	T200_Infected	TME3_Mock	>tr|A0A2C9UDS4|A0A2C9UDS4_MANES Uncharacterized protein OS=Manihot esculenta OX=3983 GN=MANES_15G074100 PE=3 SV=1	3.47352e+06	2.22367e+06	3.50466e+06	1.70765e+06	2.12062e+06	2.68707e+06	2.59111e+06	2.43431e+06	2.12791e+06	2.45869e+06	2.16279e+06	1.61026e+06
tr|A0A2C9V483	17	16	148.276	0.155773	1.74598	TME3_Infected	T200_Infected	>tr|A0A2C9V483|A0A2C9V483_MANES Uncharacterized protein OS=Manihot esculenta OX=3983 GN=MANES_10G037200 PE=3 SV=1	9.3882e+06	4.65773e+06	6.87034e+06	7.19337e+06	8.02233e+06	1.21358e+07	8.42426e+06	1.37202e+07	1.43749e+07	9.26776e+06	7.35611e+06	1.08109e+07
tr|A0A251K8M7	2	2	14.4532	0.155872	10.563	T200_Mock	TME3_Mock	>tr|A0A251K8M7|A0A251K8M7_MANES Uncharacterized protein OS=Manihot esculenta OX=3983 GN=MANES_11G056200 PE=4 SV=1	830806	25773.7	772158	304678	882345	1.95635e+06	192018	154496	152557	103850	47522.5	146210
tr|A0A2C9VQF3	9	2	118.807	0.155872	1.48305	T200_Mock	T200_Infected	>tr|A0A2C9VQF3|A0A2C9VQF3_MANES Proteasome subunit alpha type OS=Manihot esculenta OX=3983 GN=MANES_06G124100 PE=3 SV=1	1.64021e+06	1.51594e+06	1.46153e+06	2.04657e+06	2.4392e+06	2.36245e+06	2.04082e+06	1.75326e+06	1.79796e+06	1.41355e+06	1.68894e+06	2.87019e+06
tr|A0A2C9UUG7	45	11	515.737	0.155872	1.36863	TME3_Infected	T200_Infected	>tr|A0A2C9UUG7|A0A2C9UUG7_MANES Uncharacterized protein OS=Manihot esculenta OX=3983 GN=MANES_12G074600 PE=4 SV=1	7.75942e+06	6.04967e+06	6.27965e+06	7.28748e+06	8.06455e+06	6.06788e+06	7.79955e+06	9.86997e+06	9.82446e+06	1.05622e+07	6.23695e+06	1.02394e+07
tr|A0A2C9UEK0	12	12	95.5331	0.155872	1.60559	T200_Mock	T200_Infected	>tr|A0A2C9UEK0|A0A2C9UEK0_MANES Uncharacterized protein OS=Manihot esculenta OX=3983 GN=MANES_15G092700 PE=4 SV=1	3.21585e+06	2.28266e+06	2.59812e+06	4.50134e+06	4.289e+06	4.2095e+06	2.48899e+06	3.21365e+06	2.93402e+06	2.15038e+06	5.69341e+06	3.51134e+06
tr|A0A2C9VSJ1	3	3	28.3371	0.155872	2.60958	T200_Infected	TME3_Infected	>tr|A0A2C9VSJ1|A0A2C9VSJ1_MANES Uncharacterized protein OS=Manihot esculenta OX=3983 GN=MANES_05G019200 PE=4 SV=1	3.49734e+06	1.27957e+07	8.93315e+06	3.51624e+06	5.77624e+06	3.36421e+06	1.89213e+06	3.32346e+06	4.45119e+06	3.52885e+06	6.62522e+06	5.03334e+06
tr|A0A2C9VLU3	10	10	57.287	0.155872	1.48025	TME3_Mock	T200_Infected	>tr|A0A2C9VLU3|A0A2C9VLU3_MANES Uncharacterized protein OS=Manihot esculenta OX=3983 GN=MANES_06G008300 PE=4 SV=1	1.85395e+06	1.43731e+06	938757	2.0225e+06	2.21414e+06	2.02334e+06	2.31614e+06	1.3472e+06	1.62123e+06	1.65243e+06	2.08154e+06	2.52753e+06
tr|A0A2C9UT31;tr|A0A251JWL9	3	2	11.4	0.155872	4.00546	T200_Mock	T200_Infected	>tr|A0A2C9UT31|A0A2C9UT31_MANES Uncharacterized protein OS=Manihot esculenta OX=3983 GN=MANES_12G028600 PE=4 SV=1	1.25679e+06	869023	632110	2.45902e+06	3.40306e+06	5.18465e+06	2.22943e+06	2.66144e+06	1.69419e+06	308500	3.0901e+06	3.09661e+06
tr|A0A2C9VUR2	2	2	11.8037	0.155872	2.47258	TME3_Infected	T200_Mock	>tr|A0A2C9VUR2|A0A2C9VUR2_MANES Uncharacterized protein OS=Manihot esculenta OX=3983 GN=MANES_05G045700 PE=4 SV=1	231413	369944	738680	164999	227437	172706	218853	690090	488419	410061	209714	312706
tr|A0A2C9UC47	13	2	71.6992	0.155872	5.88787	T200_Infected	T200_Mock	>tr|A0A2C9UC47|A0A2C9UC47_MANES Glucose-1-phosphate adenylyltransferase OS=Manihot esculenta OX=3983 GN=MANES_15G025400 PE=3 SV=1	57724.1	238754	213571	37034.9	19176.4	30415.8	21371.9	137737	66724.4	78336	100976	13677.2
tr|A0A2C9W0A8	27	19	222.828	0.155872	1.29504	T200_Mock	T200_Infected	>tr|A0A2C9W0A8|A0A2C9W0A8_MANES Alanine--tRNA ligase OS=Manihot esculenta OX=3983 GN=MANES_04G066500 PE=3 SV=1	7.1884e+06	5.58931e+06	6.65102e+06	6.92886e+06	9.093e+06	9.13912e+06	7.65761e+06	7.97799e+06	8.90244e+06	7.83872e+06	6.52172e+06	9.52936e+06
tr|A0A2C9U0I5;tr|A0A2C9U189	4	4	13.875	0.155872	3.6077	T200_Mock	T200_Infected	>tr|A0A2C9U0I5|A0A2C9U0I5_MANES Uncharacterized protein OS=Manihot esculenta OX=3983 GN=MANES_18G016100 PE=4 SV=1	202140	33888	37033.4	149946	376914	458263	221327	52694.8	70476.7	81501.8	95341.8	364981
tr|A0A2C9WKT6	7	7	68.2327	0.155872	2.31923	T200_Infected	T200_Mock	>tr|A0A2C9WKT6|A0A2C9WKT6_MANES Uncharacterized protein OS=Manihot esculenta OX=3983 GN=MANES_01G070000 PE=4 SV=1	1.83635e+07	1.62253e+07	3.53043e+07	4.32833e+06	1.22038e+07	1.36043e+07	9.20232e+06	2.18089e+07	2.76838e+07	1.63885e+07	8.90788e+06	9.41793e+06
tr|A0A2C9UTS7;tr|A0A2C9UTG1	9	2	75.9075	0.155872	2.60241	TME3_Mock	T200_Infected	>tr|A0A2C9UTS7|A0A2C9UTS7_MANES Uncharacterized protein OS=Manihot esculenta OX=3983 GN=MANES_12G049800 PE=4 SV=1	62268.7	30965.6	25516.6	23232.7	83680.5	129875	73403.4	38333.9	24449.7	94199.2	108563	106276
tr|A0A251JYB6	8	6	36.1904	0.156322	1.95998	TME3_Mock	TME3_Infected	>tr|A0A251JYB6|A0A251JYB6_MANES Uncharacterized protein OS=Manihot esculenta OX=3983 GN=MANES_10G052700 PE=4 SV=1	378539	239658	90428.1	477651	405711	313643	358858	167962	169484	272581	484801	607358
tr|A0A2C9UZE9;Reverse >tr|A0A2C9V3N1;Reverse >tr|A0A2C9V3P8	22	17	142.964	0.156322	1.6865	TME3_Infected	T200_Mock	>tr|A0A2C9UZE9|A0A2C9UZE9_MANES Alpha-mannosidase OS=Manihot esculenta OX=3983 GN=MANES_11G076900 PE=3 SV=1	3.63386e+06	2.85608e+06	4.94533e+06	2.43864e+06	3.60564e+06	2.94571e+06	4.21567e+06	5.65887e+06	5.28703e+06	4.93379e+06	2.25696e+06	3.76752e+06
tr|A0A2C9UI51	62	6	670.268	0.156487	1.81091	TME3_Mock	T200_Infected	>tr|A0A2C9UI51|A0A2C9UI51_MANES Uncharacterized protein OS=Manihot esculenta OX=3983 GN=MANES_14G016900 PE=4 SV=1	4.73181e+06	4.60245e+06	2.68871e+06	9.73585e+06	5.1842e+06	4.33298e+06	6.95448e+06	4.25597e+06	4.30396e+06	5.69507e+06	8.93028e+06	7.14712e+06
tr|A0A2C9UAH7	13	12	92.6208	0.156925	1.50622	T200_Mock	TME3_Infected	>tr|A0A2C9UAH7|A0A2C9UAH7_MANES Uncharacterized protein OS=Manihot esculenta OX=3983 GN=MANES_16G070800 PE=3 SV=1	6.39628e+06	5.04097e+06	8.43261e+06	5.81831e+06	9.00726e+06	7.26753e+06	5.86292e+06	4.02427e+06	4.78073e+06	5.92184e+06	3.70783e+06	6.05486e+06
tr|A0A2C9WH66;tr|A0A2C9VV63;tr|A0A2C9WB81;tr|A0A2C9WJZ9	14	2	98.2032	0.156925	2.33065	T200_Mock	T200_Infected	>tr|A0A2C9WH66|A0A2C9WH66_MANES Uncharacterized protein OS=Manihot esculenta OX=3983 GN=MANES_01G026300 PE=4 SV=1	387918	125055	192643	508192	372037	764313	455763	235176	235717	264938	288240	729182
tr|A0A2C9WMH0	3	3	20.8525	0.156925	3.37883	TME3_Infected	T200_Mock	>tr|A0A2C9WMH0|A0A2C9WMH0_MANES Uncharacterized protein OS=Manihot esculenta OX=3983 GN=MANES_01G158700 PE=3 SV=1	117183	11129.6	61084.2	44779.6	45310.1	27794.6	157124	161284	79903.2	51855.6	63497.4	86182.1
tr|A0A2C9VHA3	8	4	40.7485	0.156925	1.97835	TME3_Infected	T200_Infected	>tr|A0A2C9VHA3|A0A2C9VHA3_MANES 60S ribosomal protein L6 OS=Manihot esculenta OX=3983 GN=MANES_07G002900 PE=3 SV=1	1.47958e+06	561543	916831	926433	1.46646e+06	2.04894e+06	2.41133e+06	1.7032e+06	1.73733e+06	800267	1.24592e+06	1.7708e+06
tr|A0A251KEK0	31	16	420.52	0.156925	1.60101	TME3_Mock	T200_Infected	>tr|A0A251KEK0|A0A251KEK0_MANES Uncharacterized protein OS=Manihot esculenta OX=3983 GN=MANES_08G166700 PE=4 SV=1	20587860	1.15151e+07	9.10546e+06	2.288e+07	1.7817e+07	1.66726e+07	2.13211e+07	1.24716e+07	1.04972e+07	1.80243e+07	2.47894e+07	2.31615e+07
tr|A0A2C9W7C6	5	5	31.7972	0.156925	3.50895	TME3_Infected	T200_Mock	>tr|A0A2C9W7C6|A0A2C9W7C6_MANES Peptide-methionine (R)-S-oxide reductase OS=Manihot esculenta OX=3983 GN=MANES_03G090600 PE=3 SV=1	405150	967164	1.97631e+06	340012	962961	816252	890275	3.08729e+06	3.45868e+06	1.18204e+06	958173	888671
tr|A0A2C9WF13	4	3	21.2012	0.156925	1.62801	T200_Mock	TME3_Infected	>tr|A0A2C9WF13|A0A2C9WF13_MANES Uncharacterized protein OS=Manihot esculenta OX=3983 GN=MANES_02G178500 PE=4 SV=1	205365	163206	102691	237393	281040	200788	214312	118338	109129	154459	188047	261756
tr|A0A2C9W443;tr|A0A2C9V7I2;tr|A0A2C9V8C6	2	2	4.10621	0.156925	5.36665	T200_Mock	TME3_Mock	>tr|A0A2C9W443|A0A2C9W443_MANES Uncharacterized protein OS=Manihot esculenta OX=3983 GN=MANES_03G030300 PE=4 SV=1	461367	6200.75	138172	634369	517175	1.22146e+06	661018	179388	210835	50365.3	137942	253869
tr|A0A2C9WL11;tr|A0A2C9WCQ4	6	6	31.9	0.156925	2.49483	TME3_Infected	T200_Mock	>tr|A0A2C9WL11|A0A2C9WL11_MANES Uncharacterized protein OS=Manihot esculenta OX=3983 GN=MANES_01G148200 PE=3 SV=1	1.07993e+06	457527	1.31989e+06	391241	575721	900097	815741	1.4785e+06	2.36376e+06	758554	427107	912473
tr|A0A2C9UVQ3	10	9	47.255	0.156925	1.89729	T200_Mock	TME3_Mock	>tr|A0A2C9UVQ3|A0A2C9UVQ3_MANES Uncharacterized protein OS=Manihot esculenta OX=3983 GN=MANES_12G075000 PE=3 SV=1	2.27008e+06	1.43921e+06	4.20241e+06	2.09503e+06	3.07027e+06	3.32836e+06	2.12044e+06	1.79585e+06	1.09583e+06	1.70637e+06	922005	1.84836e+06
tr|A0A2C9U643	4	4	17.1185	0.156925	1.80378	T200_Infected	TME3_Infected	>tr|A0A2C9U643|A0A2C9U643_MANES Uncharacterized protein OS=Manihot esculenta OX=3983 GN=MANES_17G082800 PE=4 SV=1	323486	275014	176518	266670	259068	209987	72370.9	129969	227324	279712	134253	156683
tr|A0A2C9WP86;tr|A0A2C9VT15;tr|A0A2C9VV68;tr|A0A2C9WP56	5	5	27.3302	0.156925	2.04879	TME3_Mock	T200_Infected	>tr|A0A2C9WP86|A0A2C9WP86_MANES Uncharacterized protein OS=Manihot esculenta OX=3983 GN=MANES_01G259600 PE=3 SV=1	724275	268763	158976	451720	471977	481273	516853	707704	1.0649e+06	929852	396440	1.03394e+06
tr|A0A2C9VWW2;tr|A0A2C9TZT3	6	6	34.0853	0.156925	4.07316	T200_Infected	T200_Mock	>tr|A0A2C9VWW2|A0A2C9VWW2_MANES Uncharacterized protein OS=Manihot esculenta OX=3983 GN=MANES_05G161500 PE=4 SV=1	2.36282e+06	9.97826e+06	1.79701e+06	882096	1.37605e+06	1.21289e+06	1.21006e+06	3.03547e+06	3.93877e+06	2.21578e+06	2.10968e+06	1.29492e+06
tr|A0A2C9WJV5	8	2	72.9182	0.156925	3.27515	TME3_Mock	T200_Mock	>tr|A0A2C9WJV5|A0A2C9WJV5_MANES Uncharacterized protein OS=Manihot esculenta OX=3983 GN=MANES_01G097700 PE=4 SV=1	455232	557114	270213	452755	126338	462909	1.21448e+06	516053	129235	1.28781e+06	1.22818e+06	896722
tr|A0A2C9UHP4	52	21	768.047	0.156925	2.30788	T200_Infected	TME3_Mock	>tr|A0A2C9UHP4|A0A2C9UHP4_MANES Phosphoglycerate kinase OS=Manihot esculenta OX=3983 GN=MANES_14G009000 PE=3 SV=1	3.24198e+08	4.13582e+08	6.77806e+08	2.12277e+08	3.73845e+08	268540407	140203262	3.00984e+08	4.7511e+08	2.58951e+08	2.14163e+08	1.40255e+08
tr|A0A2C9U5Z2;tr|A0A2C9U5T4;tr|A0A2C9UFJ8	3	3	25.66	0.15709	1.53051	T200_Mock	TME3_Infected	>tr|A0A2C9U5Z2|A0A2C9U5Z2_MANES Pyruvate dehydrogenase E1 component subunit beta OS=Manihot esculenta OX=3983 GN=MANES_17G071300 PE=4 SV=1	1.07974e+06	1.11167e+06	834257	1.67675e+06	1.24753e+06	985035	1.12556e+06	755871	672823	889806	1.16993e+06	1.02355e+06
tr|A0A2C9UBL4	2	2	4.01457	0.15709	2.72893	T200_Infected	T200_Mock	>tr|A0A2C9UBL4|A0A2C9UBL4_MANES Uncharacterized protein OS=Manihot esculenta OX=3983 GN=MANES_16G135300 PE=4 SV=1	111285	484465	336594	102544	156114	82993.5	100837	257813	181520	128752	135128	108842
tr|A0A2C9W9C4	6	5	34.2874	0.15711	3.33966	TME3_Infected	T200_Mock	>tr|A0A2C9W9C4|A0A2C9W9C4_MANES Uncharacterized protein OS=Manihot esculenta OX=3983 GN=MANES_03G204200 PE=4 SV=1	3.02603e+06	3.2491e+06	5.83801e+06	1.25782e+06	4.00764e+06	3.16912e+06	3.59629e+06	1.07336e+07	1.38387e+07	4.68084e+06	1.45562e+06	5.42942e+06
tr|A0A2C9VXM9;tr|A0A2C9VXN8	3	3	12.6238	0.15711	4.89885	TME3_Infected	T200_Mock	>tr|A0A2C9VXM9|A0A2C9VXM9_MANES Uncharacterized protein OS=Manihot esculenta OX=3983 GN=MANES_05G186400 PE=4 SV=1	268186	68299	249649	153210	120483	152923	128342	739346	1.22224e+06	136153	169543	182392
tr|A0A2C9U2G5	9	7	46.6258	0.15711	1.7257	T200_Mock	T200_Infected	>tr|A0A2C9U2G5|A0A2C9U2G5_MANES Uncharacterized protein OS=Manihot esculenta OX=3983 GN=MANES_18G058500 PE=3 SV=1	1.87194e+06	1.2708e+06	1.61082e+06	2.70544e+06	3.00474e+06	2.49302e+06	2.26713e+06	1.58936e+06	2.23733e+06	1.91271e+06	1.24167e+06	3.24975e+06
tr|A0A2C9VYT5;tr|A0A199U9P6;tr|A0A2C9TZW6	18	17	123.571	0.15711	1.77142	TME3_Infected	T200_Infected	>tr|A0A2C9VYT5|A0A2C9VYT5_MANES Uncharacterized protein OS=Manihot esculenta OX=3983 GN=MANES_05G155000 PE=3 SV=1	4.91452e+06	3.6357e+06	2.5635e+06	5.70098e+06	4.68239e+06	3.80583e+06	5.0001e+06	6.77751e+06	7.90944e+06	5.37097e+06	2.73573e+06	5.7113e+06
tr|A0A251J6Y7	2	2	10.8927	0.15711	1.9349	TME3_Infected	TME3_Mock	>tr|A0A251J6Y7|A0A251J6Y7_MANES Uncharacterized protein OS=Manihot esculenta OX=3983 GN=MANES_15G169000 PE=4 SV=1	402255	645220	849327	581101	1.07442e+06	726771	584674	1.22333e+06	1.1649e+06	442403	436724	657337
tr|A0A2C9UGS2	10	4	70.4173	0.15711	2.09576	T200_Mock	TME3_Infected	>tr|A0A2C9UGS2|A0A2C9UGS2_MANES Uncharacterized protein OS=Manihot esculenta OX=3983 GN=MANES_15G163200 PE=4 SV=1	1.81099e+06	1.80483e+06	1.04228e+06	2.86202e+06	1.48738e+06	2.21353e+06	1.94351e+06	708107	479917	1.3223e+06	1.70761e+06	884002
tr|A0A2C9W208;tr|A0A251JSG4;tr|A0A2C9U6R6;tr|A0A2C9UNI1;tr|A0A2C9UQY7;tr|A0A2C9US16;tr|A0A2C9V7S0;tr|A0A2C9V8X4;tr|A0A2C9V8X7;tr|A0A2C9VHP5;tr|A0A2C9VK34;tr|A0A2C9VM58;tr|A0A2C9VNQ2;tr|A0A2C9VS47;tr|A0A2C9VU36;tr|A0A2C9VUI2;tr|A0A2C9W1R7;tr|A0A2C9W1X8;tr|A0A2C9W218;tr|A0A2C9W3D9;tr|A0A2C9WEX7;tr|A0A2C9WNB4;tr|A0A2C9WPM4	6	6	13.8198	0.15711	16.725	T200_Infected	TME3_Infected	>tr|A0A2C9W208|A0A2C9W208_MANES Uncharacterized protein OS=Manihot esculenta OX=3983 GN=MANES_04G127600 PE=4 SV=1	540490	209725	4.51063e+06	566314	212492	292181	46521.5	102873	165156	1.60315e+06	405133	102488
tr|A0A251LVL4	13	6	45.8274	0.15711	2.02286	T200_Mock	TME3_Infected	>tr|A0A251LVL4|A0A251LVL4_MANES Phosphomannomutase OS=Manihot esculenta OX=3983 GN=MANES_01G259900 PE=3 SV=1	560920	364924	235679	642330	618633	800756	568097	248529	202586	253245	646761	483492
tr|A0A2C9V136;tr|A0A2C9VHK0;tr|A0A2C9VZ79;tr|A0A2C9W0G8	4	3	29.2193	0.157188	2.88417	TME3_Mock	TME3_Infected	>tr|A0A2C9V136|A0A2C9V136_MANES Histone H2A OS=Manihot esculenta OX=3983 GN=MANES_11G133400 PE=3 SV=1	627637	1.03932e+06	348664	455039	526573	989553	261251	457973	506094	2.04645e+06	857783	629801
tr|A0A2C9WIS8	9	8	99.4214	0.157354	1.58672	T200_Mock	TME3_Infected	>tr|A0A2C9WIS8|A0A2C9WIS8_MANES Uncharacterized protein OS=Manihot esculenta OX=3983 GN=MANES_01G082700 PE=4 SV=1	1.08549e+07	8.31515e+06	7.18701e+06	1.21738e+07	8.86905e+06	8.28605e+06	9.75942e+06	4.77894e+06	3.94554e+06	5.59024e+06	7.98429e+06	7.1787e+06
tr|A0A2C9UPV7	11	5	162.438	0.157704	2.03203	T200_Infected	TME3_Mock	>tr|A0A2C9UPV7|A0A2C9UPV7_MANES Uncharacterized protein OS=Manihot esculenta OX=3983 GN=MANES_13G042400 PE=4 SV=1	2.07245e+07	5.63032e+07	2.7633e+07	1.77507e+07	4.57684e+07	3.07442e+07	2.56009e+07	3.20958e+07	4.03485e+07	2.09122e+07	1.46066e+07	1.59868e+07
tr|A0A2C9UBD2	7	7	69.4603	0.157704	1.37069	TME3_Mock	T200_Mock	>tr|A0A2C9UBD2|A0A2C9UBD2_MANES Uncharacterized protein OS=Manihot esculenta OX=3983 GN=MANES_16G101100 PE=4 SV=1	3.8829e+06	4.09156e+06	3.76296e+06	2.54907e+06	3.47056e+06	4.12832e+06	4.41595e+06	4.16075e+06	3.61812e+06	3.81477e+06	5.61428e+06	4.48067e+06
tr|A0A2C9VDB6	4	3	45.6451	0.157704	2.08982	T200_Mock	TME3_Infected	>tr|A0A2C9VDB6|A0A2C9VDB6_MANES Uncharacterized protein OS=Manihot esculenta OX=3983 GN=MANES_08G042800 PE=4 SV=1	1.41624e+06	1.44453e+06	1.12286e+06	1.88833e+06	3.62736e+06	1.40673e+06	833077	1.17896e+06	1.30042e+06	601505	929829	1.98356e+06
tr|A0A2C9U007	10	10	65.8036	0.157704	2.14231	T200_Mock	TME3_Infected	>tr|A0A2C9U007|A0A2C9U007_MANES Uncharacterized protein OS=Manihot esculenta OX=3983 GN=MANES_18G037300 PE=4 SV=1	1.88619e+06	2.1015e+06	819765	2.47243e+06	1.85634e+06	3.34253e+06	2.2821e+06	731195	567560	1.72737e+06	1.55506e+06	2.54603e+06
tr|A0A2C9VY28;tr|A0A2C9W0B5	24	8	386.922	0.157704	3.13928	T200_Infected	T200_Mock	>tr|A0A2C9VY28|A0A2C9VY28_MANES Fructose-bisphosphate aldolase OS=Manihot esculenta OX=3983 GN=MANES_05G202700 PE=3 SV=1	2.53654e+07	7.6573e+07	1.26515e+08	1.57011e+07	3.3263e+07	2.38082e+07	2.22502e+07	6.64276e+07	8.73297e+07	3.24337e+07	3.19814e+07	1.95282e+07
tr|A0A2C9V3F8;tr|A0A2C9VLR7;tr|A0A2C9VYF6	7	2	40.4171	0.157704	1.52852	T200_Mock	T200_Infected	>tr|A0A2C9V3F8|A0A2C9V3F8_MANES Uncharacterized protein OS=Manihot esculenta OX=3983 GN=MANES_11G162400 PE=4 SV=1	529418	447827	630959	689257	726255	1.04266e+06	758123	535989	730337	493534	367212	786663
tr|A0A2C9VTX0	4	4	19.6317	0.157704	3.00857	T200_Mock	TME3_Infected	>tr|A0A2C9VTX0|A0A2C9VTX0_MANES Uncharacterized protein OS=Manihot esculenta OX=3983 GN=MANES_06G165100 PE=3 SV=1	473376	132508	97441.1	245985	557515	388056	256129	61095.8	78829	131271	93742.8	274052
tr|A0A2C9V3M1;tr|A0A2C9VJV6	2	2	3.23464	0.157704	2.02213	TME3_Mock	T200_Infected	>tr|A0A2C9V3M1|A0A2C9V3M1_MANES Uncharacterized protein OS=Manihot esculenta OX=3983 GN=MANES_10G054000 PE=4 SV=1	139885	73811.1	66053.6	93327.1	134896	118134	103663	250752	185040	130736	126039	308915
tr|A0A2C9V6V1	18	17	99.8889	0.157704	1.36839	T200_Mock	T200_Infected	>tr|A0A2C9V6V1|A0A2C9V6V1_MANES Uncharacterized protein OS=Manihot esculenta OX=3983 GN=MANES_09G005800 PE=3 SV=1	1.4754e+06	1.73247e+06	1.73617e+06	2.09045e+06	2.59897e+06	2.07596e+06	1.95008e+06	1.81648e+06	1.71633e+06	1.39937e+06	1.49743e+06	2.4194e+06
tr|A0A2C9VTQ7	7	7	59.9578	0.157704	2.04083	T200_Mock	TME3_Mock	>tr|A0A2C9VTQ7|A0A2C9VTQ7_MANES Uncharacterized protein OS=Manihot esculenta OX=3983 GN=MANES_05G058400 PE=4 SV=1	1.31092e+07	4.098e+06	7.35954e+06	1.10547e+07	1.01308e+07	1.52388e+07	1.01979e+07	5.07418e+06	5.39148e+06	4.25142e+06	5.3958e+06	8.20055e+06
tr|A0A2C9WH44	2	2	10.1151	0.157704	1.98146	T200_Mock	TME3_Mock	>tr|A0A2C9WH44|A0A2C9WH44_MANES Uncharacterized protein OS=Manihot esculenta OX=3983 GN=MANES_01G024300 PE=4 SV=1	210707	180914	263200	197495	416319	468059	230593	313432	318153	87821.1	167060	291116
tr|A0A2C9WEH9;tr|A0A2C9WCL9;tr|A0A2C9WKG7	10	9	92.0459	0.157704	1.90498	TME3_Infected	T200_Mock	>tr|A0A2C9WEH9|A0A2C9WEH9_MANES Uncharacterized protein OS=Manihot esculenta OX=3983 GN=MANES_02G089200 PE=3 SV=1	5.62739e+06	6.57205e+06	6.02415e+06	4.77753e+06	6.29318e+06	5.24951e+06	5.4597e+06	1.45255e+07	1.11045e+07	9.35744e+06	4.9639e+06	6.09819e+06
tr|A0A199UBX2	12	4	85.6391	0.157704	1.85022	TME3_Infected	T200_Mock	>tr|A0A199UBX2|A0A199UBX2_MANES Uncharacterized protein OS=Manihot esculenta OX=3983 GN=MANES_S023700 PE=4 SV=1	3.12639e+06	2.24608e+06	3.05512e+06	1251199	2.3962e+06	1.68003e+06	2.08893e+06	4.05768e+06	3.7103e+06	2.78476e+06	1.22775e+06	2.63438e+06
tr|A0A2C9VQY5	6	6	35.5914	0.157704	6.62872	T200_Infected	T200_Mock	>tr|A0A2C9VQY5|A0A2C9VQY5_MANES Uncharacterized protein OS=Manihot esculenta OX=3983 GN=MANES_06G146800 PE=4 SV=1	1.16081e+06	6.44252e+06	9.44171e+06	103839	1.51076e+06	956787	795370	4.89012e+06	9.76166e+06	3.04595e+06	779518	1.40887e+06
tr|A0A2C9UF63;tr|A0A2C9U5E4	4	4	18.4351	0.157704	2.67382	T200_Mock	T200_Infected	>tr|A0A2C9UF63|A0A2C9UF63_MANES Uncharacterized protein OS=Manihot esculenta OX=3983 GN=MANES_15G121800 PE=4 SV=1	317171	48857.7	132242	354405	463529	514356	303229	344061	217221	219980	126332	644315
tr|A0A199UAE9	8	6	72.2997	0.157704	1.45839	TME3_Infected	TME3_Mock	>tr|A0A199UAE9|A0A199UAE9_MANES Uncharacterized protein OS=Manihot esculenta OX=3983 GN=MANES_S086500 PE=4 SV=1	1.5082e+06	2.88611e+06	2.44952e+06	2.51341e+06	2.41713e+06	1.95752e+06	2.47138e+06	2.4715e+06	2.77582e+06	1.45576e+06	1.88564e+06	1.9512e+06
tr|A0A2C9URK3	46	14	481.017	0.157704	1.45169	TME3_Infected	T200_Mock	>tr|A0A2C9URK3|A0A2C9URK3_MANES Uncharacterized protein OS=Manihot esculenta OX=3983 GN=MANES_13G070400 PE=4 SV=1	7.55566e+06	7.2229e+06	6.78927e+06	6.20159e+06	7.34694e+06	5.29864e+06	6.20392e+06	1.0542e+07	1.06144e+07	8.24899e+06	7.02487e+06	1.01541e+07
tr|A0A2C9WC44	2	2	6.66022	0.157704	2.32797	T200_Infected	TME3_Infected	>tr|A0A2C9WC44|A0A2C9WC44_MANES ATP-dependent DNA helicase OS=Manihot esculenta OX=3983 GN=MANES_02G085900 PE=3 SV=1	1.18387e+07	6.25284e+06	5.35458e+06	8.43894e+06	3.32993e+06	5.51538e+06	6.74688e+06	2.30903e+06	1.01555e+06	3.98745e+06	4.51603e+06	3.60873e+06
tr|A0A251KMI9;tr|A0A2C9VF84	3	3	20.408	0.157704	2.84543	TME3_Infected	T200_Infected	>tr|A0A251KMI9|A0A251KMI9_MANES Uncharacterized protein OS=Manihot esculenta OX=3983 GN=MANES_09G126600 PE=4 SV=1	286252	284075	333135	165213	524512	430185	388775	947852	1.23411e+06	395798	141691	550721
tr|A0A2C9VD64	5	2	31.5948	0.157704	2.11417	T200_Mock	T200_Infected	>tr|A0A2C9VD64|A0A2C9VD64_MANES 40S ribosomal protein S27 OS=Manihot esculenta OX=3983 GN=MANES_09G173400 PE=3 SV=1	1.35298e+06	561354	769195	1.28373e+06	2.88371e+06	1.506e+06	1.81638e+06	1.41154e+06	1.57645e+06	1.1963e+06	1.12547e+06	3.29841e+06
tr|A0A2C9WR12;Reverse >tr|A0A2C9U5I8;Reverse >tr|A0A2C9U8Y9	15	11	84.7019	0.157766	1.48798	T200_Infected	TME3_Mock	>tr|A0A2C9WR12|A0A2C9WR12_MANES Uncharacterized protein OS=Manihot esculenta OX=3983 GN=MANES_01G273600 PE=4 SV=1	1.9106e+06	1.89169e+06	1.29825e+06	1.95228e+06	1.78445e+06	1.23139e+06	1.48892e+06	966422	1.24684e+06	1.42931e+06	742392	1.25613e+06
tr|A0A2C9UP44;tr|A0A251JK24;tr|A0A251K1M0;tr|A0A2C9UNU7;tr|A0A2C9UTJ1;tr|A0A2C9VBU0	10	6	30.3798	0.158011	1.41541	T200_Mock	T200_Infected	>tr|A0A2C9UP44|A0A2C9UP44_MANES Glucose-6-phosphate 1-dehydrogenase OS=Manihot esculenta OX=3983 GN=MANES_13G062300 PE=3 SV=1	1.06481e+06	1.05122e+06	916257	1.3512e+06	1.80941e+06	1.13133e+06	1.17111e+06	1.28243e+06	1.41253e+06	974517	1.02557e+06	1.51059e+06
tr|A0A2C9VDK9	35	31	413.97	0.158011	2.55183	T200_Infected	T200_Mock	>tr|A0A2C9VDK9|A0A2C9VDK9_MANES Uncharacterized protein OS=Manihot esculenta OX=3983 GN=MANES_09G179000 PE=4 SV=1	8.38208e+07	1.94592e+08	3.54568e+08	6.30752e+07	1.05831e+08	7.91437e+07	7.96894e+07	1.74924e+08	2.26034e+08	108959557	9.40102e+07	6.66683e+07
tr|A0A2C9V4Q9	5	3	14.4984	0.158011	1.73203	T200_Infected	T200_Mock	>tr|A0A2C9V4Q9|A0A2C9V4Q9_MANES Uncharacterized protein OS=Manihot esculenta OX=3983 GN=MANES_10G054500 PE=4 SV=1	230547	380860	257222	237376	152334	111800	168750	193163	222844	178623	290549	143489
tr|A0A2C9UTY4;tr|A0A2C9UVP2	5	3	34.0435	0.158011	3.19509	TME3_Mock	T200_Infected	>tr|A0A2C9UTY4|A0A2C9UTY4_MANES NEDD8-activating enzyme E1 regulatory subunit OS=Manihot esculenta OX=3983 GN=MANES_12G066600 PE=3 SV=1	247868	72102.4	62241.9	201642	537979	306304	191643	284998	292121	296248	121678	803274
tr|A0A2C9ULC3	4	3	14.7039	0.158011	2.67801	T200_Infected	TME3_Mock	>tr|A0A2C9ULC3|A0A2C9ULC3_MANES Uncharacterized protein OS=Manihot esculenta OX=3983 GN=MANES_14G133800 PE=4 SV=1	194101	513810	890116	314936	371880	317411	253921	325233	401512	303456	150415	142852
tr|A0A251LWJ3;tr|A0A251LGW0;tr|A0A251LVD1	11	10	53.6698	0.15806	1.54834	TME3_Infected	TME3_Mock	>tr|A0A251LWJ3|A0A251LWJ3_MANES Starch synthase, chloroplastic/amyloplastic OS=Manihot esculenta OX=3983 GN=MANES_02G082800 PE=3 SV=1	1.58767e+06	1.7839e+06	1.78195e+06	1.14582e+06	1.78602e+06	967934	1.38257e+06	1.70599e+06	2.67737e+06	1.28918e+06	904255	1.5305e+06
tr|A0A2C9V9Y0	4	4	29.8151	0.15806	12.9322	TME3_Infected	T200_Mock	>tr|A0A2C9V9Y0|A0A2C9V9Y0_MANES Peroxidase OS=Manihot esculenta OX=3983 GN=MANES_09G115300 PE=3 SV=1	459219	779685	540805	204174	86386.6	60369.3	78708.4	2.31034e+06	2.14926e+06	914398	390038	169874
tr|A0A2C9WDE7	28	27	320.016	0.158256	1.92832	TME3_Infected	T200_Mock	>tr|A0A2C9WDE7|A0A2C9WDE7_MANES Uncharacterized protein OS=Manihot esculenta OX=3983 GN=MANES_02G128600 PE=4 SV=1	4.4971e+07	5.65321e+07	7.96971e+07	2.88215e+07	5.19304e+07	3.46208e+07	3.7559e+07	8.72596e+07	9.76563e+07	5.5684e+07	2.86799e+07	3.9136e+07
tr|A0A2C9WBV2;tr|A0A2C9WBX0;tr|A0A2C9WIJ7	3	2	14.549	0.158256	3.06017	TME3_Mock	TME3_Infected	>tr|A0A2C9WBV2|A0A2C9WBV2_MANES Uncharacterized protein OS=Manihot esculenta OX=3983 GN=MANES_02G028100 PE=4 SV=1	100531	54894.3	23250.6	119615	33526.8	60295.4	77510.4	19644.8	4400.51	73590.6	144023	93164.9
tr|A0A2C9V1R1	9	4	93.1567	0.158256	1.55493	TME3_Infected	TME3_Mock	>tr|A0A2C9V1R1|A0A2C9V1R1_MANES Uncharacterized protein OS=Manihot esculenta OX=3983 GN=MANES_11G164700 PE=4 SV=1	1.76195e+06	1.47862e+06	2.83088e+06	1.82401e+06	2.31856e+06	2.19042e+06	2.20276e+06	2.92596e+06	2.5155e+06	1.19602e+06	1.57988e+06	2.14024e+06
tr|A0A2C9VYF1	4	3	25.0973	0.158256	3.03547	T200_Infected	TME3_Infected	>tr|A0A2C9VYF1|A0A2C9VYF1_MANES Uncharacterized protein OS=Manihot esculenta OX=3983 GN=MANES_05G144200 PE=3 SV=1	255414	109099	36995.3	150704	109505	101664	79538.2	33834.9	18899	52179	127025	120187
tr|A0A2C9V4Y6;tr|A0A2C9V5S5;tr|A0A2C9VTI3;tr|A0A2C9VUY0	15	8	95.8292	0.158256	1.56195	T200_Mock	T200_Infected	>tr|A0A2C9V4Y6|A0A2C9V4Y6_MANES Uncharacterized protein OS=Manihot esculenta OX=3983 GN=MANES_10G060800 PE=3 SV=1	3.82538e+06	3.30717e+06	2.26588e+06	3.697e+06	5.3596e+06	5.62324e+06	3.65178e+06	3.64534e+06	2.97155e+06	4.31173e+06	2.8371e+06	5.52447e+06
tr|A0A2C9UE37	2	2	7.83846	0.158256	2.33983	T200_Mock	T200_Infected	>tr|A0A2C9UE37|A0A2C9UE37_MANES Uncharacterized protein OS=Manihot esculenta OX=3983 GN=MANES_15G087400 PE=4 SV=1	139886	563.957	3934.41	69459.7	160138	108238	83108.8	56895.5	81796	145609	12851.8	112305
tr|A0A2C9WQU7	30	5	424.638	0.158256	1.80696	T200_Mock	T200_Infected	>tr|A0A2C9WQU7|A0A2C9WQU7_MANES S-adenosylmethionine synthase OS=Manihot esculenta OX=3983 GN=MANES_01G233200 PE=3 SV=1	5.36358e+06	3.03834e+06	1.55091e+06	5.67593e+06	5.74073e+06	6.56774e+06	5.93968e+06	2.48537e+06	4.19519e+06	4.35417e+06	4.91325e+06	5.97774e+06
tr|A0A2C9W5K0;tr|A0A2C9UA70	2	2	13.3952	0.158256	1.6965	T200_Mock	T200_Infected	>tr|A0A2C9W5K0|A0A2C9W5K0_MANES Uncharacterized protein OS=Manihot esculenta OX=3983 GN=MANES_03G077100 PE=4 SV=1	264525	159033	155744	247624	443578	291581	227867	240089	208498	230846	138403	291202
tr|A0A2C9W386	2	2	18.4676	0.158256	2.15256	TME3_Infected	T200_Infected	>tr|A0A2C9W386|A0A2C9W386_MANES Uncharacterized protein OS=Manihot esculenta OX=3983 GN=MANES_03G002300 PE=4 SV=1	272744	174136	204221	270617	430077	335735	286167	442084	673286	348365	175400	502256
tr|A0A2C9WP37	3	2	8.36845	0.158256	2.10808	TME3_Mock	T200_Infected	>tr|A0A2C9WP37|A0A2C9WP37_MANES Molybdopterin synthase catalytic subunit OS=Manihot esculenta OX=3983 GN=MANES_01G177200 PE=3 SV=1	332495	255708	94751.6	303443	306292	235083	369508	230493	169239	710306	326706	402709
tr|A0A2C9WDD9;tr|A0A199U961;tr|A0A2C9WAZ0;tr|A0A2C9WB64;tr|A0A2C9WDN8	20	3	134.112	0.158256	2.11403	T200_Mock	TME3_Mock	>tr|A0A2C9WDD9|A0A2C9WDD9_MANES Alpha-1,4 glucan phosphorylase OS=Manihot esculenta OX=3983 GN=MANES_02G052600 PE=3 SV=1	362658	156400	414179	318208	379008	315910	80142.4	144126	358573	91634	200521	187085
tr|A0A2C9WGE6;tr|A0A2C9WD58	11	6	104.695	0.158256	1.44816	T200_Mock	T200_Infected	>tr|A0A2C9WGE6|A0A2C9WGE6_MANES Protein transport protein SEC23 OS=Manihot esculenta OX=3983 GN=MANES_01G002500 PE=3 SV=1	1.40725e+06	1.28816e+06	934279	1.50776e+06	2.31203e+06	1.43659e+06	1.50303e+06	1.53217e+06	1.40242e+06	1.73215e+06	1.28534e+06	1.99815e+06
tr|A0A2C9U1P6;tr|A0A2C9U0T4;tr|A0A2C9WDY5	12	12	100.815	0.158256	1.51749	TME3_Infected	T200_Infected	>tr|A0A2C9U1P6|A0A2C9U1P6_MANES Glucose-6-phosphate isomerase OS=Manihot esculenta OX=3983 GN=MANES_18G060600 PE=3 SV=1	3.84647e+06	3.96104e+06	3.81853e+06	4.32444e+06	3.36367e+06	5.83861e+06	3.97122e+06	6.82792e+06	6.84331e+06	3.28928e+06	4.81193e+06	3.65917e+06
tr|A0A2C9UFU1	2	2	7.77935	0.158256	5.16662	TME3_Infected	T200_Mock	>tr|A0A2C9UFU1|A0A2C9UFU1_MANES Uncharacterized protein OS=Manihot esculenta OX=3983 GN=MANES_15G105800 PE=3 SV=1	2.36686e+06	674124	717061	222064	251881	574307	4.21844e+06	539549	657934	620851	388844	908196
tr|A0A2C9VHG1;tr|A0A2C9V617;tr|A0A2C9V664	11	10	54.5536	0.158256	1.91746	T200_Infected	TME3_Mock	>tr|A0A2C9VHG1|A0A2C9VHG1_MANES Ribosomal protein OS=Manihot esculenta OX=3983 GN=MANES_07G010300 PE=3 SV=1	3.95168e+06	2.69851e+06	7.22135e+06	2.286e+06	3.58376e+06	4.9728e+06	2.97774e+06	2.71458e+06	2.21023e+06	2.61029e+06	2.04789e+06	2.57613e+06
tr|A0A2C9VKL0	4	2	20.6203	0.158256	3.65107	T200_Mock	T200_Infected	>tr|A0A2C9VKL0|A0A2C9VKL0_MANES Uncharacterized protein OS=Manihot esculenta OX=3983 GN=MANES_07G068000 PE=4 SV=1	153390	70500.4	11954.5	133679	389358	338047	37745.2	92072.7	270497	74961.8	64599.7	99942.2
tr|A0A2C9WA82;tr|A0A2C9UD11	5	5	23.635	0.158266	1.605	TME3_Mock	T200_Infected	>tr|A0A2C9WA82|A0A2C9WA82_MANES Uncharacterized protein OS=Manihot esculenta OX=3983 GN=MANES_03G152200 PE=4 SV=1	2.6092e+06	1.11982e+06	750344	2.1559e+06	1.9798e+06	2.15956e+06	1.72111e+06	1.57868e+06	2.16996e+06	2.49516e+06	2.53638e+06	2.15783e+06
tr|A0A2C9USG0;tr|A0A2C9U9V3;tr|A0A2C9UW88;tr|A0A2C9UY07;tr|A0A2C9V8S1;tr|A0A2C9VAG1;tr|A0A2C9W682	3	2	10.4664	0.158266	2.82129	T200_Infected	T200_Mock	>tr|A0A2C9USG0|A0A2C9USG0_MANES ATP-dependent 6-phosphofructokinase OS=Manihot esculenta OX=3983 GN=PFK PE=3 SV=1	2.94202e+06	1.71018e+07	7.06179e+06	3.2938e+06	3.35554e+06	2.95818e+06	4.94513e+06	1.21136e+07	9.60528e+06	1.07813e+07	9.14304e+06	4.28939e+06
tr|A0A2C9U9F6	5	2	25.1334	0.158266	42.8269	T200_Infected	T200_Mock	>tr|A0A2C9U9F6|A0A2C9U9F6_MANES Uncharacterized protein OS=Manihot esculenta OX=3983 GN=MANES_16G037000 PE=4 SV=1	33717.6	627687	1.31905e+06	0	20344.2	25899.1	20025.5	679969	250522	15740.4	72883.5	770.853
tr|A0A251KDD0	5	5	21.5468	0.158266	1.95317	T200_Mock	T200_Infected	>tr|A0A251KDD0|A0A251KDD0_MANES Uncharacterized protein OS=Manihot esculenta OX=3983 GN=MANES_08G116100 PE=4 SV=1	550815	168834	544255	791105	855791	821722	777282	648826	655826	724497	309271	828762
tr|A0A2C9UKX9	27	25	267.972	0.158297	1.89326	T200_Mock	TME3_Infected	>tr|A0A2C9UKX9|A0A2C9UKX9_MANES Uncharacterized protein OS=Manihot esculenta OX=3983 GN=MANES_14G078700 PE=4 SV=1	4.65402e+07	3.31982e+07	1.64704e+07	5.32054e+07	4.97375e+07	4.26717e+07	4.33024e+07	1.75226e+07	1.60873e+07	2.63061e+07	2.82654e+07	3.5799e+07
tr|A0A2C9W393;tr|A0A0C4ZR11	4	3	10.5004	0.158297	3.96056	TME3_Infected	T200_Mock	>tr|A0A2C9W393|A0A2C9W393_MANES Uncharacterized protein OS=Manihot esculenta OX=3983 GN=MANES_04G165200 PE=4 SV=1	114795	27196.7	33705	33358.4	65291.6	57239.1	65039.7	205238	347130	118366	31133.2	157345
tr|A0A2C9WHU5	5	3	14.4681	0.158297	1.86217	TME3_Mock	T200_Infected	>tr|A0A2C9WHU5|A0A2C9WHU5_MANES Uncharacterized protein OS=Manihot esculenta OX=3983 GN=MANES_01G034300 PE=4 SV=1	190569	65581.5	291778	191774	364785	420916	271488	181486	222154	391631	302995	325709
tr|A0A2C9V9K5;tr|A0A2C9V4R1	18	7	129.955	0.158297	1.57946	TME3_Infected	T200_Infected	>tr|A0A2C9V9K5|A0A2C9V9K5_MANES Pyruvate kinase OS=Manihot esculenta OX=3983 GN=MANES_09G061100 PE=3 SV=1	1.45088e+06	1.67969e+06	1.05403e+06	1.57382e+06	1.68027e+06	1.20117e+06	1.41419e+06	2.47196e+06	2.72327e+06	1.94767e+06	1.44502e+06	2.25822e+06
tr|A0A2C9VT23;tr|A0A2C9WQM5	10	8	77.918	0.158297	1.42971	T200_Mock	T200_Infected	>tr|A0A2C9VT23|A0A2C9VT23_MANES Uncharacterized protein OS=Manihot esculenta OX=3983 GN=MANES_05G038700 PE=4 SV=1	2.05839e+06	2.20644e+06	1.635e+06	2.37859e+06	3.2136e+06	2.84285e+06	2.71198e+06	1.85172e+06	2.44084e+06	2.96543e+06	2.17647e+06	1.90015e+06
tr|A0A2C9VB26	19	11	172.961	0.158297	1.45868	T200_Mock	T200_Infected	>tr|A0A2C9VB26|A0A2C9VB26_MANES T-complex protein 1 subunit delta OS=Manihot esculenta OX=3983 GN=MANES_09G152200 PE=3 SV=1	4.63729e+06	2.53725e+06	3.12331e+06	6.04928e+06	5.03727e+06	3.93477e+06	4.96198e+06	3.51922e+06	2.88736e+06	4.6366e+06	4.11885e+06	5.95946e+06
tr|A0A2C9U752;tr|A0A2C9U8B3	21	18	196.563	0.158297	1.83296	T200_Mock	TME3_Infected	>tr|A0A2C9U752|A0A2C9U752_MANES Uncharacterized protein OS=Manihot esculenta OX=3983 GN=MANES_16G000600 PE=4 SV=1	3.31673e+07	3.71197e+07	1.92155e+07	4.40524e+07	4.70943e+07	3.85097e+07	3.77777e+07	1.68375e+07	1.61209e+07	1.93075e+07	4.06855e+07	3.27037e+07
tr|A0A2C9UX64;tr|A0A2C9UY11	10	6	74.3851	0.158297	3.17957	TME3_Infected	T200_Mock	>tr|A0A2C9UX64|A0A2C9UX64_MANES Uncharacterized protein OS=Manihot esculenta OX=3983 GN=MANES_12G127800 PE=3 SV=1	1.29125e+06	1.98423e+06	3.56137e+06	565585	1.26539e+06	1.10693e+06	1.06173e+06	4.60242e+06	3.67714e+06	2.20762e+06	730789	1.53104e+06
tr|A0A2C9V3C9	11	4	106.408	0.158297	1.47132	T200_Infected	TME3_Mock	>tr|A0A2C9V3C9|A0A2C9V3C9_MANES Uncharacterized protein OS=Manihot esculenta OX=3983 GN=MANES_10G052600 PE=4 SV=1	3.48105e+06	3.79237e+06	4.54549e+06	3.87928e+06	3.26437e+06	2.01331e+06	2.22076e+06	3.3458e+06	2.78808e+06	2.26594e+06	3.12817e+06	2.63876e+06
tr|A0A2C9VCL2	8	2	67.0209	0.158297	2.07528	T200_Infected	TME3_Infected	>tr|A0A2C9VCL2|A0A2C9VCL2_MANES Uncharacterized protein OS=Manihot esculenta OX=3983 GN=MANES_09G154000 PE=3 SV=1	1.40741e+06	1.16057e+06	2.12297e+06	1.42515e+06	762507	1.05861e+06	1.02218e+06	670181	568033	1.2303e+06	1.66895e+06	585965
tr|A0A251LCR3	7	3	50.0383	0.158297	1.35544	TME3_Mock	T200_Infected	>tr|A0A251LCR3|A0A251LCR3_MANES Importin subunit alpha OS=Manihot esculenta OX=3983 GN=MANES_03G201400 PE=3 SV=1	197193	200503	293537	333439	234584	253741	245549	200808	254196	374868	259054	303003
tr|A0A2C9VFK1	12	10	87.0008	0.158297	14.1032	TME3_Infected	T200_Mock	>tr|A0A2C9VFK1|A0A2C9VFK1_MANES Uncharacterized protein OS=Manihot esculenta OX=3983 GN=MANES_08G054400 PE=3 SV=1	1.00599e+06	1.02926e+06	1.82867e+06	334149	485836	403606	292573	7.93978e+06	9.02423e+06	4.19267e+06	1.90699e+06	895537
tr|A0A2C9UKZ5;tr|A0A2C9VRG1	5	5	17.6722	0.158297	6.9455	T200_Infected	T200_Mock	>tr|A0A2C9UKZ5|A0A2C9UKZ5_MANES Uncharacterized protein OS=Manihot esculenta OX=3983 GN=MANES_14G056700 PE=3 SV=1	2.36537e+06	128193	229386	40533.2	164138	187373	586805	351927	323773	99149.6	136597	179511
tr|A0A2C9VRZ9	3	2	7.51138	0.158297	2.23042	T200_Infected	TME3_Mock	>tr|A0A2C9VRZ9|A0A2C9VRZ9_MANES Uncharacterized protein OS=Manihot esculenta OX=3983 GN=MANES_06G179100 PE=4 SV=1	92361	131543	210590	99618.8	84057.6	121448	75225.7	90550.5	225922	80894	81092.1	32817.8
tr|A0A2C9UNK9	7	3	30.3911	0.158297	1.84492	T200_Mock	T200_Infected	>tr|A0A2C9UNK9|A0A2C9UNK9_MANES Uncharacterized protein OS=Manihot esculenta OX=3983 GN=MANES_13G046000 PE=3 SV=1	283797	81827.1	196371	246075	384836	405925	467708	250435	259163	227837	272519	378981
tr|A0A2C9ULV7	14	4	82.6795	0.158297	1.9581	T200_Mock	T200_Infected	>tr|A0A2C9ULV7|A0A2C9ULV7_MANES Uncharacterized protein OS=Manihot esculenta OX=3983 GN=MANES_14G145600 PE=4 SV=1	679508	219511	191419	642384	968534	524268	474716	457832	928572	295446	279967	622864
tr|A0A2C9U900	12	2	68.5603	0.158297	2.03297	TME3_Infected	T200_Infected	>tr|A0A2C9U900|A0A2C9U900_MANES Isocitrate dehydrogenase [NADP] OS=Manihot esculenta OX=3983 GN=MANES_16G053000 PE=3 SV=1	41410.1	62321.5	28313.2	36698.7	101633	51282.2	63943.6	93470	111029	67051.3	48949.7	96325.6
tr|A0A2C9VKS9;tr|A0A251KJC5;tr|A0A2C9V422	4	4	20.0204	0.158297	1.7652	TME3_Infected	T200_Infected	>tr|A0A2C9VKS9|A0A2C9VKS9_MANES Adenylosuccinate lyase OS=Manihot esculenta OX=3983 GN=MANES_07G124700 PE=3 SV=1	269144	169639	502320	385045	584773	358570	454664	528622	677953	462181	366516	789429
tr|A0A2C9V8M3;Reverse >tr|A0A2C9V8M3	22	19	218.406	0.158297	1.64997	T200_Mock	TME3_Mock	>tr|A0A2C9V8M3|A0A2C9V8M3_MANES Uncharacterized protein OS=Manihot esculenta OX=3983 GN=MANES_09G073800 PE=3 SV=1	9.85647e+06	8.74118e+06	4.96975e+06	1.25628e+07	8.74589e+06	9.7178e+06	8.85458e+06	6.40753e+06	1.1884e+07	6.92745e+06	5.03347e+06	6.84342e+06
tr|A0A2C9V0A7;tr|A0A2C9TZM9	4	2	15.0675	0.158297	3.36523	TME3_Mock	T200_Mock	>tr|A0A2C9V0A7|A0A2C9V0A7_MANES Uncharacterized protein OS=Manihot esculenta OX=3983 GN=MANES_11G106400 PE=4 SV=1	77852.9	15383.1	12209.7	8596.05	50647.3	37742.6	69023.8	55478.2	118114	125300	28226.8	172854
tr|A0A2C9V469	2	2	10.2633	0.158297	5.24475	T200_Infected	TME3_Infected	>tr|A0A2C9V469|A0A2C9V469_MANES Uncharacterized protein OS=Manihot esculenta OX=3983 GN=MANES_10G072400 PE=4 SV=1	311915	325174	34888.9	229275	99961.3	244221	90379.8	28695.1	9048.88	71541.6	189301	16123.5
tr|A0A2C9U8J1;tr|A0A2C9UDL7;tr|A0A2C9W723	7	6	35.7646	0.158297	1.6366	TME3_Infected	TME3_Mock	>tr|A0A2C9U8J1|A0A2C9U8J1_MANES Uncharacterized protein OS=Manihot esculenta OX=3983 GN=MANES_16G007500 PE=4 SV=1	2.15509e+06	1.47187e+06	1.79266e+06	1.06507e+06	2.1135e+06	2.19917e+06	1.51219e+06	2.18016e+06	2.16236e+06	1.39891e+06	829281	1.34917e+06
tr|A0A251LQ27	18	4	133.771	0.158297	1.42117	T200_Mock	T200_Infected	>tr|A0A251LQ27|A0A251LQ27_MANES 6-phosphogluconate dehydrogenase, decarboxylating OS=Manihot esculenta OX=3983 GN=MANES_01G105600 PE=3 SV=1	702555	954583	723075	1.03836e+06	1.23425e+06	1.11007e+06	880276	806826	1.44843e+06	653882	984124	895489
tr|A0A2C9V8N4	4	4	37.3564	0.158297	1.9625	TME3_Infected	T200_Infected	>tr|A0A2C9V8N4|A0A2C9V8N4_MANES Uncharacterized protein (Fragment) OS=Manihot esculenta OX=3983 GN=MANES_09G066600 PE=4 SV=1	630777	1.34854e+06	1.92304e+06	882281	1.96435e+06	1.38908e+06	1.60903e+06	2.67651e+06	3.37285e+06	1.8329e+06	1.35906e+06	1.34659e+06
tr|A0A199UA86	17	15	181.258	0.158297	2.62563	T200_Mock	TME3_Infected	>tr|A0A199UA86|A0A199UA86_MANES D-3-phosphoglycerate dehydrogenase OS=Manihot esculenta OX=3983 GN=MANES_S068400 PE=3 SV=1	8.80063e+06	4.76765e+06	1.64667e+06	9.80237e+06	8.67294e+06	7.33068e+06	4.11046e+06	3.16164e+06	2.5564e+06	2.52741e+06	7.90408e+06	5.0454e+06
tr|A0A2C9VSX3;tr|A0A2C9UJD7	2	2	15.2192	0.158297	2.16334	T200_Mock	TME3_Infected	>tr|A0A2C9VSX3|A0A2C9VSX3_MANES Uncharacterized protein OS=Manihot esculenta OX=3983 GN=MANES_06G162200 PE=4 SV=1	435825	393432	296007	526236	355584	868686	459278	260531	89360.8	512722	329809	730365
tr|A0A2C9UD08;tr|A0A2C9U721;tr|A0A2C9U738;tr|A0A2C9W833	3	3	2.99591	0.158297	9.28636	T200_Mock	TME3_Infected	>tr|A0A2C9UD08|A0A2C9UD08_MANES Uncharacterized protein OS=Manihot esculenta OX=3983 GN=MANES_15G041600 PE=4 SV=1	27224.1	7260.49	1483.9	18393.3	48691.6	29910.8	7478.06	776.443	2190.46	902.186	18340.9	28165.9
tr|A0A2C9VBV3	13	10	108.682	0.158297	1.463	TME3_Mock	T200_Infected	>tr|A0A2C9VBV3|A0A2C9VBV3_MANES Uncharacterized protein OS=Manihot esculenta OX=3983 GN=MANES_09G180100 PE=4 SV=1	4.14787e+06	3.91951e+06	2.77102e+06	5.30894e+06	3.81334e+06	4.00527e+06	4.68362e+06	2.88089e+06	3.58949e+06	4.90334e+06	6.76697e+06	4.18628e+06
tr|A0A2C9W778;tr|A0A2C9UDK0;tr|A0A2C9UWM1;tr|A0A2C9W7F0;tr|A0A2C9W9E0;tr|A0A2C9W9S6	6	6	16.9638	0.158297	1.45124	T200_Infected	T200_Mock	>tr|A0A2C9W778|A0A2C9W778_MANES Uncharacterized protein (Fragment) OS=Manihot esculenta OX=3983 GN=MANES_03G137100 PE=3 SV=1	1.17518e+06	1.23097e+06	1.55027e+06	594891	994991	1.13636e+06	913714	1.39113e+06	1.45638e+06	934255	679843	1.16416e+06
tr|A0A251KIT5	8	2	74.8063	0.158563	2.797	T200_Mock	T200_Infected	>tr|A0A251KIT5|A0A251KIT5_MANES Uncharacterized protein OS=Manihot esculenta OX=3983 GN=MANES_07G111000 PE=3 SV=1	1.12948e+06	581871	214717	1.21575e+06	1.75364e+06	2.41783e+06	1.7708e+06	1.53553e+06	1.18199e+06	347987	1.71644e+06	2.18402e+06
tr|A0A2C9VGK1	46	15	547.103	0.158563	1.71134	TME3_Mock	TME3_Infected	>tr|A0A2C9VGK1|A0A2C9VGK1_MANES Uncharacterized protein OS=Manihot esculenta OX=3983 GN=MANES_08G154700 PE=3 SV=1	2.29624e+07	1.89071e+07	1.09802e+07	3.07348e+07	2.49447e+07	2.0319e+07	2.30352e+07	1.3377e+07	9.62041e+06	1.77534e+07	3.71574e+07	2.38663e+07
tr|A0A2C9VXK0	16	16	121.086	0.158563	1.43816	T200_Mock	TME3_Infected	>tr|A0A2C9VXK0|A0A2C9VXK0_MANES Uncharacterized protein OS=Manihot esculenta OX=3983 GN=MANES_05G142400 PE=4 SV=1	1.24945e+07	1.21264e+07	1.4261e+07	1.68134e+07	1.32733e+07	1.47804e+07	9.86653e+06	9.56521e+06	1.17659e+07	9.46494e+06	1.6515e+07	7.54965e+06
tr|A0A2C9W079;tr|A0A2C9V269	4	4	21.0708	0.158583	1.66161	TME3_Infected	T200_Infected	>tr|A0A2C9W079|A0A2C9W079_MANES Uncharacterized protein OS=Manihot esculenta OX=3983 GN=MANES_04G068200 PE=3 SV=1	850494	894802	663001	748846	1.52515e+06	794808	1.25342e+06	1.51366e+06	1.23457e+06	667503	1.04788e+06	1.23853e+06
tr|A0A2C9VIL1	30	23	451.608	0.158583	2.91039	T200_Infected	T200_Mock	>tr|A0A2C9VIL1|A0A2C9VIL1_MANES Malate dehydrogenase OS=Manihot esculenta OX=3983 GN=MANES_07G049100 PE=3 SV=1	4.29061e+07	9.79987e+07	1.70368e+08	3.45389e+07	3.92721e+07	3.31411e+07	3.17542e+07	6.23913e+07	6.17702e+07	7.04632e+07	6.22982e+07	2.40593e+07
tr|A0A2C9WE41	6	5	52.5777	0.158674	3.00747	T200_Infected	TME3_Infected	>tr|A0A2C9WE41|A0A2C9WE41_MANES 6,7-dimethyl-8-ribityllumazine synthase OS=Manihot esculenta OX=3983 GN=MANES_02G102600 PE=3 SV=1	2.05495e+06	2.23095e+06	1.08888e+06	1.35697e+06	235320	632139	986992	614164	185989	991124	1.37023e+06	423372
tr|A0A2C9URI0	10	10	93.651	0.158674	1.47487	TME3_Mock	T200_Infected	>tr|A0A2C9URI0|A0A2C9URI0_MANES Uncharacterized protein OS=Manihot esculenta OX=3983 GN=MANES_13G068200 PE=4 SV=1	1.34405e+07	5.75663e+06	6.61981e+06	1.05589e+07	1.33939e+07	1.33435e+07	1.25642e+07	6.66944e+06	6.73997e+06	1.02831e+07	1.23983e+07	1.53954e+07
tr|A0A2C9U6S8;tr|A0A2C9U6L0	3	3	30.6724	0.158674	1.50695	T200_Mock	TME3_Mock	>tr|A0A2C9U6S8|A0A2C9U6S8_MANES Uncharacterized protein OS=Manihot esculenta OX=3983 GN=MANES_17G072000 PE=4 SV=1	754766	1.14591e+06	1.04972e+06	992102	1.57412e+06	1.19629e+06	623139	875596	1.10997e+06	740284	1.02814e+06	728347
tr|A0A2C9VYU2;tr|A0A2C9VXR3	2	2	6.29412	0.158722	2.29866	T200_Mock	T200_Infected	>tr|A0A2C9VYU2|A0A2C9VYU2_MANES 5'-3' exoribonuclease OS=Manihot esculenta OX=3983 GN=MANES_05G149100 PE=3 SV=1	99563.2	45908.1	58518.1	122460	168302	178141	164279	118134	122270	23590.8	34144.9	224222
tr|A0A2C9WBT9;tr|A0A2C9WDR4	9	9	39.5597	0.158752	1.7076	TME3_Mock	T200_Infected	>tr|A0A2C9WBT9|A0A2C9WBT9_MANES Uncharacterized protein OS=Manihot esculenta OX=3983 GN=MANES_02G064400 PE=4 SV=1	997045	696374	648705	1.04545e+06	1.41656e+06	1.16059e+06	1.39207e+06	1.14319e+06	855374	861090	1.12032e+06	2.01801e+06
tr|A0A2C9WNM2;tr|A0A2C9VGT4;tr|A0A2C9VS49;tr|A0A2C9VUA8	7	7	28.7231	0.158766	2.17248	T200_Mock	TME3_Infected	>tr|A0A2C9WNM2|A0A2C9WNM2_MANES Pectin acetylesterase OS=Manihot esculenta OX=3983 GN=MANES_01G236000 PE=3 SV=1	1.40166e+06	2.1442e+06	1.36361e+06	3.30888e+06	1.61343e+06	1.7943e+06	1.77494e+06	849474	467259	1.09651e+06	2.95321e+06	1.54737e+06
tr|A0A2C9UU20;tr|A0A2C9UUE9	5	3	19.1152	0.158766	2.03839	TME3_Mock	T200_Infected	>tr|A0A2C9UU20|A0A2C9UU20_MANES Uncharacterized protein OS=Manihot esculenta OX=3983 GN=MANES_12G070400 PE=3 SV=1	214533	254855	63837.2	312251	287079	458140	246869	271720	480387	185506	424997	476418
tr|A0A2C9U762;tr|A0A2C9U784	2	2	18.6943	0.158766	1.87431	T200_Mock	T200_Infected	>tr|A0A2C9U762|A0A2C9U762_MANES Uncharacterized protein OS=Manihot esculenta OX=3983 GN=MANES_17G115200 PE=4 SV=1	51234.8	88890.2	116937	142742	178528	160543	167235	70709.8	103530	64142.3	138993	112271
tr|A0A2C9VT72;tr|A0A2C9VTC3	3	3	4.04484	0.158766	2.14419	TME3_Infected	T200_Infected	>tr|A0A2C9VT72|A0A2C9VT72_MANES Uncharacterized protein OS=Manihot esculenta OX=3983 GN=MANES_05G045300 PE=4 SV=1	185389	125479	108110	106414	139103	281715	272625	332114	293630	98303.3	288040	329314
tr|A0A2C9VQ81	6	5	24.9036	0.158766	1.70816	TME3_Infected	T200_Infected	>tr|A0A2C9VQ81|A0A2C9VQ81_MANES Uncharacterized protein OS=Manihot esculenta OX=3983 GN=MANES_06G119600 PE=4 SV=1	655565	365221	605107	637579	685708	498132	730229	1.098e+06	949047	604443	445958	1.06537e+06
tr|A0A2C9VVI6;tr|A0A2C9VK50	56	52	708.542	0.158766	1.94017	T200_Infected	T200_Mock	>tr|A0A2C9VVI6|A0A2C9VVI6_MANES Uncharacterized protein OS=Manihot esculenta OX=3983 GN=MANES_05G047000 PE=4 SV=1	4.19225e+08	8.87734e+08	1008691873	3.9898e+08	4.28014e+08	3.66534e+08	3.74067e+08	6.68503e+08	6.87314e+08	5.05941e+08	5.9057e+08	3.33163e+08
tr|A0A2C9VT18	4	4	25.5868	0.158766	2.06531	T200_Mock	TME3_Mock	>tr|A0A2C9VT18|A0A2C9VT18_MANES Uncharacterized protein OS=Manihot esculenta OX=3983 GN=MANES_06G138200 PE=4 SV=1	673567	456401	1.43399e+06	735607	1.00021e+06	1.31072e+06	739211	418038	745974	615524	324280	535294
tr|A0A2C9WLH4	18	3	181.192	0.158766	2.96347	T200_Mock	T200_Infected	>tr|A0A2C9WLH4|A0A2C9WLH4_MANES Proliferating cell nuclear antigen OS=Manihot esculenta OX=3983 GN=MANES_01G165500 PE=3 SV=1	1.79807e+06	487994	308450	1.39568e+06	2.89665e+06	3.39642e+06	1.21388e+06	925273	1.21997e+06	790086	1.10361e+06	5.1291e+06
tr|A0A2C9VJN1;tr|A0A2C9VJN6;tr|A0A2C9WCP2;tr|A0A2C9WCP6;tr|A0A2C9WJT7	3	3	6.25342	0.158766	2.09655	TME3_Mock	T200_Infected	>tr|A0A2C9VJN1|A0A2C9VJN1_MANES Exocyst subunit Exo70 family protein OS=Manihot esculenta OX=3983 GN=MANES_07G085200 PE=3 SV=1	157493	100609	41626.9	150455	83368.2	176645	101592	203987	193575	152069	275375	200953
tr|A0A251JR98	7	5	84.8023	0.158766	1.6565	TME3_Infected	T200_Mock	>tr|A0A251JR98|A0A251JR98_MANES Germin-like protein OS=Manihot esculenta OX=3983 GN=MANES_11G020100 PE=3 SV=1	1.46664e+07	1.79661e+07	1.805e+07	1.2202e+07	1.22298e+07	2.01969e+07	2.50019e+07	2.59359e+07	2.29896e+07	2.99295e+07	2.21013e+07	1.14403e+07
tr|A0A2C9U1N2	4	4	21.2348	0.158766	2.7907	T200_Mock	T200_Infected	>tr|A0A2C9U1N2|A0A2C9U1N2_MANES Uncharacterized protein OS=Manihot esculenta OX=3983 GN=MANES_18G092900 PE=4 SV=1	720758	508238	44207.5	820036	1.46973e+06	1.26337e+06	824773	345746	860847	671955	1.28031e+06	661854
tr|A0A2C9UE67;tr|A0A2C9UD42	28	11	265.094	0.15878	1.33313	T200_Mock	TME3_Infected	>tr|A0A2C9UE67|A0A2C9UE67_MANES Serine hydroxymethyltransferase OS=Manihot esculenta OX=3983 GN=MANES_15G056800 PE=3 SV=1	8.13781e+06	6.31801e+06	6.82244e+06	9.14232e+06	9.40021e+06	8.1981e+06	7.20644e+06	6.6594e+06	6.19275e+06	5.92731e+06	1.0167e+07	7.07547e+06
tr|A0A2C9VEZ5	8	6	44.0338	0.15878	2.48875	TME3_Mock	TME3_Infected	>tr|A0A2C9VEZ5|A0A2C9VEZ5_MANES DNA helicase OS=Manihot esculenta OX=3983 GN=MANES_08G099300 PE=3 SV=1	454209	462428	270523	655021	604140	468839	597101	151508	156916	567369	323334	1.36292e+06
tr|A0A2C9VQL3;tr|A0A2C9UL02	13	12	86.4079	0.15878	1.48437	T200_Infected	T200_Mock	>tr|A0A2C9VQL3|A0A2C9VQL3_MANES Uncharacterized protein OS=Manihot esculenta OX=3983 GN=MANES_06G084900 PE=3 SV=1	5.71846e+06	3.65142e+06	5.8116e+06	3.05764e+06	3.35905e+06	3.81084e+06	3.54529e+06	4.08038e+06	5.05382e+06	4.94666e+06	2.97085e+06	2.82987e+06
tr|A0A2C9UPG0	4	4	44.5748	0.158847	2.25232	TME3_Infected	TME3_Mock	>tr|A0A2C9UPG0|A0A2C9UPG0_MANES Uncharacterized protein OS=Manihot esculenta OX=3983 GN=MANES_13G058300 PE=4 SV=1	1.0311e+06	1.75952e+06	2.4897e+06	703815	1.79456e+06	1.34054e+06	1.21667e+06	2.8838e+06	3.41655e+06	1.13402e+06	1.10273e+06	1.10071e+06
tr|A0A2C9VNC7	8	7	86.6429	0.158847	1.64697	TME3_Mock	T200_Infected	>tr|A0A2C9VNC7|A0A2C9VNC7_MANES Uncharacterized protein OS=Manihot esculenta OX=3983 GN=MANES_06G058300 PE=3 SV=1	2.57089e+06	1.95518e+06	1.89922e+06	4.26212e+06	2.21649e+06	1.96861e+06	3.0851e+06	2.40137e+06	2.34074e+06	2.71684e+06	3.68835e+06	4.17709e+06
tr|A0A2C9WM00	2	2	3.53919	0.158847	2.55883	T200_Mock	TME3_Infected	>tr|A0A2C9WM00|A0A2C9WM00_MANES Uncharacterized protein OS=Manihot esculenta OX=3983 GN=MANES_01G192600 PE=4 SV=1	187981	138018	88283.4	176934	253116	157892	168080	56737.4	4951.86	151536	112741	105699
tr|A0A2C9U115	11	6	73.1077	0.158847	1.86506	TME3_Mock	T200_Mock	>tr|A0A2C9U115|A0A2C9U115_MANES Uncharacterized protein OS=Manihot esculenta OX=3983 GN=MANES_18G054700 PE=3 SV=1	1.40798e+06	3.29135e+06	2.31636e+06	1.60465e+06	1.23694e+06	1.05376e+06	1.61086e+06	2.60725e+06	1.98716e+06	1.73368e+06	3.74669e+06	1.78472e+06
tr|A0A2C9UTW5	5	5	31.9658	0.158847	2.60663	T200_Infected	TME3_Mock	>tr|A0A2C9UTW5|A0A2C9UTW5_MANES Uncharacterized protein OS=Manihot esculenta OX=3983 GN=MANES_12G051800 PE=4 SV=1	7.25219e+06	1.66457e+06	5.5073e+06	1.09924e+06	2.13117e+06	4.3824e+06	5.79707e+06	3.10213e+06	4.33389e+06	2.39431e+06	1.26398e+06	1.87531e+06
tr|A0A251KLH8	9	9	75.6759	0.15886	1.48464	T200_Mock	TME3_Mock	>tr|A0A251KLH8|A0A251KLH8_MANES Uncharacterized protein OS=Manihot esculenta OX=3983 GN=MANES_09G096300 PE=4 SV=1	1.65284e+06	1.56563e+06	2.89778e+06	2.84574e+06	3.35614e+06	2.85097e+06	2.29545e+06	2.23021e+06	1.70156e+06	1792820	1.38625e+06	2.91861e+06
tr|A0A2C9UAR3	8	8	35.4933	0.15886	2.16174	TME3_Mock	T200_Infected	>tr|A0A2C9UAR3|A0A2C9UAR3_MANES Uncharacterized protein OS=Manihot esculenta OX=3983 GN=MANES_16G105100 PE=4 SV=1	1.35232e+06	433569	368046	1.45628e+06	1.1668e+06	1.24732e+06	1.61833e+06	385823	657385	1.1022e+06	1.18613e+06	2.36793e+06
tr|A0A2C9UGD6	41	7	566.604	0.15886	2.45809	T200_Infected	T200_Mock	>tr|A0A2C9UGD6|A0A2C9UGD6_MANES Uncharacterized protein OS=Manihot esculenta OX=3983 GN=MANES_15G123100 PE=3 SV=1	3.15691e+07	1.08902e+08	7.71738e+07	3.50531e+07	2.30538e+07	3.04354e+07	2.93358e+07	5.47597e+07	5.02496e+07	3.84472e+07	4.84358e+07	1.73838e+07
tr|A0A2C9UT36	7	3	42.9151	0.15886	2.06207	T200_Mock	TME3_Infected	>tr|A0A2C9UT36|A0A2C9UT36_MANES Uncharacterized protein OS=Manihot esculenta OX=3983 GN=MANES_13G120500 PE=4 SV=1	515550	651716	682101	1.22467e+06	368538	1.07898e+06	599607	346910	349358	477167	509450	335512
tr|A0A2C9U531;tr|A0A2C9U545	7	2	21.7725	0.15886	1.85278	TME3_Mock	T200_Infected	>tr|A0A2C9U531|A0A2C9U531_MANES Uncharacterized protein OS=Manihot esculenta OX=3983 GN=MANES_17G050000 PE=4 SV=1	60421	62625.6	79224.2	106457	92820.9	47921.7	45945.3	99696.4	100197	148881	93485	132398
tr|A0A2C9W772	3	3	13.3938	0.15886	1.6805	TME3_Infected	TME3_Mock	>tr|A0A2C9W772|A0A2C9W772_MANES GrpE protein homolog OS=Manihot esculenta OX=3983 GN=MANES_03G136800 PE=3 SV=1	209675	106829	277380	175402	236619	292014	281280	281846	270251	177255	116534	202122
tr|A0A2C9UTT1	21	3	267.684	0.15886	1.86356	T200_Infected	TME3_Infected	>tr|A0A2C9UTT1|A0A2C9UTT1_MANES Peptidyl-prolyl cis-trans isomerase OS=Manihot esculenta OX=3983 GN=MANES_12G007500 PE=3 SV=1	1.66074e+07	1.50103e+07	1.16705e+07	1.54807e+07	7.97206e+06	1.42968e+07	1.23112e+07	6.39915e+06	4.51847e+06	1.39952e+07	2.08618e+07	7.77385e+06
tr|A0A2C9W4P8	3	3	9.7042	0.15886	3.73822	T200_Mock	T200_Infected	>tr|A0A2C9W4P8|A0A2C9W4P8_MANES Uncharacterized protein OS=Manihot esculenta OX=3983 GN=MANES_03G045900 PE=4 SV=1	217058	11421.1	75802.5	220023	640348	277102	468502	76279.2	151998	174063	146180	718627
tr|A0A2C9WAC4	8	8	34.5563	0.15894	1.49556	T200_Mock	TME3_Mock	>tr|A0A2C9WAC4|A0A2C9WAC4_MANES Uncharacterized protein OS=Manihot esculenta OX=3983 GN=MANES_03G156100 PE=4 SV=1	1.88258e+06	2.01249e+06	1.83942e+06	1.92781e+06	3.08091e+06	2.35278e+06	1.77639e+06	1.71902e+06	1.84431e+06	1.02795e+06	2.33268e+06	1.56162e+06
tr|A0A2C9VMV9	7	7	19.2038	0.159138	3.27086	T200_Mock	T200_Infected	>tr|A0A2C9VMV9|A0A2C9VMV9_MANES DNA helicase OS=Manihot esculenta OX=3983 GN=MANES_06G040400 PE=3 SV=1	300312	40492.2	68641.8	506493	379530	453218	497604	31035.9	94674.8	403260	115586	787733
tr|A0A2C9VVE9	18	11	183.827	0.159138	2.32789	T200_Infected	T200_Mock	>tr|A0A2C9VVE9|A0A2C9VVE9_MANES Uncharacterized protein OS=Manihot esculenta OX=3983 GN=MANES_05G116700 PE=4 SV=1	1.03665e+07	2.59642e+07	3.15294e+07	7.01503e+06	1.20972e+07	1.00386e+07	7.28094e+06	2.32724e+07	3.2322e+07	1.0968e+07	1.05505e+07	7.69685e+06
tr|A0A2C9VVP9;tr|A0A2C9VUA0	7	6	66.48	0.159138	1.8948	T200_Infected	TME3_Mock	>tr|A0A2C9VVP9|A0A2C9VVP9_MANES Uncharacterized protein OS=Manihot esculenta OX=3983 GN=MANES_05G077000 PE=3 SV=1	5.95794e+06	8.71332e+06	1.57071e+07	6.13999e+06	1.04133e+07	1.09436e+07	6.10172e+06	1.09996e+07	1.04343e+07	5.3184e+06	4.18689e+06	6.52714e+06
tr|A0A2C9UER4	3	3	25.2508	0.15926	1.85819	T200_Infected	TME3_Mock	>tr|A0A2C9UER4|A0A2C9UER4_MANES Uncharacterized protein OS=Manihot esculenta OX=3983 GN=MANES_15G043800 PE=3 SV=1	548611	580064	1.42556e+06	716140	376991	571815	596211	865304	951017	559249	470392	344941
tr|A0A2C9VUT7;tr|A0A251LT47;tr|A0A2C9WM51	4	4	22.7244	0.15926	1.97608	T200_Mock	T200_Infected	>tr|A0A2C9VUT7|A0A2C9VUT7_MANES Uncharacterized protein OS=Manihot esculenta OX=3983 GN=MANES_05G095400 PE=4 SV=1	310017	160144	115489	430020	344051	383218	372673	153933	99524.7	234412	177338	406697
tr|A0A2C9W494;tr|A0A2C9W274	9	8	89.6366	0.15926	1.37344	TME3_Mock	T200_Mock	>tr|A0A2C9W494|A0A2C9W494_MANES Uncharacterized protein OS=Manihot esculenta OX=3983 GN=MANES_04G129500 PE=3 SV=1	3.05646e+06	2.59556e+06	3.13602e+06	2.76745e+06	2.84262e+06	3.06977e+06	3171267	3.30551e+06	4.64175e+06	3.3167e+06	5.45784e+06	3.14672e+06
tr|A0A2C9UFI1	14	2	87.9876	0.159823	2.6823	T200_Mock	T200_Infected	>tr|A0A2C9UFI1|A0A2C9UFI1_MANES 60S ribosomal protein L18a OS=Manihot esculenta OX=3983 GN=MANES_15G120500 PE=3 SV=1	541600	119749	391251	739202	800690	1.2835e+06	834503	572315	266297	259858	495753	915053
tr|A0A2C9UWK6	8	7	71.3336	0.159941	2.4597	T200_Mock	T200_Infected	>tr|A0A2C9UWK6|A0A2C9UWK6_MANES Uncharacterized protein OS=Manihot esculenta OX=3983 GN=MANES_12G147300 PE=3 SV=1	1.15887e+06	343784	491441	965953	2.67411e+06	1.26482e+06	1.19053e+06	925213	1.16438e+06	740380	958322	2.56408e+06
tr|A0A2C9UYN4	3	3	11.9232	0.159941	1.96217	T200_Mock	T200_Infected	>tr|A0A2C9UYN4|A0A2C9UYN4_MANES Uncharacterized protein OS=Manihot esculenta OX=3983 GN=MANES_11G016500 PE=4 SV=1	322745	278816	349829	449502	861917	555371	267107	323357	679973	408614	216781	477233
tr|A0A2C9U6D5	3	3	6.19913	0.16014	2.63426	T200_Mock	T200_Infected	>tr|A0A2C9U6D5|A0A2C9U6D5_MANES Uncharacterized protein OS=Manihot esculenta OX=3983 GN=MANES_17G064900 PE=3 SV=1	102435	28889.3	50451	196581	180039	102225	62147.9	54623.1	69715.3	71057.7	20328.9	158502
tr|A0A2C9WKW0;tr|A0A2C9WCM2;tr|A0A2C9WCM9	5	5	18.8577	0.160456	1.95417	TME3_Infected	T200_Mock	>tr|A0A2C9WKW0|A0A2C9WKW0_MANES Uncharacterized protein OS=Manihot esculenta OX=3983 GN=MANES_01G143200 PE=4 SV=1	764110	534302	921723	322337	773943	487891	678928	1.18627e+06	1.23053e+06	649769	372712	937167
tr|A0A2C9VQR6	2	2	12.1349	0.160586	2.30247	TME3_Mock	T200_Mock	>tr|A0A2C9VQR6|A0A2C9VQR6_MANES Uncharacterized protein OS=Manihot esculenta OX=3983 GN=MANES_06G142900 PE=4 SV=1	145575	253103	164639	150952	116354	59662.1	177380	347914	138168	421027	193210	138597
tr|A0A2C9WEG7	2	2	3.05222	0.160586	2.90164	TME3_Infected	TME3_Mock	>tr|A0A2C9WEG7|A0A2C9WEG7_MANES Protein VACUOLELESS1 OS=Manihot esculenta OX=3983 GN=MANES_02G088300 PE=3 SV=1	96875.8	383554	644050	311418	421761	251100	362240	971459	1.00212e+06	314533	229028	261439
tr|A0A2C9UE34	9	5	88.131	0.160586	2.97806	TME3_Infected	TME3_Mock	>tr|A0A2C9UE34|A0A2C9UE34_MANES Inosine triphosphate pyrophosphatase OS=Manihot esculenta OX=3983 GN=MANES_15G048800 PE=3 SV=1	4.9815e+06	949322	1.48384e+06	908764	4.36599e+06	2.89932e+06	3.76579e+06	6.93466e+06	9.87952e+06	991880	934476	4.98416e+06
tr|A0A2C9V6X9	11	9	64.5597	0.160908	1.34649	T200_Infected	T200_Mock	>tr|A0A2C9V6X9|A0A2C9V6X9_MANES Uncharacterized protein OS=Manihot esculenta OX=3983 GN=MANES_10G097600 PE=3 SV=1	7.62668e+06	5.63811e+06	9.60193e+06	5.06443e+06	6.23605e+06	5.68203e+06	5.49578e+06	6.02621e+06	6.839e+06	6.67246e+06	5.07568e+06	5.45504e+06
tr|A0A2C9WJP2	7	6	39.1141	0.160908	2.19111	T200_Infected	T200_Mock	>tr|A0A2C9WJP2|A0A2C9WJP2_MANES Uncharacterized protein OS=Manihot esculenta OX=3983 GN=MANES_01G107600 PE=4 SV=1	1.5468e+06	5.14804e+06	2.36152e+06	909053	1.33248e+06	1.8917e+06	1.47791e+06	2.18699e+06	3.31572e+06	1.78198e+06	1.57288e+06	1.48058e+06
tr|A0A2C9V9E5	2	2	5.46774	0.160908	1.71537	T200_Mock	TME3_Infected	>tr|A0A2C9V9E5|A0A2C9V9E5_MANES Uncharacterized protein OS=Manihot esculenta OX=3983 GN=MANES_09G096200 PE=4 SV=1	206040	122524	155466	209309	197140	180619	233087	44491.7	64661.6	152973	167295	164196
tr|A0A2C9WNI8;tr|A0A2C9VSB5	10	2	55.6892	0.160908	2.17632	T200_Infected	TME3_Infected	>tr|A0A2C9WNI8|A0A2C9WNI8_MANES Uncharacterized protein OS=Manihot esculenta OX=3983 GN=MANES_01G232900 PE=4 SV=1	464002	921765	267589	764123	332154	512501	621616	58258.9	79828.9	490389	216579	371964
tr|A0A2C9UUG2	9	8	69.7562	0.160908	2.43158	TME3_Infected	TME3_Mock	>tr|A0A2C9UUG2|A0A2C9UUG2_MANES Uncharacterized protein OS=Manihot esculenta OX=3983 GN=MANES_12G027700 PE=4 SV=1	2.42773e+06	1.72615e+06	2.14496e+06	787427	2.00266e+06	1.32481e+06	1.00139e+06	4.0649e+06	3.49638e+06	1.48276e+06	849781	1.1889e+06
tr|A0A2C9U5J0	7	6	39.113	0.160908	2.26798	TME3_Mock	T200_Infected	>tr|A0A2C9U5J0|A0A2C9U5J0_MANES Uncharacterized protein OS=Manihot esculenta OX=3983 GN=MANES_17G038000 PE=4 SV=1	348393	124973	97131.2	319006	471333	467744	446785	199665	171295	415568	176842	701467
tr|A0A251J0M8	45	20	391.655	0.160908	1.77269	T200_Mock	TME3_Infected	>tr|A0A251J0M8|A0A251J0M8_MANES Elongation factor Ts, mitochondrial OS=Manihot esculenta OX=3983 GN=EFTS PE=3 SV=1	9.69942e+06	7.42243e+06	8.99191e+06	9.75465e+06	1.9415e+07	1.34464e+07	1.14257e+07	5.96568e+06	6.64892e+06	5.11697e+06	6.89877e+06	1.34543e+07
tr|A0A2C9U1X3;tr|A0A2C9WEP1	5	5	34.1254	0.160908	1.43134	T200_Mock	TME3_Mock	>tr|A0A2C9U1X3|A0A2C9U1X3_MANES Uncharacterized protein OS=Manihot esculenta OX=3983 GN=MANES_18G083200 PE=4 SV=1	1.28311e+06	866821	713285	999182	1.64168e+06	1.40143e+06	1.23615e+06	920973	1.07271e+06	836155	960551	1.02744e+06
tr|A0A2C9URP9	10	4	106.075	0.160908	2.02915	T200_Infected	TME3_Infected	>tr|A0A2C9URP9|A0A2C9URP9_MANES Uncharacterized protein OS=Manihot esculenta OX=3983 GN=MANES_13G102500 PE=3 SV=1	4.97555e+06	2.66975e+06	1.88414e+06	1.56117e+06	2.28913e+06	2.0622e+06	2.51187e+06	1.35418e+06	830216	1.90649e+06	2.29254e+06	3.63901e+06
tr|A0A2C9UIB4	18	3	132.674	0.160908	2.63862	T200_Mock	T200_Infected	>tr|A0A2C9UIB4|A0A2C9UIB4_MANES Uncharacterized protein OS=Manihot esculenta OX=3983 GN=MANES_14G031100 PE=4 SV=1	274721	152663	173492	432214	584032	569235	98960.8	303398	415226	117990	400907	496518
tr|A0A2C9V4E9;tr|A0A2C9VIZ7	6	4	40.9901	0.160908	4.4371	TME3_Infected	T200_Infected	>tr|A0A2C9V4E9|A0A2C9V4E9_MANES Uncharacterized protein OS=Manihot esculenta OX=3983 GN=MANES_10G083300 PE=4 SV=1	275465	40009.3	123963	55448.8	445774	286714	502930	487487	959412	544973	86382.3	874766
tr|A0A2C9UJK0	7	4	47.7098	0.160908	2.149	TME3_Infected	T200_Infected	>tr|A0A2C9UJK0|A0A2C9UJK0_MANES Sulfurtransferase OS=Manihot esculenta OX=3983 GN=MANES_14G010300 PE=4 SV=1	1.08092e+06	1.00471e+06	1.08259e+06	970185	3.08654e+06	1.40575e+06	1.33477e+06	2.54387e+06	2.92987e+06	1.30182e+06	1.95764e+06	2.86605e+06
tr|A0A2C9U121;tr|A0A2C9U1R5	4	4	15.3796	0.160908	1.91936	T200_Mock	TME3_Infected	>tr|A0A2C9U121|A0A2C9U121_MANES Uncharacterized protein OS=Manihot esculenta OX=3983 GN=MANES_18G062300 PE=3 SV=1	297154	341598	196484	522912	419667	406325	351450	98241.5	253097	216750	516197	307751
tr|A0A2C9UFI8;tr|A0A2C9U615;tr|A0A2C9WDC7	5	5	32.0226	0.160908	2.18722	TME3_Mock	T200_Infected	>tr|A0A2C9UFI8|A0A2C9UFI8_MANES Uncharacterized protein OS=Manihot esculenta OX=3983 GN=MANES_15G131000 PE=4 SV=1	222462	73459.6	29129.8	232483	129601	126649	206645	140522	78274	252568	271021	187367
tr|A0A2C9W6Q8	30	18	384.148	0.160908	3.16183	T200_Mock	TME3_Infected	>tr|A0A2C9W6Q8|A0A2C9W6Q8_MANES NADPH-protochlorophyllide oxidoreductase OS=Manihot esculenta OX=3983 GN=MANES_03G113300 PE=3 SV=1	5.85231e+07	2.58644e+07	6.58908e+06	9.15181e+07	9.36002e+07	4.99103e+07	4.54985e+07	1.1787e+07	1.70476e+07	4.1138e+07	1.16188e+07	5.24231e+07
tr|A0A2C9U3X2	4	3	30.5192	0.161074	2.5027	T200_Infected	TME3_Infected	>tr|A0A2C9U3X2|A0A2C9U3X2_MANES Uncharacterized protein OS=Manihot esculenta OX=3983 GN=MANES_17G017300 PE=4 SV=1	2.90152e+06	3.83381e+06	1.18113e+06	1.1794e+06	1.95443e+06	1.58474e+06	1.22554e+06	957442	980180	2.04546e+06	1.50268e+06	607847
tr|A0A2C9VE87;tr|A0A251J8T0	35	7	411.768	0.161074	1.57515	TME3_Infected	T200_Infected	>tr|A0A2C9VE87|A0A2C9VE87_MANES Uncharacterized protein OS=Manihot esculenta OX=3983 GN=MANES_08G020200 PE=3 SV=1	8.01861e+06	7.60492e+06	1.02738e+07	8.27713e+06	1.19589e+07	8.60557e+06	9.46997e+06	1.48257e+07	1.64966e+07	7.79595e+06	7.62574e+06	1.34469e+07
tr|A0A2C9WII8;tr|A0A2C9WIG0	2	2	7.19383	0.161518	1.98463	TME3_Infected	T200_Mock	>tr|A0A2C9WII8|A0A2C9WII8_MANES Uncharacterized protein OS=Manihot esculenta OX=3983 GN=MANES_01G023900 PE=3 SV=1	250229	248588	134257	203268	199259	115905	349157	451044	228700	350127	136167	211599
tr|A0A2C9U416	3	2	23.7893	0.161518	1.88803	TME3_Infected	T200_Mock	>tr|A0A2C9U416|A0A2C9U416_MANES Uncharacterized protein (Fragment) OS=Manihot esculenta OX=3983 GN=MANES_17G017100 PE=4 SV=1	415453	586629	306200	349862	270047	151145	339860	645143	470766	654396	366952	268942
tr|A0A2C9W2W8;tr|A0A2C9UYY3	8	5	37.7775	0.161518	1.89204	T200_Mock	TME3_Mock	>tr|A0A2C9W2W8|A0A2C9W2W8_MANES Uncharacterized protein OS=Manihot esculenta OX=3983 GN=MANES_04G110600 PE=4 SV=1	687552	314019	223185	569375	885544	474828	397564	400769	365450	349194	225291	445444
tr|A0A2C9VI33;tr|A0A2C9V4Z3	10	10	55.9393	0.161518	1.75944	TME3_Mock	T200_Infected	>tr|A0A2C9VI33|A0A2C9VI33_MANES Methionine S-methyltransferase OS=Manihot esculenta OX=3983 GN=MANES_07G031400 PE=3 SV=1	405828	300715	661111	882888	692844	478767	680195	795740	426695	697869	637797	1.07063e+06
tr|A0A251K6S1;tr|A0A2C9VIW1	9	4	63.898	0.161518	2.21778	T200_Mock	T200_Infected	>tr|A0A251K6S1|A0A251K6S1_MANES Uncharacterized protein OS=Manihot esculenta OX=3983 GN=MANES_09G124300 PE=4 SV=1	525494	182224	320176	581095	1.12699e+06	571551	653892	424041	526255	457216	370884	1.22478e+06
tr|A0A2C9UA38	4	4	36.709	0.161518	1.93184	T200_Mock	T200_Infected	>tr|A0A2C9UA38|A0A2C9UA38_MANES Uncharacterized protein OS=Manihot esculenta OX=3983 GN=MANES_16G097000 PE=4 SV=1	1.73593e+06	1.03717e+06	2.52715e+06	2.07168e+06	3.12562e+06	5.04197e+06	2.51492e+06	2.07033e+06	2.15151e+06	1.71237e+06	3.1435e+06	2.8634e+06
tr|A0A251KZ99;tr|A0A2C9VYS8	12	11	88.357	0.161518	1.49227	T200_Mock	TME3_Mock	>tr|A0A251KZ99|A0A251KZ99_MANES Lactoylglutathione lyase OS=Manihot esculenta OX=3983 GN=MANES_04G014900 PE=3 SV=1	5.92825e+06	7.31958e+06	9.39395e+06	8.07816e+06	1.04263e+07	8.83174e+06	5.24681e+06	6.53038e+06	8.57289e+06	4.62603e+06	8.46496e+06	5.22757e+06
tr|A0A2C9VW21	5	2	30.5531	0.161518	2.00489	T200_Mock	T200_Infected	>tr|A0A2C9VW21|A0A2C9VW21_MANES Uncharacterized protein OS=Manihot esculenta OX=3983 GN=MANES_05G136800 PE=3 SV=1	161299	38256.1	56101.1	135145	155996	221422	147571	86749.5	85808.6	67010.6	65063.7	152059
tr|A0A2C9UVL2	5	5	29.747	0.161518	4.57455	T200_Mock	T200_Infected	>tr|A0A2C9UVL2|A0A2C9UVL2_MANES Xyloglucan endotransglucosylase/hydrolase OS=Manihot esculenta OX=3983 GN=MANES_12G076800 PE=3 SV=1	344029	114448	31759.8	539384	968127	735098	790682	52590	11537.6	458576	92021.6	679627
tr|A0A2C9V208;tr|A0A2C9VLA1	2	2	15.9881	0.161518	2.38734	T200_Mock	T200_Infected	>tr|A0A2C9V208|A0A2C9V208_MANES 40S ribosomal protein S26 OS=Manihot esculenta OX=3983 GN=MANES_10G000100 PE=3 SV=1	1.41029e+06	540953	924464	1.5565e+06	2.46869e+06	2.8401e+06	1.53872e+06	1.60983e+06	2.16608e+06	431342	1.21549e+06	2.68133e+06
tr|A0A2C9V8L8	5	4	13.9831	0.161518	11.3329	TME3_Infected	T200_Mock	>tr|A0A2C9V8L8|A0A2C9V8L8_MANES Uncharacterized protein OS=Manihot esculenta OX=3983 GN=MANES_09G072900 PE=4 SV=1	179205	30930.8	89626.8	13543.3	47017.3	72848.6	68402	510617	932888	499043	23433.2	171350
tr|A0A2C9UXX5	8	5	49.5129	0.161518	1.42863	TME3_Mock	TME3_Infected	>tr|A0A2C9UXX5|A0A2C9UXX5_MANES Uncharacterized protein OS=Manihot esculenta OX=3983 GN=MANES_11G026100 PE=3 SV=1	546950	622069	1.0989e+06	685307	885207	795959	678925	669221	662552	948781	871462	1.05229e+06
tr|K0E5T2;tr|A0A2C9UMI5;tr|A0A2C9US89;tr|A0A2C9VZU0	11	3	66.7041	0.161518	3.57122	T200_Mock	TME3_Infected	>tr|K0E5T2|K0E5T2_MANES Acyl-[acyl-carrier-protein] desaturase OS=Manihot esculenta OX=3983 GN=SACPD PE=2 SV=1	507049	89767.4	108098	693313	154098	512310	305641	23542.2	51560.8	238355	176153	185865
tr|A0A2C9U076	18	2	127.913	0.161518	2.54857	T200_Mock	T200_Infected	>tr|A0A2C9U076|A0A2C9U076_MANES Uncharacterized protein OS=Manihot esculenta OX=3983 GN=MANES_18G007600 PE=3 SV=1	180433	34311.8	32922	337832	175545	117818	154938	53107.1	80635.2	87611.3	81754.1	174483
tr|A0A2C9W387;tr|A0A2C9UBA4	2	2	7.6209	0.161518	1.74611	T200_Mock	T200_Infected	>tr|A0A2C9W387|A0A2C9W387_MANES Uncharacterized protein OS=Manihot esculenta OX=3983 GN=MANES_03G003400 PE=4 SV=1	165241	171836	85866	351419	225200	161885	207501	213967	315869	207291	105639	229995
tr|A0A251LSN4	17	3	196.791	0.161518	3.74661	T200_Infected	T200_Mock	>tr|A0A251LSN4|A0A251LSN4_MANES Uncharacterized protein OS=Manihot esculenta OX=3983 GN=MANES_01G181700 PE=3 SV=1	1.81973e+06	9.45102e+06	4.16584e+06	1.80552e+06	955359	1.35927e+06	1.96418e+06	2.51803e+06	3.16205e+06	3.69951e+06	3.50828e+06	847345
tr|A0A2C9VAR3;tr|A0A2C9VCF4;tr|A0A2C9VGC0	3	2	4.88265	0.161518	1.81612	T200_Infected	TME3_Mock	>tr|A0A2C9VAR3|A0A2C9VAR3_MANES Uncharacterized protein OS=Manihot esculenta OX=3983 GN=MANES_09G140900 PE=4 SV=1	753825	734025	1.70264e+06	659220	888985	1.39563e+06	627322	887852	644173	629082	580980	546696
tr|A0A2C9VEY9	15	11	143.732	0.161518	10.0366	TME3_Infected	T200_Mock	>tr|A0A2C9VEY9|A0A2C9VEY9_MANES Ferritin OS=Manihot esculenta OX=3983 GN=MANES_08G095800 PE=3 SV=1	6.47368e+06	1.20249e+07	7.29206e+06	3.39206e+06	6.19812e+06	3.43252e+06	3.45906e+06	2.76136e+07	9.96315e+07	7.88568e+06	1.22117e+07	1.17028e+07
tr|A0A2C9VJC2	25	4	160.052	0.161518	1.66641	TME3_Infected	T200_Mock	>tr|A0A2C9VJC2|A0A2C9VJC2_MANES Uncharacterized protein OS=Manihot esculenta OX=3983 GN=MANES_07G005400 PE=3 SV=1	1.09904e+06	2.00212e+06	1.6468e+06	1.12983e+06	1.38799e+06	1.15925e+06	1.33852e+06	2.60485e+06	2.18414e+06	1.90124e+06	1.27621e+06	1.83807e+06
tr|A0A2C9WCC7	2	2	16.8565	0.161518	1.91358	TME3_Mock	TME3_Infected	>tr|A0A2C9WCC7|A0A2C9WCC7_MANES Uncharacterized protein OS=Manihot esculenta OX=3983 GN=MANES_02G017800 PE=4 SV=1	588447	548347	345513	428240	206888	206040	411267	175381	203431	873544	375286	263049
tr|A0A2C9W9S1;tr|A0A2C9WBC0;tr|A0A2C9WCC4;tr|A0A2C9WIA1	8	7	41.2822	0.161738	1.94179	T200_Infected	T200_Mock	>tr|A0A2C9W9S1|A0A2C9W9S1_MANES Uncharacterized protein OS=Manihot esculenta OX=3983 GN=MANES_02G009300 PE=3 SV=1	1.09662e+06	570929	1.08335e+06	400871	462767	553045	524736	786429	1.17903e+06	639513	1.13572e+06	469315
tr|A0A2C9WJF0	7	4	72.0531	0.161738	2.06269	TME3_Mock	T200_Infected	>tr|A0A2C9WJF0|A0A2C9WJF0_MANES Uncharacterized protein OS=Manihot esculenta OX=3983 GN=MANES_01G017000 PE=3 SV=1	873041	746258	408190	1.45213e+06	605622	888373	1.53611e+06	678284	595461	1.06683e+06	1.75713e+06	1.35812e+06
tr|A0A2C9U493	13	12	86.8725	0.161738	2.75581	TME3_Infected	T200_Mock	>tr|A0A2C9U493|A0A2C9U493_MANES Uncharacterized protein OS=Manihot esculenta OX=3983 GN=MANES_17G028300 PE=3 SV=1	4.6487e+06	1.04248e+07	1.64991e+07	3.21904e+06	6.76926e+06	5.62829e+06	6.02606e+06	1.99903e+07	1.702e+07	1.00706e+07	4.80935e+06	7.29991e+06
tr|A0A2C9ULK7	7	7	31.2522	0.162189	1.69591	TME3_Infected	T200_Mock	>tr|A0A2C9ULK7|A0A2C9ULK7_MANES Uncharacterized protein OS=Manihot esculenta OX=3983 GN=MANES_14G075700 PE=4 SV=1	732882	1.12721e+06	1.04678e+06	714047	729982	604237	729966	1.48253e+06	1261176	583983	967258	1.04818e+06
tr|A0A2C9W0I1	8	7	27.4068	0.162189	2.12141	TME3_Infected	T200_Infected	>tr|A0A2C9W0I1|A0A2C9W0I1_MANES Uncharacterized protein OS=Manihot esculenta OX=3983 GN=MANES_04G074400 PE=4 SV=1	1.31233e+06	622283	1.49414e+06	918515	2.15173e+06	1.95546e+06	1.66103e+06	2.13826e+06	3.4745e+06	741327	897790	2.13374e+06
tr|A0A2C9URM6;tr|A0A2C9URK4;tr|A0A2C9UT03;tr|A0A2C9VZR3	3	3	23.2536	0.162189	2.68372	T200_Infected	T200_Mock	>tr|A0A2C9URM6|A0A2C9URM6_MANES U2 snRNP auxiliary factor large subunit OS=Manihot esculenta OX=3983 GN=MANES_13G137500 PE=3 SV=1	7.61695e+06	2.77422e+07	1.64473e+07	8.09913e+06	3.2255e+06	7.9793e+06	7.14346e+06	6.35094e+06	6.0294e+06	7.21809e+06	1.52606e+07	3.24017e+06
tr|A0A2C9W7T7	6	6	43.7709	0.162189	1.95803	TME3_Infected	T200_Infected	>tr|A0A2C9W7T7|A0A2C9W7T7_MANES Uncharacterized protein OS=Manihot esculenta OX=3983 GN=MANES_03G105800 PE=4 SV=1	441818	290640	492930	498006	532341	525975	483688	755424	1.16023e+06	614247	331035	806996
tr|A0A2C9VI71;tr|A0A251K0V5	2	2	14.3821	0.162208	1.96281	TME3_Infected	T200_Mock	>tr|A0A2C9VI71|A0A2C9VI71_MANES Uncharacterized protein OS=Manihot esculenta OX=3983 GN=MANES_07G035300 PE=4 SV=1	360660	352879	259293	311818	364293	286735	318807	850121	720957	370577	181088	518485
tr|A0A2C9W2W3;tr|A0A2C9W2Z5	4	4	24.7444	0.162208	2.29085	TME3_Infected	TME3_Mock	>tr|A0A2C9W2W3|A0A2C9W2W3_MANES Cysteine proteinase inhibitor OS=Manihot esculenta OX=3983 GN=MANES_04G155400 PE=3 SV=1	4.83641e+06	2.23105e+06	6.34058e+06	1.69295e+06	5.72771e+06	4.01259e+06	2.81782e+06	4.46963e+06	6.23716e+06	2.08239e+06	1.03408e+06	2.78729e+06
tr|A0A2C9WFE7	7	4	51.1604	0.162288	2.39616	TME3_Mock	T200_Infected	>tr|A0A2C9WFE7|A0A2C9WFE7_MANES Uncharacterized protein OS=Manihot esculenta OX=3983 GN=MANES_02G145900 PE=3 SV=1	948814	300563	177841	1.39121e+06	1.08926e+06	650456	1.62676e+06	164505	233704	1.24502e+06	872281	1.30254e+06
tr|A0A2C9VJE2	16	7	114.85	0.162288	1.50607	TME3_Infected	T200_Infected	>tr|A0A2C9VJE2|A0A2C9VJE2_MANES Polyadenylate-binding protein OS=Manihot esculenta OX=3983 GN=MANES_07G073000 PE=3 SV=1	3.20125e+06	1.93634e+06	2.23886e+06	2.25749e+06	3.31326e+06	3.22179e+06	3.82503e+06	3.49735e+06	3.78705e+06	3.67855e+06	2.16559e+06	4.14031e+06
tr|A0A2C9UDV2;tr|A0A2C9UDI6;tr|A0A2C9W726	12	9	101.959	0.162439	1.70375	TME3_Infected	T200_Mock	>tr|A0A2C9UDV2|A0A2C9UDV2_MANES Uncharacterized protein OS=Manihot esculenta OX=3983 GN=MANES_15G068900 PE=3 SV=1	3.95891e+06	1.97646e+06	4.34866e+06	1.48828e+06	2.74163e+06	2.46346e+06	3.22323e+06	3.25658e+06	4.92398e+06	3.87074e+06	2.54982e+06	3.63009e+06
tr|A0A2C9VE34;tr|A0A2C9VE47	22	20	183.121	0.162439	1.38229	TME3_Infected	T200_Mock	>tr|A0A2C9VE34|A0A2C9VE34_MANES Uncharacterized protein OS=Manihot esculenta OX=3983 GN=MANES_08G069100 PE=3 SV=1	1.67818e+07	1.79478e+07	2.4464e+07	1.2007e+07	1.83023e+07	1.44023e+07	1.58436e+07	2.23052e+07	2.36555e+07	1.61459e+07	2.20026e+07	2.13754e+07
tr|A0A2C9VZE1	10	10	60.0458	0.162576	3.8034	T200_Infected	T200_Mock	>tr|A0A2C9VZE1|A0A2C9VZE1_MANES Uncharacterized protein OS=Manihot esculenta OX=3983 GN=MANES_05G166200 PE=3 SV=1	1.17813e+06	1.25232e+06	5.60101e+06	676082	834367	601205	521670	2.57668e+06	1.3233e+06	1.2557e+06	551683	751136
tr|A0A251K980;tr|A0A2C9V8M5	3	2	6.06455	0.162655	3.00649	T200_Infected	TME3_Mock	>tr|A0A251K980|A0A251K980_MANES Uncharacterized protein OS=Manihot esculenta OX=3983 GN=MANES_08G011100 PE=4 SV=1	67344.8	176873	241622	67397.6	77738.9	58423.4	36092.7	198923	169329	70064.8	52179	39352.9
tr|A0A2C9UWQ5	2	2	3.84874	0.162774	3.36366	T200_Mock	T200_Infected	>tr|A0A2C9UWQ5|A0A2C9UWQ5_MANES Uncharacterized protein OS=Manihot esculenta OX=3983 GN=MANES_12G152500 PE=3 SV=1	100791	87454.8	75528.3	339429	377912	169904	119084	104389	112205	87803.3	20051.4	344026
tr|A0A2C9VAA6;tr|A0A2C9VIC0	5	4	16.7594	0.162774	3.11326	TME3_Infected	TME3_Mock	>tr|A0A2C9VAA6|A0A2C9VAA6_MANES Uncharacterized protein OS=Manihot esculenta OX=3983 GN=MANES_09G129400 PE=4 SV=1	1.60579e+06	3.28713e+06	2.714e+06	1.24939e+06	2.93581e+06	1.44701e+06	1.39971e+06	6.58728e+06	7.63207e+06	1.97326e+06	1.38855e+06	1.65513e+06
tr|A0A2C9WLJ5;tr|A0A2C9WMQ1	4	4	23.1225	0.162774	1.84278	TME3_Mock	T200_Infected	>tr|A0A2C9WLJ5|A0A2C9WLJ5_MANES Uncharacterized protein OS=Manihot esculenta OX=3983 GN=MANES_01G122300 PE=3 SV=1	252292	213366	238810	396314	478158	225519	299740	330317	231670	242046	460757	595379
tr|A0A2C9U5W8	40	40	510.576	0.163035	1.71704	T200_Infected	TME3_Mock	>tr|A0A2C9U5W8|A0A2C9U5W8_MANES Aminomethyltransferase OS=Manihot esculenta OX=3983 GN=MANES_17G025900 PE=3 SV=1	1.98075e+08	2.65637e+08	4.28232e+08	1.43516e+08	2.10718e+08	2.04314e+08	1.4188e+08	2.02751e+08	2.21046e+08	1.47208e+08	2.54523e+08	1.17734e+08
tr|A0A2C9UPE8;tr|A0A2C9VSR2	4	4	16.6063	0.163035	2.10531	T200_Mock	T200_Infected	>tr|A0A2C9UPE8|A0A2C9UPE8_MANES Uncharacterized protein OS=Manihot esculenta OX=3983 GN=MANES_13G064600 PE=3 SV=1	808773	273496	498038	717942	1.10793e+06	1.50117e+06	897479	753080	424081	627275	372564	934691
tr|A0A2C9UTV4	9	8	152.768	0.163115	2.23631	T200_Mock	T200_Infected	>tr|A0A2C9UTV4|A0A2C9UTV4_MANES Uncharacterized protein OS=Manihot esculenta OX=3983 GN=MANES_12G054100 PE=4 SV=1	3.83911e+07	6.46286e+06	3.60995e+06	3.71641e+07	3.39863e+07	3.723e+07	3.76024e+07	4.64699e+06	1.17832e+07	2.45147e+07	1.91111e+07	4.93848e+07
tr|A0A2C9W3F7	8	6	22.8874	0.163115	1.49719	T200_Mock	TME3_Infected	>tr|A0A2C9W3F7|A0A2C9W3F7_MANES Uncharacterized protein OS=Manihot esculenta OX=3983 GN=MANES_04G128900 PE=4 SV=1	2.25251e+06	1.66102e+06	978998	1.96921e+06	2.7522e+06	2.18717e+06	1.65315e+06	1.37726e+06	1.58397e+06	1.37376e+06	1.99778e+06	1.70205e+06
tr|A0A2C9UHV6	11	11	74.522	0.163242	1.9227	TME3_Infected	T200_Infected	>tr|A0A2C9UHV6|A0A2C9UHV6_MANES Uncharacterized protein OS=Manihot esculenta OX=3983 GN=MANES_15G173400 PE=4 SV=1	1.12684e+06	567559	755188	1.31334e+06	1.73985e+06	1.08815e+06	1.19303e+06	1.61079e+06	1.90599e+06	1.54369e+06	551532	1.69301e+06
tr|A0A2C9WFD0;Reverse >tr|A0A2C9WLP7;tr|A0A2C9U265	18	17	145.041	0.163242	1.77026	T200_Mock	T200_Infected	>tr|A0A2C9WFD0|A0A2C9WFD0_MANES Dihydrolipoamide acetyltransferase component of pyruvate dehydrogenase complex OS=Manihot esculenta OX=3983 GN=MANES_02G190800 PE=3 SV=1	6.25874e+06	4.10301e+06	5.67465e+06	8.60379e+06	1.02252e+07	9.55954e+06	7.76255e+06	4.65085e+06	5.0346e+06	3.07662e+06	8.95532e+06	8.42403e+06
tr|A0A2C9UL99;tr|A0A2C9W012	16	5	108.283	0.163242	5.21893	TME3_Infected	T200_Infected	>tr|A0A2C9UL99|A0A2C9UL99_MANES Uncharacterized protein OS=Manihot esculenta OX=3983 GN=MANES_14G095900 PE=3 SV=1	431829	468535	752560	244724	1.38139e+06	1.26301e+06	929645	4.05939e+06	3.63746e+06	1.60031e+06	232552	1.70254e+06
tr|A0A2C9WBB7	19	18	110.064	0.163402	1.42442	T200_Mock	TME3_Mock	>tr|A0A2C9WBB7|A0A2C9WBB7_MANES Uncharacterized protein OS=Manihot esculenta OX=3983 GN=MANES_03G195400 PE=3 SV=1	3.78981e+06	4.553e+06	4.42277e+06	3.59011e+06	5.80888e+06	3.93881e+06	4.26228e+06	2.67487e+06	4.18155e+06	3.12366e+06	2.51827e+06	3.72175e+06
tr|A0A2C9VXL8	2	2	44.3396	0.163488	2.01933	T200_Infected	T200_Mock	>tr|A0A2C9VXL8|A0A2C9VXL8_MANES Uncharacterized protein OS=Manihot esculenta OX=3983 GN=MANES_05G143600 PE=4 SV=1	687075	1.7903e+06	1.42532e+06	513142	735455	684070	684802	1.56648e+06	1.27251e+06	1.18901e+06	1.11737e+06	656458
tr|A0A2C9U1U1	11	3	73.8292	0.16356	2.62398	T200_Infected	TME3_Mock	>tr|A0A2C9U1U1|A0A2C9U1U1_MANES Uncharacterized protein OS=Manihot esculenta OX=3983 GN=MANES_18G086200 PE=4 SV=1	2.17062e+06	4.5896e+06	9.54248e+06	1.82679e+06	3.20257e+06	3.32302e+06	2.21676e+06	4.52374e+06	4.3773e+06	2.56012e+06	1.65315e+06	1.99968e+06
tr|A0A2C9W7V7	11	10	76.5125	0.16356	1.31751	T200_Mock	TME3_Infected	>tr|A0A2C9W7V7|A0A2C9W7V7_MANES Uncharacterized protein (Fragment) OS=Manihot esculenta OX=3983 GN=MANES_03G157700 PE=4 SV=1	2.52589e+06	2.08925e+06	2.36787e+06	2.37466e+06	3.38716e+06	2.81597e+06	2.14815e+06	2.10356e+06	2.25888e+06	2.19377e+06	1.66593e+06	2.82916e+06
tr|A0A2C9VVI1	11	11	79.4021	0.16356	1.76439	TME3_Infected	T200_Mock	>tr|A0A2C9VVI1|A0A2C9VVI1_MANES Uncharacterized protein OS=Manihot esculenta OX=3983 GN=MANES_05G117800 PE=4 SV=1	3.10971e+06	4.19419e+06	4.90755e+06	2.15237e+06	2.66953e+06	3.21988e+06	3.29335e+06	4.58894e+06	6.30651e+06	3.16413e+06	6.76291e+06	2.99558e+06
tr|A0A2C9U6Q7;tr|A0A2C9U6V7	11	6	78.0632	0.16364	2.18131	T200_Mock	TME3_Infected	>tr|A0A2C9U6Q7|A0A2C9U6Q7_MANES Uncharacterized protein OS=Manihot esculenta OX=3983 GN=MANES_17G101400 PE=4 SV=1	5.20813e+06	5.22308e+06	3.06807e+06	9.28211e+06	4.2121e+06	6.25387e+06	6.24019e+06	2.11312e+06	700001	3.86812e+06	4.99165e+06	3.20794e+06
tr|A0A2C9UUX4;Reverse >tr|A0A251K0X0;Reverse >tr|A0A2C9U4W7;Reverse >tr|A0A2C9UR92;Reverse >tr|A0A2C9VHW6;Reverse >tr|A0A2C9VXR6;Reverse >tr|A0A2C9VXS6;Reverse >tr|A0A2C9VXW9	37	19	457.597	0.163648	2.04414	T200_Infected	T200_Mock	>tr|A0A2C9UUX4|A0A2C9UUX4_MANES Uncharacterized protein OS=Manihot esculenta OX=3983 GN=MANES_12G024100 PE=4 SV=1	4.24224e+07	8.95681e+07	9.38532e+07	3.73561e+07	4.21257e+07	3.10016e+07	3.81051e+07	7.03484e+07	8.80856e+07	6.57781e+07	6.41762e+07	3.05455e+07
tr|A0A2C9VQ30;tr|A0A2C9UJ57	8	8	47.0866	0.163648	2.4753	TME3_Infected	T200_Infected	>tr|A0A2C9VQ30|A0A2C9VQ30_MANES Uncharacterized protein OS=Manihot esculenta OX=3983 GN=MANES_06G115400 PE=4 SV=1	2.05346e+06	1.44705e+06	1.29327e+06	1.76991e+06	2.87513e+06	2.39904e+06	2.24173e+06	3.94108e+06	5.68323e+06	2.39215e+06	883872	4.0128e+06
tr|A0A2C9VEW4;tr|A0A2C9V7W7	7	7	42.456	0.163648	2.05662	TME3_Infected	T200_Infected	>tr|A0A2C9VEW4|A0A2C9VEW4_MANES Uncharacterized protein OS=Manihot esculenta OX=3983 GN=MANES_08G032100 PE=3 SV=1	2.07387e+06	595600	558537	1.02315e+06	2.25301e+06	1.51108e+06	1.76126e+06	3.25585e+06	1.62168e+06	1.88984e+06	1.08743e+06	1.78537e+06
tr|A0A2C9VZD9	5	4	23.9574	0.163648	1.53476	T200_Mock	TME3_Mock	>tr|A0A2C9VZD9|A0A2C9VZD9_MANES Uncharacterized protein OS=Manihot esculenta OX=3983 GN=MANES_05G173500 PE=4 SV=1	106894	256331	159625	183911	229376	189663	146471	167108	103165	142295	120661	129905
tr|A0A2C9UKA9	10	3	79.6999	0.163648	1.99114	TME3_Mock	T200_Infected	>tr|A0A2C9UKA9|A0A2C9UKA9_MANES Uncharacterized protein OS=Manihot esculenta OX=3983 GN=MANES_14G061400 PE=3 SV=1	3.42326e+06	1.15296e+06	2.23994e+06	3.42747e+06	4.8901e+06	4.71624e+06	4.95966e+06	2.72406e+06	2.05369e+06	2.66878e+06	3.48019e+06	7.42295e+06
tr|A0A2C9VKN3;tr|A0A2C9VIM1	16	15	204.824	0.163778	1.34933	T200_Mock	TME3_Infected	>tr|A0A2C9VKN3|A0A2C9VKN3_MANES Uncharacterized protein OS=Manihot esculenta OX=3983 GN=MANES_07G049800 PE=3 SV=1	1.94524e+07	2.29092e+07	2.38995e+07	2.81436e+07	3.48842e+07	2.36755e+07	3.01214e+07	1.64636e+07	1.76716e+07	2.73424e+07	2.31716e+07	3.34764e+07
tr|A0A2C9WHR8;tr|A0A2C9VY02;tr|A0A2C9W041	8	8	84.0982	0.163778	1.72421	T200_Mock	TME3_Mock	>tr|A0A2C9WHR8|A0A2C9WHR8_MANES Uncharacterized protein OS=Manihot esculenta OX=3983 GN=MANES_01G043900 PE=4 SV=1	3.42995e+06	3.30258e+06	5.36199e+06	3.83003e+06	5.59481e+06	6.29708e+06	5.1742e+06	2.51148e+06	3.29791e+06	2.47986e+06	2.17946e+06	4.45901e+06
tr|A0A2C9W1X3;tr|A0A2C9VS67;tr|A0A2C9W1Z7	6	5	58.2192	0.164058	1.53765	TME3_Mock	T200_Infected	>tr|A0A2C9W1X3|A0A2C9W1X3_MANES Uncharacterized protein OS=Manihot esculenta OX=3983 GN=MANES_04G078800 PE=4 SV=1	855774	924470	860816	899154	1.36765e+06	770298	1.01262e+06	1.37391e+06	868228	1.16319e+06	1.10542e+06	1.79241e+06
tr|A0A2C9VHZ6;tr|A0A2C9VHY9	25	8	340.044	0.164058	1.3803	TME3_Infected	T200_Mock	>tr|A0A2C9VHZ6|A0A2C9VHZ6_MANES Uncharacterized protein OS=Manihot esculenta OX=3983 GN=MANES_07G027800 PE=3 SV=1	3.94797e+07	3.22992e+07	3.77139e+07	2.24532e+07	2.88961e+07	2.90428e+07	3.10951e+07	3.75813e+07	4.22886e+07	2.28213e+07	4.43726e+07	2.87067e+07
tr|A0A2C9WDJ1	4	3	17.9362	0.164058	13.5915	T200_Mock	TME3_Infected	>tr|A0A2C9WDJ1|A0A2C9WDJ1_MANES Uncharacterized protein OS=Manihot esculenta OX=3983 GN=MANES_02G081800 PE=3 SV=1	79305.8	89387.9	593.489	194647	56616.5	139716	9349.31	6377.38	13039.7	4191.05	46135.4	2712.75
tr|A0A2C9W3S2;tr|A0A2C9W4Y0;tr|A0A2C9W6D1;tr|A0A2C9W747	12	10	73.9068	0.164058	1.71102	TME3_Infected	T200_Mock	>tr|A0A2C9W3S2|A0A2C9W3S2_MANES Aspartate aminotransferase OS=Manihot esculenta OX=3983 GN=MANES_03G022400 PE=4 SV=1	3.66868e+06	2.00345e+06	2.33498e+06	2.40143e+06	2.63203e+06	1.41903e+06	2.72056e+06	4.31585e+06	4.00392e+06	2.14471e+06	2.52498e+06	4.04458e+06
tr|A0A2C9U929	4	3	16.9553	0.164058	2.80157	T200_Mock	TME3_Infected	>tr|A0A2C9U929|A0A2C9U929_MANES Uncharacterized protein OS=Manihot esculenta OX=3983 GN=MANES_16G062100 PE=4 SV=1	40886.6	8582.17	1990.36	64494.1	26495	19257.3	20327.6	12387.9	6636.13	25078.3	24782.6	44146.6
tr|A0A2C9WHC6	10	2	57.1577	0.164058	2.63882	TME3_Mock	T200_Infected	>tr|A0A2C9WHC6|A0A2C9WHC6_MANES Uncharacterized protein OS=Manihot esculenta OX=3983 GN=MANES_02G209900 PE=4 SV=1	276711	16962.7	5309.83	159749	264579	154130	338009	47983	76217.4	352231	77502.8	359230
tr|A0A2C9TZY2;tr|A0A2C9UAH0;tr|A0A2C9UAN4;tr|A0A2C9W6B5;tr|A0A2C9W6M4	5	4	23.5841	0.164058	1.87176	TME3_Mock	T200_Infected	>tr|A0A2C9TZY2|A0A2C9TZY2_MANES Beta-galactosidase OS=Manihot esculenta OX=3983 GN=MANES_18G022000 PE=3 SV=1	78837.4	143870	73099.1	170172	152582	151086	225681	80097.8	68621.5	121989	194657	237034
tr|A0A2C9V661;tr|A0A2C9VRJ5	27	4	183.536	0.164058	1.84543	TME3_Infected	T200_Mock	>tr|A0A2C9V661|A0A2C9V661_MANES Uncharacterized protein OS=Manihot esculenta OX=3983 GN=MANES_10G143900 PE=3 SV=1	706587	937228	1.31954e+06	547129	881167	657648	845255	1.7007e+06	1.30351e+06	1.05069e+06	522934	1.08236e+06
tr|A0A2C9VUE3	3	3	18.4518	0.164058	2.38193	T200_Mock	TME3_Infected	>tr|A0A2C9VUE3|A0A2C9VUE3_MANES Uncharacterized protein OS=Manihot esculenta OX=3983 GN=MANES_05G084100 PE=4 SV=1	743482	91817.5	322521	642854	768276	679638	371499	188949	317316	364576	152266	387996
tr|A0A251JN64	4	4	19.4734	0.164058	3.14627	T200_Infected	TME3_Mock	>tr|A0A251JN64|A0A251JN64_MANES Uncharacterized protein OS=Manihot esculenta OX=3983 GN=MANES_12G094700 PE=4 SV=1	889599	673743	2.19243e+06	302437	1.31326e+06	994929	473146	907232	1.64912e+06	540709	197417	455597
tr|A0A2C9U5N6	14	2	87.9278	0.164058	2.3258	T200_Mock	T200_Infected	>tr|A0A2C9U5N6|A0A2C9U5N6_MANES Uncharacterized protein OS=Manihot esculenta OX=3983 GN=MANES_17G069000 PE=3 SV=1	604619	207877	533526	876015	860938	1.39362e+06	924751	718655	259577	369207	628160	891071
tr|A0A2C9VVU5;tr|A0A2C9WNS6;tr|A0A2C9WNX3	3	3	12.6646	0.164058	4.72821	T200_Mock	T200_Infected	>tr|A0A2C9VVU5|A0A2C9VVU5_MANES Uncharacterized protein OS=Manihot esculenta OX=3983 GN=MANES_05G083800 PE=4 SV=1	69795	2669.76	21610.7	85978.7	196034	162795	181641	47979.7	111686	50887.6	6897.33	280250
tr|A0A2C9VFH7	3	2	12.2493	0.164058	3.40533	T200_Mock	TME3_Infected	>tr|A0A2C9VFH7|A0A2C9VFH7_MANES Inositol-tetrakisphosphate 1-kinase OS=Manihot esculenta OX=3983 GN=MANES_08G064600 PE=3 SV=1	29193.4	80682.6	29270.3	73351	61670.7	35298.6	37995.5	6497.41	5522.84	41395	3423.41	48712.9
tr|A0A2C9WLL0	9	8	43.7698	0.164058	1.76406	TME3_Infected	TME3_Mock	>tr|A0A2C9WLL0|A0A2C9WLL0_MANES Uncharacterized protein OS=Manihot esculenta OX=3983 GN=MANES_01G169200 PE=4 SV=1	2.04533e+06	1.15362e+06	1.7074e+06	1.30593e+06	1.90179e+06	1.4014e+06	1.42528e+06	2.43689e+06	2.72569e+06	1.42086e+06	729992	1.58363e+06
tr|A0A2C9WEE8	5	5	20.2267	0.164058	11.0401	TME3_Mock	T200_Mock	>tr|A0A2C9WEE8|A0A2C9WEE8_MANES Uncharacterized protein OS=Manihot esculenta OX=3983 GN=MANES_02G075500 PE=4 SV=1	34996.1	169241	294956	80804.3	51664.7	45697	45148.8	705789	472162	1.57491e+06	143815	248252
tr|A0A2C9W9T1;tr|A0A199UCQ4	8	8	29.0945	0.164058	2.42964	T200_Infected	T200_Mock	>tr|A0A2C9W9T1|A0A2C9W9T1_MANES Uncharacterized protein OS=Manihot esculenta OX=3983 GN=MANES_02G010300 PE=4 SV=1	320308	524171	955095	128224	340989	271462	289239	594034	652193	570014	204185	527735
tr|A0A2C9VG51;tr|A0A251KNU1;tr|A0A251LBD2;tr|A0A2C9UNQ6;tr|A0A2C9VG68;tr|A0A2C9W9J5	5	5	13.428	0.164058	1.94163	TME3_Infected	T200_Infected	>tr|A0A2C9VG51|A0A2C9VG51_MANES Uncharacterized protein OS=Manihot esculenta OX=3983 GN=MANES_08G139700 PE=4 SV=1	494118	317148	264784	463728	518100	347581	377165	767021	945099	354694	374475	663941
tr|A0A2C9VLE1;tr|A0A199U9Z2;tr|A0A2C9VJ07;tr|A0A2C9VKI1;tr|A0A2C9VKY9;tr|A0A2C9VL23;tr|A0A2C9VLD4;tr|A0A2C9VLG2;tr|A0A2C9WHC9;tr|A0A2C9WHD4;tr|A0A2C9WHI5;tr|A0A2C9WIT6;tr|A0A2C9WJU7	4	3	9.90244	0.164058	1.80781	T200_Mock	T200_Infected	>tr|A0A2C9VLE1|A0A2C9VLE1_MANES Uncharacterized protein (Fragment) OS=Manihot esculenta OX=3983 GN=MANES_07G061500 PE=4 SV=1	464655	220154	365410	829611	463506	605482	726834	275800	389358	372544	459436	354221
tr|A0A251JZB7;tr|A0A251JZA8;tr|A0A2C9UQN9;tr|A0A2C9V4F5	34	14	409.11	0.164058	2.12035	T200_Mock	T200_Infected	>tr|A0A251JZB7|A0A251JZB7_MANES Tubulin alpha chain OS=Manihot esculenta OX=3983 GN=MANES_07G056600 PE=3 SV=1	7.62331e+07	2.82421e+07	1.60815e+07	8.45514e+07	105189321	6.58818e+07	8.25995e+07	3.15408e+07	3.81726e+07	8.77717e+07	3.44015e+07	8.64825e+07
tr|A0A2C9UA86	3	3	26.8848	0.164058	1.95442	T200_Mock	T200_Infected	>tr|A0A2C9UA86|A0A2C9UA86_MANES 3-ketoacyl-CoA synthase OS=Manihot esculenta OX=3983 GN=MANES_16G087600 PE=3 SV=1	325340	210286	68075.6	359650	514872	305362	263201	152681	254581	146805	229132	277008
tr|A0A2C9W9F0	18	10	135.856	0.164058	1.72734	TME3_Mock	T200_Infected	>tr|A0A2C9W9F0|A0A2C9W9F0_MANES Dihydrolipoyl dehydrogenase OS=Manihot esculenta OX=3983 GN=MANES_03G202500 PE=3 SV=1	2.47356e+06	2.6142e+06	1.75953e+06	3.70214e+06	3.93588e+06	2.80724e+06	4.13868e+06	3.18608e+06	2.19505e+06	2.28479e+06	5.06055e+06	4.48225e+06
tr|A0A199UBZ4;tr|A0A199UBR6	5	3	12.3445	0.164058	6.29014	TME3_Infected	T200_Mock	>tr|A0A199UBZ4|A0A199UBZ4_MANES Uncharacterized protein OS=Manihot esculenta OX=3983 GN=MANES_S013800 PE=4 SV=1	236609	387197	437527	185141	373190	324516	217412	2.587e+06	2.74882e+06	1.45418e+06	329160	438966
tr|A0A2C9V7D7	8	4	51.758	0.164058	3.11399	TME3_Infected	T200_Mock	>tr|A0A2C9V7D7|A0A2C9V7D7_MANES Uncharacterized protein OS=Manihot esculenta OX=3983 GN=MANES_10G139500 PE=4 SV=1	1.19684e+06	78365.1	89357	468731	503771	363444	3.13755e+06	572445	450139	623916	736769	1.35441e+06
tr|A0A2C9V6W0;Reverse >tr|A0A2C9UQG9;tr|A0A2C9UQR5;tr|A0A2C9VIF3	13	12	95.5436	0.164058	1.53655	T200_Infected	T200_Mock	>tr|A0A2C9V6W0|A0A2C9V6W0_MANES Uncharacterized protein OS=Manihot esculenta OX=3983 GN=MANES_10G095900 PE=4 SV=1	4.19648e+06	3.82499e+06	8.09042e+06	3.19662e+06	4.13933e+06	3.14978e+06	4.24891e+06	5.27291e+06	5.28418e+06	4.32874e+06	4.50376e+06	5.93108e+06
tr|A0A2C9U2T3	3	3	16.5352	0.164058	1.5601	T200_Mock	T200_Infected	>tr|A0A2C9U2T3|A0A2C9U2T3_MANES Protein phosphatase methylesterase 1 OS=Manihot esculenta OX=3983 GN=MANES_18G118600 PE=3 SV=1	230630	187227	241566	362777	412507	253480	245330	317192	180466	203065	351486	427052
tr|A0A2C9VQQ8;tr|A0A2C9VQY1;tr|A0A2C9VR41	3	3	11.0429	0.164079	2.4869	T200_Mock	TME3_Mock	>tr|A0A2C9VQQ8|A0A2C9VQQ8_MANES Uncharacterized protein OS=Manihot esculenta OX=3983 GN=MANES_06G139000 PE=4 SV=1	610442	208028	91395.7	452546	614762	975617	515722	147964	262799	213150	155733	452591
tr|A0A2C9VR40	20	3	259.491	0.164283	2.40111	TME3_Mock	T200_Infected	>tr|A0A2C9VR40|A0A2C9VR40_MANES Pyruvate kinase OS=Manihot esculenta OX=3983 GN=MANES_06G155200 PE=3 SV=1	3.0723e+06	1.6694e+06	642656	3.87774e+06	5.48151e+06	3.3521e+06	3.78812e+06	1.56807e+06	3.35891e+06	4.51344e+06	1.51237e+06	6.90267e+06
tr|A0A2C9V948;tr|A0A2C9VDA2	4	4	19.6521	0.164475	2.0109	TME3_Mock	T200_Infected	>tr|A0A2C9V948|A0A2C9V948_MANES Uncharacterized protein OS=Manihot esculenta OX=3983 GN=MANES_09G039500 PE=4 SV=1	220602	107392	159081	122117	249961	300324	314656	315331	336230	133931	400170	445359
tr|A0A2C9WHB3	8	7	40.6665	0.164475	2.00192	TME3_Infected	TME3_Mock	>tr|A0A2C9WHB3|A0A2C9WHB3_MANES Uncharacterized protein OS=Manihot esculenta OX=3983 GN=MANES_01G030100 PE=4 SV=1	1.02059e+07	7.06908e+06	1.26996e+07	5.32555e+06	1.40049e+07	1.40377e+07	1.83128e+07	1.01826e+07	1.47528e+07	7.39543e+06	4.62903e+06	9.57893e+06
tr|A0A2C9U2Q7;tr|A0A2C9U111;tr|A0A2C9WE81	9	8	59.8682	0.164611	3.19382	T200_Mock	T200_Infected	>tr|A0A2C9U2Q7|A0A2C9U2Q7_MANES Uncharacterized protein OS=Manihot esculenta OX=3983 GN=MANES_18G068100 PE=4 SV=1	2.61078e+06	256647	503409	1.29382e+06	4.11237e+06	5.35965e+06	2.33536e+06	1.15293e+06	2.05715e+06	1.19952e+06	759506	3.5856e+06
tr|A0A251IP89	5	2	34.7265	0.164978	2.25613	T200_Infected	TME3_Infected	>tr|A0A251IP89|A0A251IP89_MANES Methyltransferase OS=Manihot esculenta OX=3983 GN=MANES_18G009200 PE=3 SV=1	477299	73380.8	219687	288084	210506	244895	181085	88556.4	71812.7	289378	207556	226643
tr|A0A2C9UZ84	11	10	102.703	0.164978	1.69353	T200_Mock	TME3_Mock	>tr|A0A2C9UZ84|A0A2C9UZ84_MANES Uncharacterized protein OS=Manihot esculenta OX=3983 GN=MANES_11G069800 PE=4 SV=1	7.08597e+06	6.50532e+06	1.32506e+07	7.6103e+06	9.20859e+06	1.2498e+07	4.36976e+06	6.04631e+06	8.85495e+06	4.485e+06	8.9717e+06	3.85445e+06
tr|A0A2C9WKQ8	20	6	189.511	0.164978	2.17566	T200_Infected	T200_Mock	>tr|A0A2C9WKQ8|A0A2C9WKQ8_MANES Ferredoxin--NADP reductase, chloroplastic OS=Manihot esculenta OX=3983 GN=MANES_01G146600 PE=3 SV=1	2.02585e+06	3.1944e+06	6.61116e+06	1.7677e+06	1.539e+06	2.13138e+06	1.81579e+06	3.24225e+06	2.15274e+06	1.18391e+06	3.34697e+06	1.16502e+06
tr|A0A2C9U6Y4	7	7	39.8659	0.164978	1.73334	T200_Mock	TME3_Infected	>tr|A0A2C9U6Y4|A0A2C9U6Y4_MANES Uncharacterized protein OS=Manihot esculenta OX=3983 GN=MANES_17G080500 PE=4 SV=1	1.17423e+06	693075	1.07053e+06	1.5049e+06	1.99407e+06	1.22193e+06	825339	747072	1.15117e+06	947666	390790	1.40493e+06
tr|A0A2C9U6M1	15	15	89.6312	0.164978	2.1397	T200_Mock	TME3_Infected	>tr|A0A2C9U6M1|A0A2C9U6M1_MANES Uncharacterized protein OS=Manihot esculenta OX=3983 GN=MANES_17G097400 PE=4 SV=1	5.63434e+06	4.12402e+06	1.39074e+06	4.53703e+06	5.90868e+06	5.24876e+06	3.32361e+06	2.30505e+06	1.70624e+06	2.51263e+06	5.49045e+06	4.08571e+06
tr|A0A2C9UXD3	11	10	178.92	0.164978	1.60737	T200_Infected	TME3_Mock	>tr|A0A2C9UXD3|A0A2C9UXD3_MANES Uncharacterized protein OS=Manihot esculenta OX=3983 GN=MANES_11G025200 PE=4 SV=1	1.58334e+07	1.85572e+07	3.21937e+07	1.30373e+07	1.73074e+07	1.45592e+07	1.29138e+07	1.83888e+07	1.96471e+07	1.79831e+07	1.2848e+07	1.05932e+07
tr|A0A2C9UNE1	20	7	247.575	0.164978	1.51037	TME3_Infected	T200_Infected	>tr|A0A2C9UNE1|A0A2C9UNE1_MANES S-(hydroxymethyl)glutathione dehydrogenase OS=Manihot esculenta OX=3983 GN=MANES_13G038500 PE=3 SV=1	6.14028e+06	5.56023e+06	6.23682e+06	5.688e+06	1.0973e+07	7.40894e+06	8.89475e+06	8.03545e+06	1.01618e+07	6.57672e+06	5.6482e+06	1.00352e+07
tr|A0A2C9UEN9	11	5	89.8859	0.164978	1.9575	TME3_Infected	T200_Mock	>tr|A0A2C9UEN9|A0A2C9UEN9_MANES Uncharacterized protein OS=Manihot esculenta OX=3983 GN=MANES_15G108600 PE=3 SV=1	3.02625e+06	3.87242e+06	6.87013e+06	2.25068e+06	2.5261e+06	2.66407e+06	2.97053e+06	5.45252e+06	6.14241e+06	5.86217e+06	2.7967e+06	2.10294e+06
tr|A0A2C9VNC6;tr|A0A2C9UM97	5	4	19.5387	0.165258	1.82941	T200_Infected	TME3_Infected	>tr|A0A2C9VNC6|A0A2C9VNC6_MANES Uncharacterized protein OS=Manihot esculenta OX=3983 GN=MANES_06G015800 PE=4 SV=1	859402	428422	1.02562e+06	862141	720707	626813	486802	509640	268141	738460	260983	571042
tr|A0A2C9WJ34;tr|A0A2C9W0E3	7	3	38.9355	0.165258	1.92413	T200_Mock	T200_Infected	>tr|A0A2C9WJ34|A0A2C9WJ34_MANES Uncharacterized protein OS=Manihot esculenta OX=3983 GN=MANES_01G005000 PE=4 SV=1	195990	90308.1	93213	267770	259686	202773	204303	105130	165707	175769	89733.1	279267
tr|A0A2C9V2F9	10	7	33.5274	0.165258	3.26018	TME3_Infected	TME3_Mock	>tr|A0A2C9V2F9|A0A2C9V2F9_MANES Phosphoinositide phospholipase C OS=Manihot esculenta OX=3983 GN=MANES_10G012700 PE=4 SV=1	252782	356235	603620	135691	454788	370115	283189	604796	1.50576e+06	183475	298957	251806
tr|A0A2C9VA90;tr|A0A2C9VBP6	5	5	42.2866	0.165455	1.7211	TME3_Mock	T200_Infected	>tr|A0A2C9VA90|A0A2C9VA90_MANES Uncharacterized protein OS=Manihot esculenta OX=3983 GN=MANES_09G125700 PE=4 SV=1	1.5924e+06	1.11991e+06	1.37145e+06	1.37171e+06	2.99185e+06	2.61961e+06	2.6118e+06	1.49121e+06	2.22122e+06	1.48628e+06	3.14865e+06	2.39362e+06
tr|A0A2C9UF42	5	4	21.1039	0.165627	3.65317	T200_Infected	T200_Mock	>tr|A0A2C9UF42|A0A2C9UF42_MANES Uncharacterized protein OS=Manihot esculenta OX=3983 GN=MANES_15G055400 PE=3 SV=1	245651	418310	479968	104220	173151	35762.6	101603	211487	386839	398743	154357	28746.7
tr|A0A2C9WDM0	11	9	77.8863	0.165674	1.67367	TME3_Infected	TME3_Mock	>tr|A0A2C9WDM0|A0A2C9WDM0_MANES Uncharacterized protein OS=Manihot esculenta OX=3983 GN=MANES_02G135300 PE=4 SV=1	2.50966e+06	2.81562e+06	4.05031e+06	2.44164e+06	3.08347e+06	2.75357e+06	2.26947e+06	3.16466e+06	5.42671e+06	2.21951e+06	1.85958e+06	2.41017e+06
tr|A0A2C9VZK2	3	3	28.5297	0.165782	1.39883	TME3_Mock	TME3_Infected	>tr|A0A2C9VZK2|A0A2C9VZK2_MANES Uncharacterized protein (Fragment) OS=Manihot esculenta OX=3983 GN=MANES_04G049200 PE=4 SV=1	653333	933756	938442	1.06668e+06	681432	888324	952445	708928	660335	1.23071e+06	1.12123e+06	895740
tr|A0A2C9V1W3	4	3	23.0448	0.165782	2.20179	T200_Mock	T200_Infected	>tr|A0A2C9V1W3|A0A2C9V1W3_MANES Uncharacterized protein OS=Manihot esculenta OX=3983 GN=MANES_10G004300 PE=4 SV=1	696007	337211	837461	600412	2.29948e+06	1.21894e+06	1.31382e+06	1.20838e+06	1.58411e+06	750489	400203	1.53776e+06
tr|A0A2C9ULT9	4	3	23.9757	0.165834	1.92076	T200_Infected	T200_Mock	>tr|A0A2C9ULT9|A0A2C9ULT9_MANES Carboxypeptidase OS=Manihot esculenta OX=3983 GN=MANES_14G113100 PE=3 SV=1	274596	449943	231052	257542	126974	112991	175801	154013	219331	288619	456250	131589
tr|A0A2C9UE10;tr|A0A2C9UCX7	16	3	137.332	0.165834	2.0954	T200_Mock	TME3_Infected	>tr|A0A2C9UE10|A0A2C9UE10_MANES Uncharacterized protein OS=Manihot esculenta OX=3983 GN=MANES_15G046300 PE=4 SV=1	1.39905e+06	1.28788e+06	437007	1.74574e+06	1.22882e+06	1.07607e+06	1.34422e+06	377229	211657	922142	856783	1.18514e+06
tr|A0A2C9WGI3;tr|A0A2C9WEI6	2	2	8.65463	0.165834	3.87842	T200_Mock	T200_Infected	>tr|A0A2C9WGI3|A0A2C9WGI3_MANES Uncharacterized protein OS=Manihot esculenta OX=3983 GN=MANES_02G153300 PE=4 SV=1	89854.6	11363.4	7660.24	65316.8	239309	117649	71202	9920.61	56940.5	64444.6	16224.4	129361
tr|A0A2C9V1F0;tr|A0A2C9W4G9;tr|A0A2C9W4H8	13	7	112.141	0.165834	2.19469	TME3_Infected	T200_Mock	>tr|A0A2C9V1F0|A0A2C9V1F0_MANES Beta-galactosidase OS=Manihot esculenta OX=3983 GN=MANES_11G143900 PE=3 SV=1	3.97866e+06	2.61165e+06	7.95362e+06	1.6409e+06	4.77294e+06	3.75552e+06	3.73129e+06	9.38126e+06	9.2061e+06	2.70424e+06	4.05157e+06	3.68294e+06
tr|A0A2C9W1M6;tr|A0A2C9W1K5	10	10	104.062	0.165834	1.55624	T200_Mock	TME3_Mock	>tr|A0A2C9W1M6|A0A2C9W1M6_MANES Uncharacterized protein OS=Manihot esculenta OX=3983 GN=MANES_04G067900 PE=4 SV=1	4.26654e+07	7.46795e+07	6.64156e+07	4.13695e+07	8.31277e+07	64583317	3.47873e+07	4.25056e+07	5.55974e+07	3.32387e+07	5.69318e+07	3.13278e+07
tr|A0A2C9VV90	3	2	27.6968	0.165834	2.01982	TME3_Infected	T200_Mock	>tr|A0A2C9VV90|A0A2C9VV90_MANES Uncharacterized protein OS=Manihot esculenta OX=3983 GN=MANES_05G062800 PE=3 SV=1	390727	438362	1.01473e+06	248093	556933	416003	541495	895443	1.02932e+06	575980	398235	753921
tr|A0A2C9W735	8	7	39.9259	0.165834	13.4136	T200_Infected	T200_Mock	>tr|A0A2C9W735|A0A2C9W735_MANES Uncharacterized protein OS=Manihot esculenta OX=3983 GN=MANES_03G081200 PE=4 SV=1	1.96037e+06	4.93705e+07	1.81569e+06	1.04528e+06	1.18302e+06	1.73383e+06	1.10306e+06	1.53046e+06	1.83519e+06	895392	2.29946e+06	914884
tr|A0A2C9VE64	26	26	228.509	0.166395	1.54493	T200_Mock	TME3_Infected	>tr|A0A2C9VE64|A0A2C9VE64_MANES Uncharacterized protein OS=Manihot esculenta OX=3983 GN=MANES_09G182900 PE=4 SV=1	1.58455e+07	1.24521e+07	1.19058e+07	1.34552e+07	1.88397e+07	1.36438e+07	1.12013e+07	9.61579e+06	8.91795e+06	1.38811e+07	5.76181e+06	1.34584e+07
[truncated: 1,404 more rows]

## Sheet: Identified Proteins at 67 dpi
									Normalized abundance
									T200_I			T200_M			TME3_I			TME3_M
[truncated: 2,818 more rows]
