# Supplementary material for: Proteome Mapping of South African Cassava Mosaic Virus-Infected Susceptible and Tolerant Landraces of Cassava
Source: Proteomes. 2021 Oct 23;9(4):41. doi: 10.3390/proteomes9040041 (PMC8628908; doi:10.3390/proteomes9040041)
Supplement: Supplementary file 1 [file proteomes-09-00041-s001.zip › Supplementary Files/Sheet S2.xlsx]

## Sheet: DEPs at 32 dpi
Protein Number	Accession	Description	Theoretical MW (kDa)	Manes ID	Pfam (Protein family) ID	Pfam Names	Arabidopsis Homolog	Unique peptides	Confidence score	q Value	T200 Ratio	TME3 Ratio
1	tr|A0A251JUP0;tr|A0A251JDD1	>tr|A0A251JUP0|A0A251JUP0_MANES Uncharacterized protein OS=Manihot esculenta OX=3983 GN=MANES_14G152700 PE=3 SV=1	30.68	Manes.12G152700	PF12796; PF13962	Ankyrin repeats; Domain of unknown function	AT3G18670.2	17	137.682	7.56e-05	1.35	1.02
2	tr|A0A2C9V9U7	>tr|A0A2C9V9U7|A0A2C9V9U7_MANES Uncharacterized protein OS=Manihot esculenta OX=3983 GN=MANES_09G038300 PE=4 SV=1	84.24	Manes.09G038300	PF07035	Colon cancer-associated protein Mic1-like	AT3G12010.1	4	2.28029	0.000337499	-1.46	1.77
3	tr|A0A2C9W4F1	>tr|A0A2C9W4F1|A0A2C9W4F1_MANES Germin-like protein OS=Manihot esculenta OX=3983 GN=MANES_03G039900 PE=3 SV=1	21.8	Manes.03G039900	PF07883	Cupin domain	AT5G20630.1	2	80.7758	0.00267704	-2.91	-1.26
4	tr|A0A2C9UP99	>tr|A0A2C9UP99|A0A2C9UP99_MANES Urease OS=Manihot esculenta OX=3983 GN=MANES_13G016500 PE=3 SV=1	89.81	Manes.13G016500	PF00449; PF00547; PF00699; PF01979	Urease alpha-subunit, N-terminal domain; Urease, gamma subunit; Urease beta subunit; Amidohydrolase family	AT1G67550.1	3	4.44333	0.00273169	1.09	1.16
5	tr|A0A2C9W667	>tr|A0A2C9W667|A0A2C9W667_MANES Aminopeptidase OS=Manihot esculenta OX=3983 GN=MANES_03G051100 PE=3 SV=1	98.34	Manes.03G051100	PF01433; PF11838	Peptidase family M1; ERAP1-like C-terminal domain	AT4G33090.1	2	45.8443	0.00273169	-2.08	1.25
6	tr|A0A2C9UVT3	>tr|A0A2C9UVT3|A0A2C9UVT3_MANES Uncharacterized protein OS=Manihot esculenta OX=3983 GN=MANES_12G121600 PE=3 SV=1	87.44	Manes.12G121600	PF01432	Peptidase family M3	AT5G65620.2	3	70.4129	0.00273169	-1.59	-1.61
7	tr|A0A2C9UFR6	>tr|A0A2C9UFR6|A0A2C9UFR6_MANES Uncharacterized protein OS=Manihot esculenta OX=3983 GN=MANES_15G129800 PE=4 SV=1	16.98	Manes.15G129800	PF00407	Pathogenesis-related protein Bet v I family	AT1G14930.1	5	23.255	0.00273169	-1.79	1.06
8	tr|A0A2C9W7V0	>tr|A0A2C9W7V0|A0A2C9W7V0_MANES Uncharacterized protein OS=Manihot esculenta OX=3983 GN=MANES_03G155700 PE=4 SV=1	95.16	Manes.03G155700	PF00168; PF01764	C2 domain; Lipase (class 3)	AT4G13550.2	2	3.98409	0.00382328	-2.52	1.53
9	tr|A0A2C9UHT2;tr|A0A2C9U9T7;tr|A0A2C9V5Z9;tr|A0A2C9VJN4;tr|A0A2C9VRS9;tr|A0A2C9VRT8	>tr|A0A2C9UHT2|A0A2C9UHT2_MANES Uncharacterized protein OS=Manihot esculenta OX=3983 GN=MANES_14G012900 PE=4 SV=1	75.67	Manes.14G012900	PF04146	YT521-B-like domain	AT3G13460.1	3	7.64642	0.00382328	-1.72	-1.13
10	tr|A0A2C9W9Q3	>tr|A0A2C9W9Q3|A0A2C9W9Q3_MANES Uncharacterized protein OS=Manihot esculenta OX=3983 GN=MANES_02G002100 PE=4 SV=1	29.81	Manes.02G002100	PF13225	Domain of unknown function (DUF4033)	AT1G64680.1	5	14.6075	0.00382328	-1.77	1.11
11	tr|A0A2C9VGL2;tr|A0A2C9U2H7	>tr|A0A2C9VGL2|A0A2C9VGL2_MANES Uncharacterized protein OS=Manihot esculenta OX=3983 GN=MANES_08G075100 PE=4 SV=1	50.973	Manes.08G075100	PF00092; PF14624	von Willebrand factor type A domain/ VWA/Hh protein intein-like	AT5G60710.1	11	165.261	0.00386615	1.02	-1.48
12	tr|A0A2C9WJ97;tr|A0A2C9VVJ9;tr|A0A2C9WHC3	>tr|A0A2C9WJ97|A0A2C9WJ97_MANES Uncharacterized protein OS=Manihot esculenta OX=3983 GN=MANES_01G018800 PE=4 SV=1	38.615	Manes.01G018800	PF16884; PF00107	N-terminal domain of oxidoreductase; Zinc-binding dehydrogenase	AT5G16990.1	9	150.719	0.00386615	1.46	1.46
13	tr|A0A2C9U0A3	>tr|A0A2C9U0A3|A0A2C9U0A3_MANES Uncharacterized protein OS=Manihot esculenta OX=3983 GN=MANES_18G008600 PE=3 SV=1	24.38	Manes.18G008600	PF00043; PF02798	Glutathione S-transferase, C-terminal domain; Glutathione S-transferase, N-terminal domain	AT3G03190.1	6	55.5058	0.00424052	1.06	1.06
14	tr|A0A2C9VPS7	>tr|A0A2C9VPS7|A0A2C9VPS7_MANES Uncharacterized protein OS=Manihot esculenta OX=3983 GN=MANES_06G104000 PE=4 SV=1	32.45	Manes.06G104000	PF00300	Histidine phosphatase superfamily (branch 1)	AT5G62840.1	2	12.0456	0.00428718	-3.38	-1.46
15	tr|A0A2C9V1A4;tr|A0A2C9V238	>tr|A0A2C9V1A4|A0A2C9V1A4_MANES Molybdopterin molybdenumtransferase OS=Manihot esculenta OX=3983 GN=MANES_11G103300 PE=3 SV=1	71.266	Manes.11G103300	PF00994; PF03454; PF03453	Probable molybdopterin binding domain; MoeA N-terminal region (domain I and II); MoeA C-terminal region (domain IV)	AT5G20990.1	13	111.062	0.00671069	1.37	-1.16
16	tr|A0A2C9V934	>tr|A0A2C9V934|A0A2C9V934_MANES Uncharacterized protein OS=Manihot esculenta OX=3983 GN=MANES_09G037400 PE=4 SV=1	39.01	Manes.09G037400	PF08327; PF09229	Activator of Hsp90 ATPase homolog 1-like protein; Activator of Hsp90 ATPase, N-terminal	AT3G12050.1	3	37.9599	0.00671069	-1.48	-1.61
17	tr|A0A2C9WAR9	>tr|A0A2C9WAR9|A0A2C9WAR9_MANES Uncharacterized protein OS=Manihot esculenta OX=3983 GN=MANES_03G202900 PE=3 SV=1	41.72	Manes.03G202900	PF00332	Glycosyl hydrolases family 17	AT4G16260.1	14	202.404	0.00671069	2.01	-1.26
18	tr|A0A2C9V631;tr|A0A2C9V4H8;tr|A0A2C9V4I7	>tr|A0A2C9V631|A0A2C9V631_MANES Uncharacterized protein OS=Manihot esculenta OX=3983 GN=MANES_10G085900 PE=3 SV=1	37.147	Manes.10G085900	PF00450	Serine carboxypeptidase	AT1G33540.1	3	10.8954	0.0108169	1.28	-1.12
19	tr|A0A2C9V927	>tr|A0A2C9V927|A0A2C9V927_MANES Arginine biosynthesis bifunctional protein ArgJ, chloroplastic OS=Manihot esculenta OX=3983 GN=MANES_09G086800 PE=3 SV=1	44.15	Manes.09G086800	PF01960	ArgJ family	AT2G37500.1	6	66.0069	0.0126991	-1.90	-1.27
20	tr|A0A2C9VA66	>tr|A0A2C9VA66|A0A2C9VA66_MANES Inositol-1-monophosphatase OS=Manihot esculenta OX=3983 GN=MANES_09G076000 PE=3 SV=1	29.11	Manes.09G076000	PF00459	Inositol monophosphatase family	AT3G02870.1	4	42.6987	0.0128422	-1.56	-1.49
21	tr|A0A2C9UFN9	>tr|A0A2C9UFN9|A0A2C9UFN9_MANES Chalcone-flavonone isomerase family protein OS=Manihot esculenta OX=3983 GN=MANES_15G100200 PE=3 SV=1	29.81	Manes.15G100200	PF02431	Chalcone-flavanone isomerase	AT1G53520.1	4	38.3678	0.0141535	-1.80	-1.25
22	tr|A0A2C9WDT7;tr|A0A2C9WDT4	>tr|A0A2C9WDT7|A0A2C9WDT7_MANES Uncharacterized protein OS=Manihot esculenta OX=3983 GN=MANES_02G091600 PE=3 SV=1	65.703	Manes.02G091600	PF00749	tRNA synthetases class I (E and Q), catalytic domain	AT5G64050.1	10	89.3989	0.0141712	-1.85	-1.11
23	tr|A0A2C9VA92	>tr|A0A2C9VA92|A0A2C9VA92_MANES Uncharacterized protein OS=Manihot esculenta OX=3983 GN=MANES_09G126100 PE=4 SV=1	36.01	Manes.09G126100	PF01048	Phosphorylase superfamily	AT4G24340.1	9	70.9476	0.0154669	-1.34	1.06
24	tr|A0A2C9VG94	>tr|A0A2C9VG94|A0A2C9VG94_MANES Glutamate dehydrogenase OS=Manihot esculenta OX=3983 GN=MANES_08G144100 PE=3 SV=1	44.5	Manes.08G144100	PF00208; PF02812	Glutamate/Leucine/Phenylalanine/Valine dehydrogenase; Glu/Leu/Phe/Val dehydrogenase, dimerisation domain	AT5G18170.1	4	83.4814	0.0171332	1.87	-1.22
25	tr|A0A2C9UYG9	>tr|A0A2C9UYG9|A0A2C9UYG9_MANES Uncharacterized protein OS=Manihot esculenta OX=3983 GN=MANES_12G143100 PE=4 SV=1	79.93	Manes.12G143100	PF00005; PF12848	ABC transporter; ABC transporter	AT5G64840.1	4	25.7227	0.0171332	-1.40	-1.28
26	tr|A0A251J7N7;tr|A0A2C9U3B3;tr|A0A2C9U4F4;tr|A0A2C9UJ50	>tr|A0A251J7N7|A0A251J7N7_MANES Pectin acetylesterase OS=Manihot esculenta OX=3983 GN=MANES_15G187800 PE=3 SV=1	44.317	Manes.15G187800	PF03283	Pectinacetylesterase	AT4G19410.1	14	132.671	0.017487	-1.87	-1.03
27	tr|A0A2C9U2L8	>tr|A0A2C9U2L8|A0A2C9U2L8_MANES Uncharacterized protein OS=Manihot esculenta OX=3983 GN=MANES_18G115700 PE=4 SV=1	57.19	Manes.18G115700	PF00560; PF13855; PF08263	Leucine rich repeat; Leucine rich repeat; Leucine rich repeat N-terminal domain	AT1G33590.2	2	16.9796	0.0205617	-1.11	1.20
28	tr|A0A2C9UYW9;tr|A0A2C9W125	>tr|A0A2C9UYW9|A0A2C9UYW9_MANES Uncharacterized protein OS=Manihot esculenta OX=3983 GN=MANES_11G072300 PE=4 SV=1	38.968	Manes.11G072300	PF00400	WD domain, G-beta repeat	AT1G12910.1	3	10.8307	0.0205617	-2.29	-1.11
29	tr|A0A2C9VBJ0	>tr|A0A2C9VBJ0|A0A2C9VBJ0_MANES Uncharacterized protein OS=Manihot esculenta OX=3983 GN=MANES_09G111500 PE=4 SV=1	12.06	Manes.09G111500	PF01187	Macrophage migration inhibitory factor (MIF)	AT5G01650.2	6	90.3696	0.0250598	-1.37	1.06
30	tr|A0A2C9VI86;tr|A0A2C9VC46;tr|A0A2C9VIL8	>tr|A0A2C9VI86|A0A2C9VI86_MANES Uncharacterized protein OS=Manihot esculenta OX=3983 GN=MANES_08G142400 PE=3 SV=1	40.766	Manes.08G142400	PF00657	GDSL-like Lipase/Acylhydrolase	AT3G04290.1	7	100.917	0.0252355	-1.47	-1.99
31	tr|A0A251JTC4	>tr|A0A251JTC4|A0A251JTC4_MANES Uncharacterized protein OS=Manihot esculenta OX=3983 GN=MANES_11G079700 PE=3 SV=1	33.47	Manes.11G079700	PF01202	Shikimate kinase	AT3G26900.1	9	68.9912	0.0297458	-1.46	1.12
32	tr|A0A2C9WKE4;tr|A0A2C9WEL7	>tr|A0A2C9WKE4|A0A2C9WKE4_MANES Succinate dehydrogenase [ubiquinone] flavoprotein subunit, mitochondrial OS=Manihot esculenta OX=3983 GN=MANES_01G134800 PE=3 SV=1	69.643	Manes.01G134800	PF00890; PF02910	FAD binding domain; Fumarate reductase flavoprotein C-term	AT5G66760.1	14	129.261	0.0308654	1.41	1.24
33	tr|A0A2C9W3I4;tr|A0A2C9UCB1	>tr|A0A2C9W3I4|A0A2C9W3I4_MANES Uncharacterized protein OS=Manihot esculenta OX=3983 GN=MANES_03G010000 PE=4 SV=1	70.115	Manes.03G010000	Not annotated	Not annotated	AT4G31880.1	3	18.1586	0.0314752	-1.04	1.59
34	tr|A0A2C9VWI2;tr|A0A2C9TZS4;tr|A0A2C9W304;tr|A0A2C9WCH6	>tr|A0A2C9VWI2|A0A2C9VWI2_MANES Purple acid phosphatase OS=Manihot esculenta OX=3983 GN=MANES_05G153600 PE=3 SV=1	54.098	Manes.05G153600	PF00149; PF14008; PF16656	Calcineurin-like phosphoesterase; Iron/zinc purple acid phosphatase-like protein C; Purple acid phophatase, N-terminal domain	AT2G16430.2	3	16.1448	0.0314752	1.85	2.91
35	tr|Q52QX9;Reverse >tr|A0A2C9VVJ6;tr|A0A2C9UCF5;tr|A0A2C9W0A7;tr|A0A2C9W887	>tr|Q52QX9|Q52QX9_MANES Aldo/keto reductase AKR OS=Manihot esculenta OX=3983 GN=MANES_05G194600 PE=2 SV=1	37.708	Manes.05G194600	PF00248	Aldo/keto reductase family	AT1G60690.1	23	187.714	0.0319629	-1.33	-1.08
36	tr|A0A2C9UAX3	>tr|A0A2C9UAX3|A0A2C9UAX3_MANES Malic enzyme OS=Manihot esculenta OX=3983 GN=MANES_16G109900 PE=3 SV=1	65	Manes.16G109900	PF00390; PF03949	Malic enzyme, N-terminal domain; Malic enzyme, NAD binding domain	AT5G25880.1	21	337.63	0.032099	2.03	1.28
37	tr|A0A2C9UWL8;tr|A0A2C9WC84;tr|A0A2C9WMK5	>tr|A0A2C9UWL8|A0A2C9UWL8_MANES Uncharacterized protein OS=Manihot esculenta OX=3983 GN=MANES_12G098600 PE=3 SV=1	40.047	Manes.12G098600	PF00348	Polyprenyl synthetase	AT4G36810.1	12	124.559	0.0328367	-2.06	-1.45
38	tr|A0A2C9VEA2;tr|A0A2C9VG72	>tr|A0A2C9VEA2|A0A2C9VEA2_MANES Uncharacterized protein OS=Manihot esculenta OX=3983 GN=MANES_08G075000 PE=4 SV=1	80.009	Manes.08G075000	PF07676	WD40-like Beta Propeller Repeat	AT1G21680.1	3	265.891	0.0328367	-1.05	-1.30
39	tr|A0A2C9UQV9	>tr|A0A2C9UQV9|A0A2C9UQV9_MANES Uncharacterized protein OS=Manihot esculenta OX=3983 GN=MANES_13G107500 PE=4 SV=1	58.44	Manes.13G107500	PF05577	Serine carboxypeptidase S28	AT5G65760.1	8	70.0244	0.0328367	1.66	1.18
40	tr|A0A2C9U378	>tr|A0A2C9U378|A0A2C9U378_MANES Uncharacterized protein OS=Manihot esculenta OX=3983 GN=MANES_18G126900 PE=3 SV=1	58.16	Manes.18G126900	PF00067	Cytochrome P450	AT2G30490.1	4	13.2569	0.0342398	-2.09	-1.70
41	tr|A0A2C9VNR2	>tr|A0A2C9VNR2|A0A2C9VNR2_MANES Uncharacterized protein OS=Manihot esculenta OX=3983 GN=MANES_06G023800 PE=4 SV=1	95.86	Manes.06G023800	PF00202; PF13500	Aminotransferase class-III; AAA domain	AT5G57590.1	6	55.1085	0.0342398	1.17	1.13
42	tr|A0A2C9VWR2;tr|A0A2C9U0Q4	>tr|A0A2C9VWR2|A0A2C9VWR2_MANES Uncharacterized protein OS=Manihot esculenta OX=3983 GN=MANES_05G157600 PE=4 SV=1	29.441	Manes.05G157600	PF00132	Bacterial transferase hexapeptide	AT1G19580.1	3	57.2524	0.0371814	1.57	-1.12
43	tr|A0A2C9WIE5;tr|A0A2C9WIF6	>tr|A0A2C9WIE5|A0A2C9WIE5_MANES Uncharacterized protein OS=Manihot esculenta OX=3983 GN=MANES_01G064200 PE=4 SV=1	27.125	Manes.01G064200	PF00314	Thaumatin family	AT4G11650.1	5	26.7956	0.0381452	1.28	1.89
44	tr|A0A2C9UGQ4	>tr|A0A2C9UGQ4|A0A2C9UGQ4_MANES Uncharacterized protein OS=Manihot esculenta OX=3983 GN=MANES_15G168600 PE=3 SV=1	40.095	Manes.15G168600	PF00928	Adaptor complexes medium subunit family	AT5G46630.2	4	7.73563	0.0464383	-1.49	1.53
45	tr|A0A2C9WIT7	>tr|A0A2C9WIT7|A0A2C9WIT7_MANES Uncharacterized protein OS=Manihot esculenta OX=3983 GN=MANES_01G076600 PE=4 SV=1	43.259	Manes.01G076600	PF00923	Transaldolase	AT1G12230.2	10	64.7449	0.0464383	-2.17	-1.08
46	tr|A0A2C9UC96;tr|A0A2C9W8M1	>tr|A0A2C9UC96|A0A2C9UC96_MANES Uncharacterized protein OS=Manihot esculenta OX=3983 GN=MANES_15G024100 PE=4 SV=1	25.379	Manes.15G024100	PF12481	Glutamine amidotransferase domain	AT5G19140.1	3	36.2585	0.0472333	1.31	-1.20
47	tr|A0A2C9VRW1	>tr|A0A2C9VRW1|A0A2C9VRW1_MANES Phosphoglycerate kinase OS=Manihot esculenta OX=3983 GN=MANES_06G176500 PE=3 SV=1	42.386	Manes.06G176500	PF00162	Phosphoglycerate kinase	AT1G79550.1	19	460.74	0.0473458	-1.85	-1.20
48	tr|A0A2C9UCU5;tr|A0A2C9VBI9;tr|A0A2C9VBK5	>tr|A0A2C9UCU5|A0A2C9UCU5_MANES Uncharacterized protein OS=Manihot esculenta OX=3983 GN=MANES_15G010900 PE=4 SV=1	36.77	Manes.15G010900	PF00561	Alpha/beta hydrolase fold	AT4G15960.1	8	58.7586	0.0473458	1.00	1.44
49	tr|A0A2C9U034;tr|A0A2C9VVW8	>tr|A0A2C9U034|A0A2C9U034_MANES Uncharacterized protein OS=Manihot esculenta OX=3983 GN=MANES_18G004200 PE=4 SV=1	141.936	Manes.18G004200	PF16414; PF02460	Patched family; Niemann-Pick C1 N terminus	AT1G42470.1	2	15.9308	0.0494215	3.29	-1.40

## Sheet: DEPs at 67 dpi
Protein Number	Accession	Description	Theoretical MW (kDa)	Manes ID	Pfam (Protein family) ID	Pfam Names	Arabidopsis Homolog	Unique peptides	Confidence score	q Value	T200 Ratio	TME3 Ratio
1	tr|A0A2C9U824	>tr|A0A2C9U824|A0A2C9U824_MANES PKS_ER domain-containing protein OS=Manihot esculenta OX=3983 GN=MANES_16G022000 PE=4 SV=1	34.49	MANES.16G022000	PF13602; PF08240	ADH_ZINC_N_2; ADH_N	AT4G21580.1	3	49.802	0.000283	2.38	-1.15
2	tr|A0A2C9UDC1	>tr|A0A2C9UDC1|A0A2C9UDC1_MANES Uncharacterized protein OS=Manihot esculenta OX=3983 GN=MANES_15G062800 PE=4 SV=1	113.48	MANES.15G062800	PF04810; PF04811; PF04815; PF08033	zf-Sec23_Sec24; Sec23_trunk; Sec23_helical; Sec23_BS	AT3G07100.1	4	57.313	0.000476994	1.57	-1.49
3	tr|A0A2C9VEA2;tr|A0A2C9V8D6;tr|A0A2C9VG72	>tr|A0A2C9VEA2|A0A2C9VEA2_MANES Uncharacterized protein OS=Manihot esculenta OX=3983 GN=MANES_08G075000 PE=4 SV=1	80.01	MANES.08G075000	PF07676	PD40	AT1G21680.1	4	300.894	0.000756117	2.37	-2.04
4	tr|A0A2C9W667	>tr|A0A2C9W667|A0A2C9W667_MANES Aminopeptidase OS=Manihot esculenta OX=3983 GN=MANES_03G051100 PE=3 SV=1	98.34	MANES.03G051100	PF11838; PF01433	ERAP1_C; PEPTIDASE_M1	AT4G33090.1	4	99.633	0.00126194	1.68	1.19
5	tr|A0A251JUP0;tr|A0A251JDD1	>tr|A0A251JUP0|A0A251JUP0_MANES PKS_ER domain-containing protein OS=Manihot esculenta OX=3983 GN=MANES_14G152700 PE=3 SV=1	38.796	MANES.14G152700	PF00107; PF08240	ADH_ZINC_N; ADH_N	AT1G72680.1	18	181.621	0.00126194	1.01	1.42
6	tr|A0A2C9W9Q3	>tr|A0A2C9W9Q3|A0A2C9W9Q3_MANES DUF4033 domain-containing protein OS=Manihot esculenta OX=3983 GN=MANES_02G002100 PE=4 SV=1	29.81	MANES.02G002100	PF13225	DUF4033	AT1G64680.1	5	31.6022	0.00239974	1.53	-1.23
7	tr|A0A2C9U4J9;Reverse >tr|A0A2C9U6I0	>tr|A0A2C9U4J9|A0A2C9U4J9_MANES Lactoylglutathione lyase OS=Manihot esculenta OX=3983 GN=MANES_17G026300 PE=3 SV=1	32.608	MANES.17G026300	PF00903	GLYOXALASE	AT1G11840.6	2	142.084	0.00258962	-1.35	2.82
8	tr|A0A2C9VIL5	>tr|A0A2C9VIL5|A0A2C9VIL5_MANES Proline iminopeptidase OS=Manihot esculenta OX=3983 GN=MANES_07G049300 PE=3 SV=1	44.14	MANES.07G049300	PF00561	ABHYDROLASE_1	AT2G14260.1	7	48.8002	0.00391217	2.26	1.05
9	tr|A0A0A1E5H6	>tr|A0A0A1E5H6|A0A0A1E5H6_MANES Phosphate transporter OS=Manihot esculenta OX=3983 GN=PT3;1 PE=2 SV=1	39.47	MANES.11G078100	PF00153	Mito_carr	AT5G14040.1	2	31.2513	0.00462957	5.62	1.01
10	tr|A0A251JR98	>tr|A0A251JR98|A0A251JR98_MANES Germin-like protein OS=Manihot esculenta OX=3983 GN=MANES_11G020100 PE=3 SV=1	21.48	MANES.11G020100	PF07883	CUPIN_2	AT5G20630.1	6	142.399	0.00529137	-3.26	-1.03
11	tr|A0A2C9UEI7;tr|A0A2C9UCH2	>tr|A0A2C9UEI7|A0A2C9UEI7_MANES Uncharacterized protein OS=Manihot esculenta OX=3983 GN=MANES_15G098900 PE=4 SV=1	75.85	MANES.15G098900	PF04321; PF01073	RmlD_sub_bind; 3Beta_HSD	AT1G78570.1	3	54.2219	0.0059946	-1.19	1.03
12	tr|A0A2C9VJP2	>tr|A0A2C9VJP2|A0A2C9VJP2_MANES Glycine cleavage system H protein OS=Manihot esculenta OX=3983 GN=MANES_07G087900 PE=3 SV=1	16.96	MANES.07G087900	PF01597	GCV_H	AT2G35120.1	2	21.4996	0.00682313	-3.32	1.43
13	tr|A0A2C9WL85;tr|A0A2C9TZK4;tr|A0A2C9VX30	>tr|A0A2C9WL85|A0A2C9WL85_MANES Uncharacterized protein OS=Manihot esculenta OX=3983 GN=MANES_01G155900 PE=4 SV=1	135.52	MANES.01G155900	PF13202; PF12763	EF-hand_5; EF-hand_4	AT1G21630.2	2	2.81734	0.00682313	2.46	-2.07
14	tr|A0A2C9UVT3	>tr|A0A2C9UVT3|A0A2C9UVT3_MANES Peptidase_M3 domain-containing protein OS=Manihot esculenta OX=3983 GN=MANES_12G121600 PE=3 SV=1	87.44	MANES.12G121600	PF01432	PEPTIDASE_M3	AT5G65620.2	9	94.89	0.00682313	-1.67	1.00
15	tr|V9NC17	>tr|V9NC17|V9NC17_MANES Purple acid phosphatase OS=Manihot esculenta OX=3983 GN=PAP27 PE=2 SV=1	69.66	MANES.06G119300	PF14008; PF16656; PF00149	Metallophos_C; Pur_ac_phosph_N; Metallophos	AT5G50400.1	5	26.5447	0.00682313	-1.37	1.12
16	tr|A0A2C9V927	>tr|A0A2C9V927|A0A2C9V927_MANES Arginine biosynthesis bifunctional protein ArgJ, chloroplastic OS=Manihot esculenta OX=3983 GN=MANES_09G086800 PE=3 SV=1	44.15	MANES.09G086800	PF01960	ArgJ	AT2G37500.1	3	30.614	0.00717953	1.21	1.48
17	tr|A0A2C9V1F6;tr|A0A2C9V1J8	>tr|A0A2C9V1F6|A0A2C9V1F6_MANES Uncharacterized protein OS=Manihot esculenta OX=3983 GN=MANES_11G148200 PE=4 SV=1	23.43	MANES.11G148200	NA	NA	NA	3	30.2281	0.00750196	-2.79	5.63
18	tr|A0A2C9UCJ8	>tr|A0A2C9UCJ8|A0A2C9UCJ8_MANES Cysteine synthase OS=Manihot esculenta OX=3983 GN=MANES_15G029400 PE=3 SV=1	34.35	MANES.15G029400	PF00291	PALP	AT4G14880.5	10	136.216	0.00785155	2.94	1.25
19	tr|A0A2C9VK05	>tr|A0A2C9VK05|A0A2C9VK05_MANES GLOBIN domain-containing protein OS=Manihot esculenta OX=3983 GN=MANES_07G093600 PE=3 SV=1	16.48	MANES.07G093600	PF00042	GLOBIN	AT3G10520.1	2	8.86669	0.0110926	1.14	3.05
20	tr|A0A2C9U9T9	>tr|A0A2C9U9T9|A0A2C9U9T9_MANES PKS_ER domain-containing protein OS=Manihot esculenta OX=3983 GN=MANES_16G022100 PE=4 SV=1	34.47	MANES.16G022100	PF13602; PF08240	ADH_ZINC_N_2; ADH_N	AT4G21580.1	9	101.037	0.0110926	1.82	1.42
21	tr|A0A2C9UGM3	>tr|A0A2C9UGM3|A0A2C9UGM3_MANES Peroxidase OS=Manihot esculenta OX=3983 GN=MANES_15G103900 PE=3 SV=1	35.14	MANES.15G103900	PF00141	PEROXIDASE	AT5G19890.1	9	45.9843	0.0115924	2.09	-1.03
22	tr|A0A2C9W1I1	>tr|A0A2C9W1I1|A0A2C9W1I1_MANES AB hydrolase-1 domain-containing protein OS=Manihot esculenta OX=3983 GN=MANES_04G110900 PE=4 SV=1	41.799	MANES.04G110900	PF12697	ABHYDROLASE_6	AT1G52510.1	9	74.1004	0.0115924	1.29	-1.10
23	tr|A0A2C9UYJ6	>tr|A0A2C9UYJ6|A0A2C9UYJ6_MANES Aminotran_1_2 domain-containing protein OS=Manihot esculenta OX=3983 GN=MANES_11G012700 PE=4 SV=1	58.7	MANES.11G012700	PF00155	AMINOTRAN_1_2	AT1G72330.3	10	130.936	0.0115924	1.01	2.01
24	tr|A0A2C9VGR9;tr|A0A2C9V9T5	>tr|A0A2C9VGR9|A0A2C9VGR9_MANES Uncharacterized protein OS=Manihot esculenta OX=3983 GN=MANES_08G094400 PE=3 SV=1	65.18	MANES.08G094400	PF02775; PF02776; PF00205	TPP_enzyme_C; TPP_enzyme_N; TPP_enzyme_M	AT4G33070.1	6	59.1658	0.0115924	1.91	-1.41
25	tr|A0A2C9VAT8;tr|A0A2C9V8M4	>tr|A0A2C9VAT8|A0A2C9VAT8_MANES Uncharacterized protein OS=Manihot esculenta OX=3983 GN=MANES_09G071100 PE=3 SV=1	27.16	MANES.09G071100	PF13410; PF13417; PF13409	GST_C_2; GST_N_3; GST_N_2	AT5G02790.1	2	16.9555	0.0122369	2.23	1.27
26	tr|A0A2C9UHP4	>tr|A0A2C9UHP4|A0A2C9UHP4_MANES Phosphoglycerate kinase OS=Manihot esculenta OX=3983 GN=MANES_14G009000 PE=3 SV=1	50.29	MANES.14G009000	PF00162	PHOSPHOGLYCERATE KINASE	AT3G12780.1	18	700.689	0.0122369	-1.12	1.15
27	tr|A0A2C9V475	>tr|A0A2C9V475|A0A2C9V475_MANES CPSF_A domain-containing protein OS=Manihot esculenta OX=3983 GN=MANES_10G036500 PE=4 SV=1	134.47	MANES.10G036500	PF10433; PF03178	MMS1_N; CPSF_A	AT3G55200.1	2	78.0717	0.0126273	-1.02	-1.27
28	tr|A0A2C9VSW1	>tr|A0A2C9VSW1|A0A2C9VSW1_MANES AB hydrolase-1 domain-containing protein OS=Manihot esculenta OX=3983 GN=MANES_05G029200 PE=4 SV=1	58.04	MANES.05G029200	PF00561	ABHYDROLASE_1	AT3G61540.1	2	13.1847	0.0126273	2.09	1.25
29	tr|A0A2C9WBE7	>tr|A0A2C9WBE7|A0A2C9WBE7_MANES PALP domain-containing protein OS=Manihot esculenta OX=3983 GN=MANES_02G064500 PE=3 SV=1	55.4	MANES.02G064500	PF00291	PALP	AT5G38530.1	3	17.7701	0.0129523	3.27	1.14
30	tr|A0A2C9V2K1;tr|A0A251JXI0;tr|A0A2C9V3Y3;tr|A0A2C9V9C6;tr|A0A2C9VEJ2;tr|A0A2C9VEK1;tr|A0A2C9WLB6;tr|A0A2C9WMY8	>tr|A0A2C9V2K1|A0A2C9V2K1_MANES Uncharacterized protein OS=Manihot esculenta OX=3983 GN=MANES_10G026600 PE=4 SV=1	29.17	MANES.10G026600	PF08659	KR	AT5G06060.1	3	30.8456	0.0131072	-1.32	1.22
31	tr|A0A2C9URN3	>tr|A0A2C9URN3|A0A2C9URN3_MANES Uncharacterized protein OS=Manihot esculenta OX=3983 GN=MANES_13G132700 PE=4 SV=1	35.34	MANES.13G132700	PF01716	MSP	AT3G50820.1	4	280.151	0.0132499	-1.40	3.51
32	tr|A0A2C9UX46	>tr|A0A2C9UX46|A0A2C9UX46_MANES OMPdecase domain-containing protein OS=Manihot esculenta OX=3983 GN=MANES_11G004200 PE=3 SV=1	51.34	MANES.11G004200	PF00156; PF00215	PRIBOSYLTRAN; OMPdecase	AT3G54470.1	5	52.7494	0.0132499	1.31	-1.06
33	tr|A0A2C9VLP8;tr|A0A2C9VLL3;tr|A0A2C9VLS6	>tr|A0A2C9VLP8|A0A2C9VLP8_MANES Uncharacterized protein OS=Manihot esculenta OX=3983 GN=MANES_06G006200 PE=3 SV=1	58.46	MANES.06G006200	PF00067	p450	AT2G23180.1	3	5.3822	0.0134372	3.25	-1.85
34	tr|A0A2C9VLW2	>tr|A0A2C9VLW2|A0A2C9VLW2_MANES AA_kinase domain-containing protein OS=Manihot esculenta OX=3983 GN=MANES_07G077700 PE=3 SV=1	37.55	MANES.07G077700	PF00696	AA_kianse	AT3G57560.1	2	30.4691	0.0134372	1.06	1.19
35	tr|A0A2C9UQN2	>tr|A0A2C9UQN2|A0A2C9UQN2_MANES Uncharacterized protein OS=Manihot esculenta OX=3983 GN=MANES_13G040100 PE=4 SV=1	92.03	MANES.13G040100	NA	NA	AT1G04080.3	2	4.14102	0.0134372	1.24	-1.28
36	tr|A0A2C9UGX0;tr|A0A2C9UGJ7	>tr|A0A2C9UGX0|A0A2C9UGX0_MANES Phosphoacetylglucosamine mutase OS=Manihot esculenta OX=3983 GN=MANES_15G172800 PE=3 SV=1	61.34	MANES.15G172800	PF02880; PF02878; PF00408	PGM_PMM_III; PGM_PMM_I; PGM_PMM_IV	AT5G18070.1	9	35.9866	0.014888	2.46	-1.12
37	tr|A0A2C9VP29	>tr|A0A2C9VP29|A0A2C9VP29_MANES Uncharacterized protein OS=Manihot esculenta OX=3983 GN=MANES_06G081300 PE=4 SV=1	34.14	MANES.06G081300	PF01112	ASPARAGINASE_2	AT5G08100.1	3	5.37252	0.0150913	18.46	-1.91
38	tr|A0A2C9UBX9	>tr|A0A2C9UBX9|A0A2C9UBX9_MANES Bet_v_1 domain-containing protein OS=Manihot esculenta OX=3983 GN=MANES_15G008100 PE=4 SV=1	17.42	MANES.15G008100	PF00407	Bet_v_1	AT1G24020.1	9	90.3629	0.017605	-1.11	3.20
39	tr|A0A2C9V4E1	>tr|A0A2C9V4E1|A0A2C9V4E1_MANES Uncharacterized protein OS=Manihot esculenta OX=3983 GN=MANES_10G042700 PE=4 SV=1	21.05	MANES.10G042700	NA	NA	AT2G35810.1	2	10.0366	0.017605	-1.20	2.12
40	tr|A0A2C9WLB8	>tr|A0A2C9WLB8|A0A2C9WLB8_MANES Uncharacterized protein OS=Manihot esculenta OX=3983 GN=MANES_01G085900 PE=3 SV=1	35.14	MANES.01G085900	PF00378	ECH_1	AT4G16800.1	2	21.8302	0.017605	1.17	2.43
41	tr|A0A251K3C9;tr|A0A251K3G0	>tr|A0A251K3C9|A0A251K3C9_MANES HP domain-containing protein OS=Manihot esculenta OX=3983 GN=MANES_09G021000 PE=4 SV=1	101.91	MANES.09G021000	PF02209; PF00626	VILLIN HEADPIECE; GELSOLIN	AT2G41740.2	18	263.95	0.0181371	2.18	-1.71
42	tr|A0A2C9UTJ3	>tr|A0A2C9UTJ3|A0A2C9UTJ3_MANES Uncharacterized protein OS=Manihot esculenta OX=3983 GN=MANES_12G039500 PE=3 SV=1	43.96	MANES.12G039500	PF00294	PfkB	AT4G28706.4	6	42.1858	0.0181371	-1.18	2.10
43	tr|A0A2C9WLL0	>tr|A0A2C9WLL0|A0A2C9WLL0_MANES NAD(P)-bd_dom domain-containing protein OS=Manihot esculenta OX=3983 GN=MANES_01G169200 PE=4 SV=1	55.88	MANES.01G169200	PF05368	NmrA	AT3G46780.1	7	56.7579	0.0181371	1.37	-1.36
44	tr|A0A2C9W314;tr|A0A2C9W0W0	>tr|A0A2C9W314|A0A2C9W314_MANES SUMO-activating enzyme subunit OS=Manihot esculenta OX=3983 GN=MANES_04G086800 PE=3 SV=1	71.54	MANES.04G086800	PF14732; PF00899; PF10585	UAE_UbL; ThiF; UBA_e1_thiolCys	AT2G21470.2	2	10.3672	0.0181371	-5.15	4.65
45	tr|A0A251K980;tr|A0A2C9V8M5	>tr|A0A251K980|A0A251K980_MANES Uncharacterized protein OS=Manihot esculenta OX=3983 GN=MANES_08G011100 PE=4 SV=1	149.28	MANES.08G011100	PF00664; PF00005	ABC_membrane; ABC_tran	AT2G36910.1	3	10.5326	0.0181371	11.82	-2.66
46	tr|A0A251K915	>tr|A0A251K915|A0A251K915_MANES Uncharacterized protein OS=Manihot esculenta OX=3983 GN=MANES_08G008000 PE=4 SV=1	30.33	MANES.08G008000	PF00076	RRM_1	AT2G37220.1	4	22.0943	0.0181371	1.82	-2.13
47	tr|A0A2C9VGL2;tr|A0A2C9U2H7;tr|A0A2C9VE96	>tr|A0A2C9VGL2|A0A2C9VGL2_MANES VWFA domain-containing protein OS=Manihot esculenta OX=3983 GN=MANES_08G075100 PE=4 SV=1	50.97	MANES.08G075100	PF00092; PF14624	von Willebrand factor type A domain/ VWA/Hh protein intein-like	AT5G60710.1	11	157.242	0.020045	3.13	-1.29
48	tr|A0A251LE04	>tr|A0A251LE04|A0A251LE04_MANES rRNA N-glycosidase OS=Manihot esculenta OX=3983 GN=MANES_04G007600 PE=3 SV=1	34.25	MANES.04G007600	PF00161	RIP	NA	13	128.362	0.0207091	1.26	1.06
49	tr|A0A2C9WEH9;tr|A0A2C9WCL9;tr|A0A2C9WKG7	>tr|A0A2C9WEH9|A0A2C9WEH9_MANES Uncharacterized protein OS=Manihot esculenta OX=3983 GN=MANES_02G089200 PE=3 SV=1	24.33	MANES.02G089200	PF00043; PF02798	GST_C; GST_N	AT2G30860.1	6	54.7758	0.0207091	2.41	1.99
50	tr|A0A2C9UID8	>tr|A0A2C9UID8|A0A2C9UID8_MANES Uncharacterized protein OS=Manihot esculenta OX=3983 GN=MANES_15G186400 PE=4 SV=1	136.797	MANES.15G186400	PF00664; PF00005	ABC_membrane; ABC_tran	AT4G25960.1	6	33.0437	0.0207091	4.47	-5.30
51	tr|A0A2C9UV72	>tr|A0A2C9UV72|A0A2C9UV72_MANES Glycosyltransferase OS=Manihot esculenta OX=3983 GN=MANES_12G093300 PE=3 SV=1	52.25	MANES.12G093300	PF00201	UDPGT	AT5G54010.1	2	7.31818	0.022363	9.06	-1.92
52	tr|A0A2C9W7J2	>tr|A0A2C9W7J2|A0A2C9W7J2_MANES 40S ribosomal protein S4 OS=Manihot esculenta OX=3983 GN=MANES_03G095200 PE=3 SV=1	29.82	MANES.03G095200	PF08071; PF00467; PF01479; PF16121; PF00900	RS4NT; KOW; S4; 40S_S4_C; Ribosomal_S4e	AT5G58420.1	2	142.716	0.0232728	1.59	-1.06
53	tr|A0A2C9W0W5	>tr|A0A2C9W0W5|A0A2C9W0W5_MANES Uncharacterized protein OS=Manihot esculenta OX=3983 GN=MANES_04G015100 PE=4 SV=1	59.33	MANES.04G015100	PF13193; PF00501	AMP-binding_C; AMP-binding	AT4G05160.1	11	68.5693	0.0254631	1.41	-1.24
54	tr|A0A2C9V5M3	>tr|A0A2C9V5M3|A0A2C9V5M3_MANES Uncharacterized protein OS=Manihot esculenta OX=3983 GN=MANES_10G071700 PE=4 SV=1	65.94	MANES.10G071700	PF01077; PF03460	NIR_SIR; NIR_SIR_ferr	AT2G15620.1	30	192.641	0.0262552	1.03	-1.13
55	tr|A0A2C9VFU9;tr|A0A2C9U9U4;tr|A0A2C9UM36;tr|A0A2C9V4S2;tr|A0A2C9V8A4;tr|A0A2C9V8D0;tr|A0A2C9VB77;tr|A0A2C9VCR2;tr|A0A2C9VCW6;tr|A0A2C9VXN3;tr|A0A2C9VZ24;tr|A0A2C9W2S5	>tr|A0A2C9VFU9|A0A2C9VFU9_MANES Protein kinase domain-containing protein OS=Manihot esculenta OX=3983 GN=MANES_08G126700 PE=4 SV=1	107.92	MANES.08G126700	PF07714; PF14381	Pkinase_Tyr; EDR1	AT1G08720.1	2	2.31374	0.0266192	23.94	-1.43
56	tr|A0A2C9UE23	>tr|A0A2C9UE23|A0A2C9UE23_MANES Probable bifunctional methylthioribulose-1-phosphate dehydratase/enolase-phosphatase E1 OS=Manihot esculenta OX=3983 GN=MANES_15G087800 PE=3 SV=1	57.7	MANES.15G087800	PF13419; PF00596	HAD_2; ALDOLASE_II	AT5G53850.2	7	82.5825	0.0266192	1.78	1.18
57	tr|A0A2C9UQE1	>tr|A0A2C9UQE1|A0A2C9UQE1_MANES Uncharacterized protein OS=Manihot esculenta OX=3983 GN=MANES_13G089400 PE=3 SV=1	52.91	MANES.13G089400	PF00202	AMINOTRAN_3	AT4G39660.1	12	69.8409	0.0266192	1.84	1.10
58	tr|A0A2C9W2J9;tr|A0A2C9UXP1;tr|A0A2C9V2N1;tr|A0A2C9WN66	>tr|A0A2C9W2J9|A0A2C9W2J9_MANES Uncharacterized protein OS=Manihot esculenta OX=3983 GN=MANES_04G146100 PE=3 SV=1	82.49	MANES.04G146100	PF00082; PF02225; PF05922	PEPRIDASE_S8; PA_INHIBITOR_I9	AT3G14067.1	7	57.3534	0.0266192	2.21	-1.44
59	tr|A0A2C9WA83	>tr|A0A2C9WA83|A0A2C9WA83_MANES S1 motif domain-containing protein OS=Manihot esculenta OX=3983 GN=MANES_02G024200 PE=4 SV=1	84.249	MANES.02G024200	PF00575	S1	AT1G12800.1	5	16.2387	0.0266192	-1.03	1.02
60	tr|A0A2C9UWY1;tr|A0A251JQX9;tr|A0A251K6Y1;tr|A0A2C9UK40;tr|A0A2C9UYH4;tr|A0A2C9V1H0	>tr|A0A2C9UWY1|A0A2C9UWY1_MANES Uncharacterized protein OS=Manihot esculenta OX=3983 GN=MANES_11G000600 PE=4 SV=1	90.22	MANES.11G000600	PF02897; PF00326	PEPTIDASE_S9_N; PEPTIDASE_S9	AT1G50380.1	7	60.0074	0.0266192	1.60	1.08
61	tr|A0A2C9UPJ8	>tr|A0A2C9UPJ8|A0A2C9UPJ8_MANES FAS1 domain-containing protein OS=Manihot esculenta OX=3983 GN=MANES_13G061700 PE=4 SV=1	34.64	MANES.13G061700	PF02469	FASCICLIN	AT4G12730.1	10	111.561	0.0266192	-1.45	-2.01
62	tr|A0A2C9U6Y4	>tr|A0A2C9U6Y4|A0A2C9U6Y4_MANES Uncharacterized protein OS=Manihot esculenta OX=3983 GN=MANES_17G080500 PE=4 SV=1	94.7	MANES.17G080500	PF05804	KAP	AT1G23180.1	5	17.1179	0.0267341	-2.30	1.59
63	tr|A0A2C9U1Y7;tr|A0A251LJT0;tr|A0A2C9VU17;tr|A0A2C9VXQ2;tr|A0A2C9VY34	>tr|A0A2C9U1Y7|A0A2C9U1Y7_MANES Uncharacterized protein OS=Manihot esculenta OX=3983 GN=MANES_18G103000 PE=4 SV=1	63.42	MANES.18G103000	PF12899	GLYCO_HYDRO_100	AT4G09510.1	3	12.6006	0.0267817	3.18	-1.22
64	tr|A0A2C9UQH1;tr|A0A2C9UQG4;tr|A0A2C9URH2;tr|A0A2C9USA2;tr|A0A2C9UW70;tr|A0A2C9UWE0	>tr|A0A2C9UQH1|A0A2C9UQH1_MANES AB hydrolase-1 domain-containing protein OS=Manihot esculenta OX=3983 GN=MANES_13G092100 PE=4 SV=1	29.37	MANES.13G092100	PF00561	ABHYDROLASE_1	AT5G10300.1	18	422.494	0.026967	1.30	2.76
65	tr|A0A2C9UQK9	>tr|A0A2C9UQK9|A0A2C9UQK9_MANES Uncharacterized protein OS=Manihot esculenta OX=3983 GN=MANES_13G095100 PE=4 SV=1	32.41	MANES.13G095100	PF13419	HAD_2	AT4G39970.1	8	77.1815	0.026967	-1.07	1.65
66	tr|A0A2C9WI78;tr|A0A2C9WI18	>tr|A0A2C9WI78|A0A2C9WI78_MANES Pyr_redox_2 domain-containing protein OS=Manihot esculenta OX=3983 GN=MANES_01G057400 PE=4 SV=1	53.55	MANES.01G057400	PF00070	PYR_REDOX	AT1G63940.2	18	154.884	0.0271499	1.11	1.36
67	tr|A0A2C9UYF6;tr|A0A2C9UC32;tr|A0A2C9W1I0	>tr|A0A2C9UYF6|A0A2C9UYF6_MANES Phospholipase D OS=Manihot esculenta OX=3983 GN=MANES_11G055100 PE=3 SV=1	91.91	MANES.11G055100	PF00168; PF12357; PF13091;PF00614	C2; PLD_C; PLDc_2; PLDc	AT3G15730.1	34	319.049	0.0273473	2.05	-1.17
68	tr|A0A251K1M8;tr|A0A251K447	>tr|A0A251K1M8|A0A251K1M8_MANES Uncharacterized protein OS=Manihot esculenta OX=3983 GN=MANES_10G151400 PE=3 SV=1	44.45	MANES.10G151400	PF00297	RIBOSOMAL_L3	AT1G61580.1	2	309.335	0.0273473	-3.90	-1.14
69	tr|A0A2C9WAR9;tr|A0A251L125;tr|A0A2C9W114	>tr|A0A2C9WAR9|A0A2C9WAR9_MANES Uncharacterized protein OS=Manihot esculenta OX=3983 GN=MANES_03G202900 PE=3 SV=1	41.72	MANES.03G202900	PF00332	GLYCO_HYDRO_17	AT4G16260.1	9	100.817	0.0273473	2.28	1.45
70	tr|A0A2C9UXW4	>tr|A0A2C9UXW4|A0A2C9UXW4_MANES Ribosomal_L7Ae domain-containing protein OS=Manihot esculenta OX=3983 GN=MANES_12G139100 PE=3 SV=1	12.31	MANES.12G139100	PF01248	RIBOSOMAL_L7Ae	AT1G77940.1	3	69.7093	0.0273473	-5.24	2.18
71	tr|A0A2C9VU66;Reverse >tr|A0A2C9UBF8;Reverse >tr|A0A2C9UCK7;tr|A0A199UB26;tr|A0A2C9UMQ8;tr|A0A2C9UWN3;tr|A0A2C9VU97	>tr|A0A2C9VU66|A0A2C9VU66_MANES Epimerase domain-containing protein OS=Manihot esculenta OX=3983 GN=MANES_05G076500 PE=4 SV=1	43.71	MANES.05G076500	PF01370	EPIMERASE	AT3G63140.1	28	343.679	0.0273473	-1.08	1.45
72	tr|A0A2C9UYT0;tr|A0A2C9WH29;tr|A0A2C9WH31	>tr|A0A2C9UYT0|A0A2C9UYT0_MANES Uncharacterized protein OS=Manihot esculenta OX=3983 GN=MANES_12G153700 PE=4 SV=1	100.92	MANES.12G153700	PF00742; PF00696; PF01842; PF03447; PF13840	HOMOSERINE_dh; AA_KINASE; ACT; NAD_BINDING_3; ACT_7	AT4G19710.2	9	68.3929	0.0278527	2.40	1.20
73	tr|A0A2C9UNI9	>tr|A0A2C9UNI9|A0A2C9UNI9_MANES Non-specific lipid-transfer protein OS=Manihot esculenta OX=3983 GN=MANES_14G166500 PE=3 SV=1	11.98	MANES.14G166500	PF00234	TRYP_ALPHA_AMYL	AT5G59320.1	6	87.1089	0.0280804	-5.88	10.33
74	tr|A0A2C9VRX3	>tr|A0A2C9VRX3|A0A2C9VRX3_MANES Phosphoglycerate kinase OS=Manihot esculenta OX=3983 GN=MANES_06G176400 PE=3 SV=1	50.25	MANES.06G176400	PF00162	PGK	AT3G12780.1	6	437.89	0.0281316	-1.09	1.24
75	tr|A0A2C9VVJ7;tr|A0A2C9VRX7;tr|A0A2C9VXP1	>tr|A0A2C9VVJ7|A0A2C9VVJ7_MANES Glycosyltransferase OS=Manihot esculenta OX=3983 GN=MANES_05G120400 PE=3 SV=1	50.83	MANES.05G120400	PF00201	UDPGT	AT2G43820.1	5	33.612	0.0281316	1.23	1.54
76	tr|A0A2C9UBD7;tr|A0A2C9UB64	>tr|A0A2C9UBD7|A0A2C9UBD7_MANES Uncharacterized protein OS=Manihot esculenta OX=3983 GN=MANES_16G125000 PE=3 SV=1	32.78	MANES.16G125000	PF01875	MEMO	AT2G25280.1	3	27.139	0.0281316	1.69	1.06
77	tr|A0A2C9V3Z4	>tr|A0A2C9V3Z4|A0A2C9V3Z4_MANES ATPase_AAA_core domain-containing protein OS=Manihot esculenta OX=3983 GN=MANES_10G027600 PE=4 SV=1	51.87	MANES.10G027600	PF00004	AAA	AT2G39730.1	3	917.794	0.0289363	-52.29	6.89
78	tr|A0A2C9U6L0;tr|A0A2C9U6S8	>tr|A0A2C9U6L0|A0A2C9U6L0_MANES Uncharacterized protein OS=Manihot esculenta OX=3983 GN=MANES_17G072000 PE=4 SV=1	35.38	MANES.17G072000	PF00089	TRYPSIN	AT4G18370.1	4	31.697	0.0294108	-1.83	1.46
79	tr|A0A2C9WMB0	>tr|A0A2C9WMB0|A0A2C9WMB0_MANES Glutamine synthetase OS=Manihot esculenta OX=3983 GN=MANES_01G119500 PE=3 SV=1	39.29	MANES.01G119500	PF03951; PF00120	GLN-SYNT_N; GLN-SYNT_C	AT5G37600.1	5	56.3485	0.0294108	-1.95	1.85
80	tr|A0A251JSV5	>tr|A0A251JSV5|A0A251JSV5_MANES Uncharacterized protein OS=Manihot esculenta OX=3983 GN=MANES_11G063000 PE=3 SV=1	48.71	MANES.11G063000	PF00202	AMINOTRAN_3	AT1G80600.1	3	24.9547	0.0294108	2.16	1.11
81	tr|A0A2C9WF62;tr|A0A2C9WF60	>tr|A0A2C9WF62|A0A2C9WF62_MANES Alpha-mannosidase OS=Manihot esculenta OX=3983 GN=MANES_02G137700 PE=3 SV=1	86.52	MANES.02G137700	PF07748; PF01074; PF09261	GLYCO_HYDRO_38C; GLYCO_HYDRO_38; ALPHA-MANN_MID	AT5G66150.1	13	91.1044	0.0304625	2.32	1.63
82	tr|A0A2C9VBJ0	>tr|A0A2C9VBJ0|A0A2C9VBJ0_MANES Uncharacterized protein OS=Manihot esculenta OX=3983 GN=MANES_09G111500 PE=4 SV=1	12.059	MANES.09G111500	PF01187	MIF	AT5G01650.2	5	74.8671	0.0304625	-1.68	1.92
83	tr|A0A2C9W858	>tr|A0A2C9W858|A0A2C9W858_MANES M20_dimer domain-containing protein OS=Manihot esculenta OX=3983 GN=MANES_03G096900 PE=4 SV=1	51.298	MANES.03G096900	PF07687; PF04389	M20_DIMER; PEPTIDASE_M28	AT4G38220.2	3	73.4612	0.0305344	2.47	1.62
84	tr|A0A2C9VPI9;tr|A0A251JAX9;tr|A0A251KNC9;tr|A0A251LTR5;tr|A0A2C9VUN8	>tr|A0A2C9VPI9|A0A2C9VPI9_MANES Uncharacterized protein OS=Manihot esculenta OX=3983 GN=MANES_06G102100 PE=4 SV=1	57.65	MANES.06G102100	PF00860	XAN_UR_PERMEASE	AT5G62890.2	2	13.1594	0.0305344	2.09	-2.96
85	tr|A0A2C9VT96	>tr|A0A2C9VT96|A0A2C9VT96_MANES Glyco_hydro_18 domain-containing protein OS=Manihot esculenta OX=3983 GN=MANES_06G155500 PE=3 SV=1	31.19	MANES.06G155500	PF00704	GLYCO_HYDRO_18	AT5G24090.1	4	17.8584	0.0305344	2.67	2.71
86	tr|A0A2C9UHV3	>tr|A0A2C9UHV3|A0A2C9UHV3_MANES Glycine cleavage system H protein OS=Manihot esculenta OX=3983 GN=MANES_15G169800 PE=3 SV=1	17.55	MANES.15G169800	PF01597	GCV_H	AT2G35370.1	7	104.355	0.0305344	-1.30	1.78
87	tr|A0A2C9VIN8;tr|A0A2C9VKP8	>tr|A0A2C9VIN8|A0A2C9VIN8_MANES Uncharacterized protein OS=Manihot esculenta OX=3983 GN=MANES_07G051800 PE=4 SV=1	29.61	MANES.07G051800	PF08659	KR	AT2G47140.1	3	35.0286	0.0307076	2.44	1.35
88	tr|A0A2C9UXQ1	>tr|A0A2C9UXQ1|A0A2C9UXQ1_MANES TauD domain-containing protein OS=Manihot esculenta OX=3983 GN=MANES_11G033300 PE=4 SV=1	36.73	MANES.11G033300	PF02668	TauD	AT3G21360.1	4	20.6455	0.0313828	2.87	1.67
89	tr|A0A0C4ZQZ2	>tr|A0A0C4ZQZ2|A0A0C4ZQZ2_MANES Annexin OS=Manihot esculenta OX=3983 GN=Ann1 PE=2 SV=1	35.94	MANES.12G135200	PF00191	ANNEXIN	AT5G65020.1	13	83.5221	0.0313828	2.78	1.41
90	tr|A0A2C9UCR5	>tr|A0A2C9UCR5|A0A2C9UCR5_MANES Bet_v_1 domain-containing protein OS=Manihot esculenta OX=3983 GN=MANES_15G007900 PE=3 SV=1	17.56	MANES.15G007900	PF00407	Bet_v_1	AT1G24020.1	2	10.7951	0.0313828	-1.08	3.69
91	tr|A0A2C9U3Q4	>tr|A0A2C9U3Q4|A0A2C9U3Q4_MANES RRM domain-containing protein OS=Manihot esculenta OX=3983 GN=MANES_17G010500 PE=4 SV=1	30.02	MANES.17G010500	PF00076	RRM_1	AT4G17720.1	4	34.8004	0.0314034	2.41	-1.45
92	tr|A0A2C9WMF8	>tr|A0A2C9WMF8|A0A2C9WMF8_MANES Uncharacterized protein OS=Manihot esculenta OX=3983 GN=MANES_01G202400 PE=4 SV=1	42.64	MANES.01G202400	PF01965	DJ-1_PFPI	AT2G38860.2	3	11.4576	0.0320746	6.53	-1.13
93	tr|A0A2C9UDJ0	>tr|A0A2C9UDJ0|A0A2C9UDJ0_MANES Usp domain-containing protein OS=Manihot esculenta OX=3983 GN=MANES_15G005000 PE=4 SV=1	18.12	MANES.15G005000	PF00582	Usp	AT3G17020.1	2	17.3484	0.0320746	-1.35	1.45
94	tr|A0A2C9VIN2	>tr|A0A2C9VIN2|A0A2C9VIN2_MANES Peptide-methionine (R)-S-oxide reductase OS=Manihot esculenta OX=3983 GN=MANES_07G048000 PE=3 SV=1	23.66	MANES.07G048000	PF01641	SelR	AT4G04800.1	4	40.6298	0.0321768	-1.75	1.91
95	tr|A0A2C9VRV6	>tr|A0A2C9VRV6|A0A2C9VRV6_MANES Uncharacterized protein OS=Manihot esculenta OX=3983 GN=MANES_06G177500 PE=3 SV=1	68.71	MANES.06G177500	PF16886; PF02874; PF00306; PF00006	ATP-SYNT_AB_XTN; ATP-SYNT_AB_N; ATP-SYNT_AB_C; ATP-SYNT_AB	AT1G78900.1	2	160.716	0.0325768	3.26	1.27
96	tr|A0A2C9UUG2	>tr|A0A2C9UUG2|A0A2C9UUG2_MANES Uncharacterized protein OS=Manihot esculenta OX=3983 GN=MANES_12G027700 PE=4 SV=1	65.196	MANES.12G027700	PF13905; PF07649; PF00578	THIOREDOXIN_8; C1_3; AhpC_TSA	AT1G60420.1	14	89.2871	0.0332427	2.28	1.56
97	tr|A0A2C9VG29;tr|A0A2C9V9H3	>tr|A0A2C9VG29|A0A2C9VG29_MANES FBPase domain-containing protein OS=Manihot esculenta OX=3983 GN=MANES_08G083500 PE=3 SV=1	44.698	MANES.08G083500	PF00316	FBPase	AT3G54050.1	17	302.152	0.0335152	1.04	1.31
98	tr|A0A2C9U185;tr|A0A2C9WFG8	>tr|A0A2C9U185|A0A2C9U185_MANES NAD(P)H-hydrate epimerase OS=Manihot esculenta OX=3983 GN=MANES_18G062000 PE=3 SV=1	60.31	MANES.18G062000	PF12766; PF03853; PF10590	Pyridox_oxase_2; YjeF_N; PNPOx_C	AT5G49970.1	7	31.3887	0.0342365	4.79	-2.12
99	tr|A0A2C9V3P1	>tr|A0A2C9V3P1|A0A2C9V3P1_MANES WD_REPEATS_REGION domain-containing protein OS=Manihot esculenta OX=3983 GN=MANES_10G055500 PE=4 SV=1	38.31	MANES.10G055500	PF00400	WD40	AT5G24520.1	2	2.79816	0.0343181	2.24	-1.84
100	tr|A0A2C9VAJ1	>tr|A0A2C9VAJ1|A0A2C9VAJ1_MANES Uncharacterized protein OS=Manihot esculenta OX=3983 GN=MANES_09G133500 PE=4 SV=1	33.87	MANES.09G133500	PF07819	PGAP1	AT5G17670.1	3	17.5058	0.0345812	1.63	-1.07
101	tr|A0A2C9UU70	>tr|A0A2C9UU70|A0A2C9UU70_MANES Uncharacterized protein OS=Manihot esculenta OX=3983 GN=MANES_12G000500 PE=4 SV=1	51.11	MANES.12G000500	PF14845; PF00728	GLYCOHYDRO_20B2; GLYCO_HYDRO_20	AT1G65590.1	12	70.2911	0.0345812	1.72	1.03
102	tr|A0A2C9VBZ8	>tr|A0A2C9VBZ8|A0A2C9VBZ8_MANES Uncharacterized protein OS=Manihot esculenta OX=3983 GN=MANES_09G142200 PE=4 SV=1	28.03	MANES.09G142200	PF13561	ADH_SHORT_C2	AT3G03980.1	2	4.87711	0.0358628	-1.63	67.74
103	tr|A0A2C9UV10	>tr|A0A2C9UV10|A0A2C9UV10_MANES AB hydrolase-1 domain-containing protein OS=Manihot esculenta OX=3983 GN=MANES_12G095700 PE=4 SV=1	29.19	MANES.12G095700	PF1269.7	ABHYDROLASE_6	AT2G23610.1	3	24.6376	0.0358628	1.42	2.21
104	tr|A0A2C9UJE4	>tr|A0A2C9UJE4|A0A2C9UJE4_MANES UMP-CMP kinase OS=Manihot esculenta OX=3983 GN=MANES_14G034500 PE=3 SV=1	26.61	MANES.14G034500	PF13238	AAA_18	AT4G25280.1	2	4.65082	0.0358628	3.10	1.14
105	tr|A0A2C9WI85	>tr|A0A2C9WI85|A0A2C9WI85_MANES AA_TRNA_LIGASE_II domain-containing protein OS=Manihot esculenta OX=3983 GN=MANES_02G210900 PE=4 SV=1	51.14	MANES.02G210900	PF00587; PF02403	tRNA-SYNT_2B; SERYL_tRNA_N	AT5G27470.1	8	111.54	0.0358628	1.50	1.27
106	tr|A0A2C9WRD2;tr|A0A251KT87	>tr|A0A2C9WRD2|A0A2C9WRD2_MANES Importin N-terminal domain-containing protein OS=Manihot esculenta OX=3983 GN=MANES_01G245400 PE=4 SV=1	108.33	MANES.01G245400	PF08506; PF03378; PF03810	Cse1; CAS_CSE1; IBN_N	AT2G46520.1	9	59.5515	0.0358628	3.16	-1.16
107	tr|A0A251KS16;tr|A0A251LV22;tr|A0A2C9UH56;tr|A0A2C9UNL1;tr|A0A2C9UQV1;tr|A0A2C9UT61;tr|A0A2C9V480;tr|A0A2C9VA54;tr|A0A2C9VCG5;tr|A0A2C9VE36;tr|A0A2C9VGU2;tr|A0A2C9VID8	>tr|A0A251KS16|A0A251KS16_MANES Uncharacterized protein OS=Manihot esculenta OX=3983 GN=MANES_05G011800 PE=3 SV=1	20.68	MANES.05G011800	PF09439	SRPRB	AT1G10630.2	12	87.0105	0.0361186	2.05	-1.21
108	tr|A0A2C9UGV6;tr|A0A251LC93;tr|A0A2C9U2R6;tr|A0A2C9U7A7;tr|A0A2C9UE77;tr|A0A2C9VVH0;tr|A0A2C9WBD0;tr|A0A2C9WCQ3;tr|A0A2C9WFQ1	>tr|A0A2C9UGV6|A0A2C9UGV6_MANES Eukaryotic translation initiation factor 3 subunit I OS=Manihot esculenta OX=3983 GN=MANES_15G140500 PE=3 SV=1	36.03	MANES.15G140500	PF00400	WD40	AT2G46290.1	10	73.9045	0.0361186	2.10	-1.40
109	tr|A0A2C9UA86	>tr|A0A2C9UA86|A0A2C9UA86_MANES 3-ketoacyl-CoA synthase OS=Manihot esculenta OX=3983 GN=MANES_16G087600 PE=3 SV=1	60.75	MANES.16G087600	PF08541; PF08392	ACP_SYN_III_C; FAE_CUT1_RppA	AT2G26250.1	2	20.524	0.0361186	8.18	-6.12
110	tr|A0A2C9V7L1;tr|A0A2C9V4N5;tr|A0A2C9VDI1	>tr|A0A2C9V7L1|A0A2C9V7L1_MANES Lipoxygenase OS=Manihot esculenta OX=3983 GN=MANES_10G148800 PE=3 SV=1	102.98	MANES.10G148800	PF00305; PF01477	LIPOXYGENASE; PLAT	AT3G45140.1	32	411.963	0.0361186	1.31	1.39
111	tr|A0A2C9UX42	>tr|A0A2C9UX42|A0A2C9UX42_MANES Hist_deacetyl domain-containing protein OS=Manihot esculenta OX=3983 GN=MANES_12G156900 PE=4 SV=1	47.84	MANES.12G156900	PF00850	HIST_DEACETYL	AT4G33470.1	5	26.451	0.0374439	-4.08	1.33
112	tr|A0A2C9VPJ9;tr|A0A2C9UJJ7;tr|A0A2C9UJS0	>tr|A0A2C9VPJ9|A0A2C9VPJ9_MANES Aldedh domain-containing protein OS=Manihot esculenta OX=3983 GN=MANES_06G100200 PE=3 SV=1	54.86	MANES.06G100200	PF00171	ALDEDH	AT1G74920.1	11	92.7019	0.0374439	1.93	1.37
113	tr|A0A2C9U9Y1	>tr|A0A2C9U9Y1|A0A2C9U9Y1_MANES Serine hydroxymethyltransferase OS=Manihot esculenta OX=3983 GN=MANES_16G078300 PE=3 SV=1	57.98	MANES.16G078300	PF00464	SHMT	AT4G32520.1	14	91.002	0.0374439	1.66	1.24
114	tr|A0A2C9W735	>tr|A0A2C9W735|A0A2C9W735_MANES FAD-binding PCMH-type domain-containing protein OS=Manihot esculenta OX=3983 GN=MANES_03G081200 PE=4 SV=1	65.61	MANES.03G081200	PF01565	FAD_BINDING_4	AT3G19820.1	8	26.8686	0.037664	5.66	-1.54
115	tr|A0A251K8T5	>tr|A0A251K8T5|A0A251K8T5_MANES Uncharacterized protein OS=Manihot esculenta OX=3983 GN=MANES_11G061200 PE=4 SV=1	125.46	MANES.11G061200	PF00400	WD40	AT1G80490.2	3	69.4216	0.037664	-1.17	-1.65
116	tr|A0A2C9VMD1	>tr|A0A2C9VMD1|A0A2C9VMD1_MANES AAI domain-containing protein OS=Manihot esculenta OX=3983 GN=MANES_07G122600 PE=4 SV=1	12.33	MANES.07G122600	PF14368	LTP_2	AT5G05960.1	4	21.8608	0.037664	-10.20	-1.40
117	tr|A0A2C9VAA7	>tr|A0A2C9VAA7|A0A2C9VAA7_MANES Bet_v_1 domain-containing protein OS=Manihot esculenta OX=3983 GN=MANES_09G127700 PE=4 SV=1	17.38	MANES.09G127700	PF00407	Bet_v_1	NA	7	63.9812	0.037664	1.32	2.22
118	tr|A0A2C9URF0	>tr|A0A2C9URF0|A0A2C9URF0_MANES Uncharacterized protein OS=Manihot esculenta OX=3983 GN=MANES_13G126100 PE=4 SV=1	28.52	MANES.13G126100	PF00106	ADH_SHORT	AT3G50560.1	2	9.66047	0.037664	2.16	-1.04
119	tr|A0A2C9U7U7	>tr|A0A2C9U7U7|A0A2C9U7U7_MANES Uncharacterized protein OS=Manihot esculenta OX=3983 GN=MANES_16G007800 PE=4 SV=1	48.71	MANES.16G007800	NA	NA	AT1G61900.1	7	52.5945	0.037664	-2.85	1.88
120	tr|A0A2C9W3J5;tr|A0A2C9UZ64	>tr|A0A2C9W3J5|A0A2C9W3J5_MANES eRF1_1 domain-containing protein OS=Manihot esculenta OX=3983 GN=MANES_04G095600 PE=4 SV=1	48.93	MANES.04G095600	PF03465; PF03464; PF03463	eRF1_3; eRF1_2; eRF1_1	AT3G26618.1	4	50.0146	0.037664	2.26	-1.02
121	tr|A0A2C9V5I8;tr|A0A2C9VM31;tr|A0A2C9VM77	>tr|A0A2C9V5I8|A0A2C9V5I8_MANES TYR_PHOSPHATASE_2 domain-containing protein OS=Manihot esculenta OX=3983 GN=MANES_10G053500 PE=4 SV=1	42.63	MANES.10G053500	PF00782; PF16561	DSPc; AMPK1_CBM	AT3G52180.1	7	47.1537	0.037664	1.83	1.18
122	tr|A0A199UC10;tr|A0A2C9VKR0	>tr|A0A199UC10|A0A199UC10_MANES ZnMc domain-containing protein OS=Manihot esculenta OX=3983 GN=MANES_S021400 PE=3 SV=1	37.28	MANES.S021400	PF01471; PF00413	PG_BINDING_1; PEPTIDASE_M10	AT1G70170.1	2	8.63134	0.037664	3.57	1.09
123	tr|A0A2C9V5D4;tr|A0A2C9UWB4;tr|A0A2C9VI18	>tr|A0A2C9V5D4|A0A2C9V5D4_MANES Cytochrome c domain-containing protein OS=Manihot esculenta OX=3983 GN=MANES_10G115100 PE=3 SV=1	12.24	MANES.10G115100	PF00034	CYTOCHROME_C	AT4G10040.1	5	21.9696	0.037664	1.19	1.29
124	tr|A0A2C9WH55	>tr|A0A2C9WH55|A0A2C9WH55_MANES Vac14_Fab1_bd domain-containing protein OS=Manihot esculenta OX=3983 GN=MANES_01G012700 PE=4 SV=1	65.52	MANES.01G012700	PF12755; PF13646	Vac14_Fab1_bd; HEAT_2	AT3G25800.3	3	50.6279	0.038026	2.00	1.10
125	tr|A0A2C9U3Q3	>tr|A0A2C9U3Q3|A0A2C9U3Q3_MANES Uncharacterized protein OS=Manihot esculenta OX=3983 GN=MANES_18G143800 PE=4 SV=1	78.19	MANES.18G143800	PF13855	LRR_8	AT1G62440.1	3	12.9806	0.038026	-5.26	1.18
126	tr|A0A2C9V4F7	>tr|A0A2C9V4F7|A0A2C9V4F7_MANES Uncharacterized protein OS=Manihot esculenta OX=3983 GN=MANES_10G077300 PE=4 SV=1	66.58	MANES.10G077300	NA	NA	AT3G19420.1	2	10.9915	0.038026	2.46	1.12
127	tr|A0A251LVH3	>tr|A0A251LVH3|A0A251LVH3_MANES Uncharacterized protein OS=Manihot esculenta OX=3983 GN=MANES_01G267300 PE=3 SV=1	31.51	MANES.01G267300	PF00491	ARGINASE	AT4G08900.1	3	43.7075	0.03868	1.54	2.11
128	tr|A0A2C9UJT8	>tr|A0A2C9UJT8|A0A2C9UJT8_MANES Peptidyl-prolyl cis-trans isomerase OS=Manihot esculenta OX=3983 GN=MANES_14G080800 PE=4 SV=1	15.14	MANES.14G080800	PF13616	ROTAMASE_3	AT1G26550.1	2	15.5706	0.0390499	-3.45	4.03
129	tr|A0A2C9U4A0	>tr|A0A2C9U4A0|A0A2C9U4A0_MANES GPAT_N domain-containing protein OS=Manihot esculenta OX=3983 GN=MANES_17G016900 PE=4 SV=1	27.33	MANES.17G016900	PF14829	GPAT_N	AT1G32200.1	4	31.4729	0.0390499	1.35	1.28
130	tr|A0A2C9W416	>tr|A0A2C9W416|A0A2C9W416_MANES Uncharacterized protein OS=Manihot esculenta OX=3983 GN=MANES_03G027000 PE=4 SV=1	32.93	MANES.03G027000	PF03807; PF14833	F420_OXIDORED; NAD_BINDING_11	AT4G29120.1	7	39.5373	0.0390499	1.49	1.38
131	tr|A0A2C9UIA3;tr|A0A2C9U7N9	>tr|A0A2C9UIA3|A0A2C9UIA3_MANES Uncharacterized protein OS=Manihot esculenta OX=3983 GN=MANES_15G157900 PE=4 SV=1	128.17	MANES.15G157900	NA	NA	AT3G01780.1	2	7.30246	0.0390499	1.13	1.58
132	tr|A0A2C9V4B1	>tr|A0A2C9V4B1|A0A2C9V4B1_MANES Lipase_3 domain-containing protein OS=Manihot esculenta OX=3983 GN=MANES_10G077100 PE=4 SV=1	49.29	MANES.10G077100	PF01764	LIPASE_3	AT2G42690.1	5	26.429	0.0392123	2.03	-1.24
133	tr|A0A2C9VG07	>tr|A0A2C9VG07|A0A2C9VG07_MANES Uncharacterized protein OS=Manihot esculenta OX=3983 GN=MANES_08G081300 PE=4 SV=1	13.58	MANES.08G081300	NA	NA	AT5G02160.1	2	20.2071	0.0392534	-5.02	6.17
134	tr|A0A2C9VA66	>tr|A0A2C9VA66|A0A2C9VA66_MANES Inositol-1-monophosphatase OS=Manihot esculenta OX=3983 GN=MANES_09G076000 PE=3 SV=1	29.11	MANES.09G076000	PF00459	INOSITOL_P	AT3G02870.1	3	18.1205	0.0392534	1.63	-1.46
135	tr|A0A2C9WEB2	>tr|A0A2C9WEB2|A0A2C9WEB2_MANES Uncharacterized protein OS=Manihot esculenta OX=3983 GN=MANES_02G155900 PE=4 SV=1	32.27	MANES.02G155900	PF01657	STRESS-ANTIFUNG	AT4G21410.3	4	26.0075	0.0392534	1.17	4.80
136	tr|A0A2C9V5Y8;tr|A0A2C9V5S7	>tr|A0A2C9V5Y8|A0A2C9V5Y8_MANES Uncharacterized protein OS=Manihot esculenta OX=3983 GN=MANES_10G128500 PE=4 SV=1	38.59	MANES.10G128500	PF00190	CUPIN_1	AT1G07750.1	5	51.8449	0.0392674	4.19	-1.96
137	tr|A0A2C9UIE7	>tr|A0A2C9UIE7|A0A2C9UIE7_MANES Ribonuclease OS=Manihot esculenta OX=3983 GN=MANES_14G043200 PE=4 SV=1	108.38	MANES.14G043200	PF00567; PF00565	TUDOR; Snase	AT5G07350.2	18	214.954	0.0399431	1.55	-1.37
138	tr|A0A2C9WJN9	>tr|A0A2C9WJN9|A0A2C9WJN9_MANES AAI domain-containing protein OS=Manihot esculenta OX=3983 GN=MANES_01G112700 PE=4 SV=1	10.18	MANES.01G112700	PF14368	LTP_2	AT3G18280.2	3	41.356	0.0405994	-2.73	6.45
139	tr|A0A2C9VN74	>tr|A0A2C9VN74|A0A2C9VN74_MANES Uncharacterized protein OS=Manihot esculenta OX=3983 GN=MANES_06G056000 PE=4 SV=1	124.65	MANES.06G056000	PF00400	WD40	AT3G15880.2	2	58.2334	0.0405994	3.26	-1.66
140	tr|A0A2C9WNU1;tr|A0A2C9VU58	>tr|A0A2C9WNU1|A0A2C9WNU1_MANES Glycosyltransferase OS=Manihot esculenta OX=3983 GN=MANES_01G247800 PE=3 SV=1	52.47	MANES.01G247800	PF00201	UDPGT	AT4G01070.1	2	9.2056	0.0405994	2.17	1.39
141	tr|A0A2C9UL99;tr|A0A2C9VQU7;tr|A0A2C9W012	>tr|A0A2C9UL99|A0A2C9UL99_MANES Uncharacterized protein OS=Manihot esculenta OX=3983 GN=MANES_14G095900 PE=3 SV=1	114.39	MANES.14G095900	PF00311	PEPcase	AT1G68750.1	16	91.4385	0.0405994	1.61	1.10
142	tr|A0A2C9VIK5	>tr|A0A2C9VIK5|A0A2C9VIK5_MANES Uncharacterized protein OS=Manihot esculenta OX=3983 GN=MANES_07G048300 PE=4 SV=1	33.53	MANES.07G048300	PF00719	PYROPHOSPHATASE	AT5G09650.1	12	95.8435	0.0405994	1.68	1.35
143	tr|A0A2C9VYT5;tr|A0A199U9P6;tr|A0A2C9TZW6	>tr|A0A2C9VYT5|A0A2C9VYT5_MANES AAA domain-containing protein OS=Manihot esculenta OX=3983 GN=MANES_05G155000 PE=3 SV=1	44.67	MANES.05G155000	PF05496	RuvB_N	AT1G45000.1	9	66.6655	0.0405994	2.82	-1.07
144	tr|A0A2C9VHU1;tr|A0A2C9V730;tr|A0A2C9VJE5	>tr|A0A2C9VHU1|A0A2C9VHU1_MANES Uncharacterized protein OS=Manihot esculenta OX=3983 GN=MANES_07G022900 PE=4 SV=1	44.43	MANES.07G022900	PF08029; PF01634	HISG_C; HISG	AT1G09795.1	11	63.6654	0.0405994	1.38	1.29
145	tr|A0A2C9W393;tr|A0A0C4ZR11	>tr|A0A2C9W393|A0A2C9W393_MANES Uncharacterized protein OS=Manihot esculenta OX=3983 GN=MANES_04G165200 PE=4 SV=1	43.78	MANES.04G165200	PF00191	ANNEXIN	AT2G38750.1	4	13.9924	0.0405994	4.42	-1.42
146	tr|A0A2C9VG21;tr|A0A251KED8;tr|A0A2C9VHB3;tr|A0A2C9VHN9	>tr|A0A2C9VG21|A0A2C9VG21_MANES H15 domain-containing protein OS=Manihot esculenta OX=3983 GN=MANES_08G136300 PE=3 SV=1	24.89	MANES.08G136300	PF00538	LINKER_HISTONE	AT2G30620.1	3	10.8067	0.0405994	-1.85	1.08
147	tr|A0A2C9VKB0	>tr|A0A2C9VKB0|A0A2C9VKB0_MANES Chalcone-flavonone isomerase family protein OS=Manihot esculenta OX=3983 GN=MANES_07G107200 PE=3 SV=1	49.16	MANES.07G107200	PF02431	CHALCONE	AT3G55120.1	10	90.7114	0.0405994	2.89	1.20
148	tr|A0A2C9UBT3	>tr|A0A2C9UBT3|A0A2C9UBT3_MANES Bet_v_1 domain-containing protein OS=Manihot esculenta OX=3983 GN=MANES_15G008400 PE=4 SV=1	17.54	MANES.15G008400	PF00407	Bet_v_1	AT1G24020.1	7	45.2833	0.0405994	2.85	13.10
149	tr|A0A2C9V9W8	>tr|A0A2C9V9W8|A0A2C9V9W8_MANES Uncharacterized protein OS=Manihot esculenta OX=3983 GN=MANES_09G113900 PE=4 SV=1	105.32	MANES.09G113900	PF07478; PF01820	DALA_DALA_LIG_C; DALA_DALA_LIG_N	AT3G08840.2	4	23.009	0.0405994	2.31	1.48
150	tr|A0A2C9WD78	>tr|A0A2C9WD78|A0A2C9WD78_MANES Alpha-1,4 glucan phosphorylase OS=Manihot esculenta OX=3983 GN=MANES_02G122500 PE=3 SV=1	95.78	MANES.02G122500	PF00343	PHOSPHORYLASE	AT3G46970.1	5	33.2378	0.0405994	2.32	4.83
151	tr|A0A2C9U8F0	>tr|A0A2C9U8F0|A0A2C9U8F0_MANES Trehalose-6-phosphate synthase 7 OS=Manihot esculenta OX=3983 GN=MANES_16G042700 PE=2 SV=1	96.04	MANES.16G042700	PF00982; PF02358	GLYCO_TRANSF_20; TREHALOSE_Ppase	AT1G06410.1	8	52.3922	0.0417678	1.39	-1.82
152	tr|A0A2C9VND6;tr|A0A2C9U4C1	>tr|A0A2C9VND6|A0A2C9VND6_MANES CTP_transf_like domain-containing protein OS=Manihot esculenta OX=3983 GN=MANES_06G064900 PE=4 SV=1	42.39	MANES.06G064900	PF01467	CTP_TRANSF_LIKE	AT2G01220.2	3	26.3352	0.0418232	-1.04	1.38
153	tr|A0A2C9WCC9;tr|A0A2C9WMW7	>tr|A0A2C9WCC9|A0A2C9WCC9_MANES CTP_transf_like domain-containing protein OS=Manihot esculenta OX=3983 GN=MANES_02G095600 PE=4 SV=1	19.18	MANES.02G095600	PF01467	CTP_TRANSF_LIKE	AT2G18250.1	3	22.5197	0.0418232	1.16	2.35
154	tr|A0A2C9UFH3;tr|A0A2C9UEA9	>tr|A0A2C9UFH3|A0A2C9UFH3_MANES Bulb-type lectin domain-containing protein OS=Manihot esculenta OX=3983 GN=MANES_15G094200 PE=4 SV=1	47.38	MANES.15G094200	PF00954; PF01453; PF08276	S_locus_glycop; B_lectin; PAN_2	AT1G78860.1	3	63.8534	0.0418232	-1.15	-1.97
155	tr|A0A2C9UNS6;tr|A0A2C9UTN1	>tr|A0A2C9UNS6|A0A2C9UNS6_MANES AAA domain-containing protein OS=Manihot esculenta OX=3983 GN=MANES_13G043200 PE=3 SV=1	49.38	MANES.13G043200	PF07724	AAA_2	AT4G29040.1	9	58.6491	0.042248	4.75	-1.32
156	tr|A0A2C9U6K5	>tr|A0A2C9U6K5|A0A2C9U6K5_MANES Uncharacterized protein OS=Manihot esculenta OX=3983 GN=MANES_17G064800 PE=4 SV=1	15.66	MANES.17G064800	PF01655	RIBOSOMAL_L32	AT4G18100.1	2	102.475	0.0423142	-4.61	1.83
157	tr|A0A2C9W9S7;Reverse >tr|A0A251JFV1;Reverse >tr|A0A251JXA3;Reverse >tr|A0A2C9UTJ5;Reverse >tr|A0A2C9UTN8;Reverse >tr|A0A2C9UTQ0;tr|A0A2C9W9Q5	>tr|A0A2C9W9S7|A0A2C9W9S7_MANES Peptidase_S9 domain-containing protein OS=Manihot esculenta OX=3983 GN=MANES_03G170200 PE=4 SV=1	84.12	MANES.03G170200	PF12695; PF00326	ABHYDROLASE_5; PEPTIDASE_S9	AT4G14570.1	20	150.72	0.0425856	1.25	1.44
158	tr|A0A2C9U4P5	>tr|A0A2C9U4P5|A0A2C9U4P5_MANES Cupin_3 domain-containing protein OS=Manihot esculenta OX=3983 GN=MANES_17G002700 PE=4 SV=1	14.04	MANES.17G002700	PF05899; PF06249	CUPIN_3; EutQ	AT4G10300.1	3	15.7611	0.0429516	1.76	-1.13
159	tr|A0A2C9U121;tr|A0A2C9U1R5	>tr|A0A2C9U121|A0A2C9U121_MANES SAICAR_synt domain-containing protein OS=Manihot esculenta OX=3983 GN=MANES_18G062300 PE=3 SV=1	44.89	MANES.18G062300	PF01259	SAICAR_SYNT	AT3G21110.1	7	34.9072	0.0429516	1.66	1.90
160	tr|A0A2C9VE34;tr|A0A2C9VE47	>tr|A0A2C9VE34|A0A2C9VE34_MANES Uncharacterized protein OS=Manihot esculenta OX=3983 GN=MANES_08G069100 PE=3 SV=1	56.59	MANES.08G069100	PF00202	AMINOTRAN_3	AT3G22200.2	15	154.549	0.0429516	2.06	1.34
161	tr|A0A2C9V5M6;tr|A0A2C9V5T1	>tr|A0A2C9V5M6|A0A2C9V5M6_MANES Uncharacterized protein OS=Manihot esculenta OX=3983 GN=MANES_10G121900 PE=4 SV=1	186.498	MANES.10G121900	PF01501; PF06427	GLYCO_transf_8; UDP-g_GGTase	AT1G71220.2	13	66.4267	0.0429516	2.52	-1.27
162	tr|A0A2C9U8P4	>tr|A0A2C9U8P4|A0A2C9U8P4_MANES Uncharacterized protein OS=Manihot esculenta OX=3983 GN=MANES_17G111900 PE=4 SV=1	39.8	MANES.17G111900	PF06999	SUC_FER_LIKE	AT3G27570.1	3	31.6391	0.0429516	2.33	1.50
163	tr|A0A251LSN4	>tr|A0A251LSN4|A0A251LSN4_MANES Aminotran_5 domain-containing protein OS=Manihot esculenta OX=3983 GN=MANES_01G181700 PE=3 SV=1	44.05	MANES.01G181700	PF00266	AMINOTRAN_5	AT2G13360.1	4	251.266	0.0429516	-1.23	1.96
164	tr|A0A2C9USP9;tr|A0A2C9UU54	>tr|A0A2C9USP9|A0A2C9USP9_MANES Uncharacterized protein OS=Manihot esculenta OX=3983 GN=MANES_12G024300 PE=4 SV=1	57.15	MANES.12G024300	NA	NA	AT1G70570.2	2	4.2869	0.0429516	2.64	-1.54
165	tr|A0A2C9V2I1;tr|A0A2C9V428	>tr|A0A2C9V2I1|A0A2C9V2I1_MANES Uncharacterized protein OS=Manihot esculenta OX=3983 GN=MANES_10G019200 PE=3 SV=1	12.81	MANES.10G019200	PF01247	RIBOSOMAL_L35Ae	AT1G74270.1	2	46.0828	0.0434399	3.30	-1.16
166	tr|A0A2C9VWB9	>tr|A0A2C9VWB9|A0A2C9VWB9_MANES Peptidyl-prolyl cis-trans isomerase OS=Manihot esculenta OX=3983 GN=MANES_05G146600 PE=3 SV=1	18.1	MANES.05G146600	PF00160	PRO_ISOMERASE	AT2G16600.1	3	191.408	0.0434399	-1.52	2.06
167	tr|A0A2C9UGS7;tr|A0A2C9VCE4;tr|A0A2C9W8M3	>tr|A0A2C9UGS7|A0A2C9UGS7_MANES Uncharacterized protein OS=Manihot esculenta OX=3983 GN=MANES_15G108300 PE=4 SV=1	123.6	MANES.15G108300	PF02985; PF13646; PF04510	HEAT; HEAT_2; DUF577	AT5G19820.1	6	28.0365	0.0445021	3.10	-1.11
168	tr|A0A2C9VJ85	>tr|A0A2C9VJ85|A0A2C9VJ85_MANES 60S ribosomal protein L13 OS=Manihot esculenta OX=3983 GN=MANES_07G017100 PE=3 SV=1	23.86	MANES.07G017100	PF01294	RIBOSOMAL_L13e	AT3G49010.1	2	140.028	0.0445021	-3.86	2.11
169	tr|A0A2C9UFH5;tr|A0A2C9VA56	>tr|A0A2C9UFH5|A0A2C9UFH5_MANES Bulb-type lectin domain-containing protein OS=Manihot esculenta OX=3983 GN=MANES_15G093900 PE=4 SV=1	49.26	MANES.15G093900	PF00954; PF01453; PF08276	S_locus_glycop; B_lectin; PAN_2	AT1G78850.1	8	142.966	0.0447913	-1.28	-1.09
170	tr|A0A2C9UTD1	>tr|A0A2C9UTD1|A0A2C9UTD1_MANES Dolichyl-diphosphooligosaccharide--protein glycosyltransferase subunit 2 OS=Manihot esculenta OX=3983 GN=MANES_12G033700 PE=3 SV=1	75.59	MANES.12G033700	PF05817	RIBOPHORIN_II	AT4G21150.1	4	30.8232	0.0448964	5.39	-1.86
171	tr|A0A2C9WHE0	>tr|A0A2C9WHE0|A0A2C9WHE0_MANES PCI domain-containing protein OS=Manihot esculenta OX=3983 GN=MANES_01G032500 PE=4 SV=1	47.11	MANES.01G032500	PF01399	PCI	AT1G29150.1	2	40.8871	0.0451532	7.14	-1.40
172	tr|A0A2C9UFY6;tr|A0A2C9U6F2;tr|A0A2C9U6G5;tr|A0A2C9U6K6;tr|A0A2C9UFK5;tr|A0A2C9UGT0;tr|A0A2C9UGU6	>tr|A0A2C9UFY6|A0A2C9UFY6_MANES Transmembrane 9 superfamily member OS=Manihot esculenta OX=3983 GN=MANES_15G139800 PE=3 SV=1	68.19	MANES.15G139800	PF02990	EMP70	AT2G01970.1	4	7.01989	0.0455113	4.51	-2.11
173	tr|A0A2C9VXS5;tr|A0A199U9M8;tr|A0A199UAZ0;tr|A0A199UB36;tr|A0A199UBE6;tr|A0A199UBJ1;tr|A0A199UBP5;tr|A0A2C9U5B5;tr|A0A2C9U9P0;tr|A0A2C9UDV6;tr|A0A2C9UDX0;tr|A0A2C9UEZ1;tr|A0A2C9UF31;tr|A0A2C9UGR3;tr|A0A2C9UGW2;tr|A0A2C9UGW6;tr|A0A2C9ULZ6;tr|A0A2C9UMD6;tr|A0A2C9UP73;tr|A0A2C9URP0;tr|A0A2C9UUL6;tr|A0A2C9UX56;tr|A0A2C9UZ81;tr|A0A2C9V099;tr|A0A2C9VLQ8;tr|A0A2C9VLR9;tr|A0A2C9VLS2;tr|A0A2C9VLT1;tr|A0A2…	>tr|A0A2C9VXS5|A0A2C9VXS5_MANES Protein kinase domain-containing protein OS=Manihot esculenta OX=3983 GN=MANES_05G194900 PE=4 SV=1	109.53	MANES.05G194900	PF13855; PF00560; PF08263; PF00069	LRR_8; LRR_1; LRRNT_2; PKINASE	AT3G28040.1	2	13.4095	0.0455113	-8.12	-2.18
174	tr|A0A2C9VQH2	>tr|A0A2C9VQH2|A0A2C9VQH2_MANES Uncharacterized protein OS=Manihot esculenta OX=3983 GN=MANES_06G055700 PE=4 SV=1	187.78	MANES.06G055700	PF12799	LRR_4	AT2G34680.1	7	36.802	0.045713	2.10	-2.39
175	tr|A0A2C9UFR6	>tr|A0A2C9UFR6|A0A2C9UFR6_MANES Bet_v_1 domain-containing protein OS=Manihot esculenta OX=3983 GN=MANES_15G129800 PE=4 SV=1	16.98	MANES.15G129800	PF00407	Bet_v_1	AT1G14950.1	2	26.11	0.045713	1.57	-1.08
176	tr|A0A2C9VYM5;tr|A0A251IP89;tr|A0A2C9V167	>tr|A0A2C9VYM5|A0A2C9VYM5_MANES Methyltransferase OS=Manihot esculenta OX=3983 GN=MANES_05G142300 PE=3 SV=1	40.27	MANES.05G142300	PF08498; PF08241	STEROL_MT_C; METHYLTRANSF_11	AT1G20330.1	2	7.28598	0.0461602	3.32	-6.67
177	tr|A0A2C9TZI5	>tr|A0A2C9TZI5|A0A2C9TZI5_MANES Pyrophosphate--fructose 6-phosphate 1-phosphotransferase subunit alpha OS=Manihot esculenta OX=3983 GN=PFP-ALPHA PE=3 SV=1	67.56	MANES.18G001100	PF00365	PFK	AT1G20950.1	3	77.1695	0.0462137	2.13	1.34
178	tr|A0A2C9V233;tr|A0A2C9V0Y1	>tr|A0A2C9V233|A0A2C9V233_MANES Uncharacterized protein OS=Manihot esculenta OX=3983 GN=MANES_11G128200 PE=4 SV=1	28.04	MANES.11G128200	PF00182	GLYCO_HYDRO_19	AT3G54420.1	3	39.8838	0.0465204	-6.76	9.16
179	tr|A0A2C9V6N1	>tr|A0A2C9V6N1|A0A2C9V6N1_MANES F420_oxidored domain-containing protein OS=Manihot esculenta OX=3983 GN=MANES_09G008000 PE=4 SV=1	13.11	MANES.09G008000	PF03807	F420_OXIDORED	AT5G14800.1	4	18.9805	0.0468441	1.08	2.91
180	tr|A0A2C9V7I3;tr|A0A2C9VDD7	>tr|A0A2C9V7I3|A0A2C9V7I3_MANES Uncharacterized protein OS=Manihot esculenta OX=3983 GN=MANES_09G033200 PE=4 SV=1	36.36	MANES.09G033200	PF00076	RRM_1	AT3G15010.1	3	6.37108	0.0468441	1.17	-1.11
181	tr|A0A251JLF7	>tr|A0A251JLF7|A0A251JLF7_MANES Carbonic anhydrase OS=Manihot esculenta OX=3983 GN=MANES_12G028400 PE=3 SV=1	27.75	MANES.12G028400	PF00484	PRO_CA	AT1G23730.1	2	46.2652	0.0468441	2.95	-1.11
182	tr|A0A2C9W4R1	>tr|A0A2C9W4R1|A0A2C9W4R1_MANES Uncharacterized protein OS=Manihot esculenta OX=3983 GN=MANES_03G053100 PE=4 SV=1	23.63	MANES.03G053100	NA	NA	AT1G02180.1	5	38.4511	0.0468441	-5.50	1.68
183	tr|A0A2C9VVI6;tr|A0A2C9VK50	>tr|A0A2C9VVI6|A0A2C9VVI6_MANES TRANSKETOLASE_1 domain-containing protein OS=Manihot esculenta OX=3983 GN=MANES_05G047000 PE=4 SV=1	80.58	MANES.05G047000	PF02780; PF02779; PF00456	TRANSKETOLASE_C; TRANSKET_PYR; TRANSKETOLASE_N	AT2G45290.1	55	661.379	0.0468441	1.49	1.08
184	tr|A0A2C9V313;tr|A0A2C9V305;tr|A0A2C9VEE7;tr|A0A2C9VTU8;tr|A0A2C9WNG1	>tr|A0A2C9V313|A0A2C9V313_MANES NAD(P)-bd_dom domain-containing protein OS=Manihot esculenta OX=3983 GN=MANES_10G032500 PE=4 SV=1	41.93	MANES.10G032500	PF01073	3BETA_HSD	AT2G28760.2	3	62.7619	0.0468441	3.11	1.28
185	tr|A0A2C9VBY7	>tr|A0A2C9VBY7|A0A2C9VBY7_MANES Uncharacterized protein OS=Manihot esculenta OX=3983 GN=MANES_09G183600 PE=3 SV=1	70.44	MANES.09G183600	PF00067	p450	AT1G31800.1	3	14.6431	0.0468441	3.66	-1.04
186	tr|A0A2C9UMZ5	>tr|A0A2C9UMZ5|A0A2C9UMZ5_MANES AAI domain-containing protein OS=Manihot esculenta OX=3983 GN=MANES_13G011400 PE=4 SV=1	18.99	MANES.13G011400	PF14368	LTP_2	AT1G27950.1	5	52.7847	0.0468441	-9.13	6.96
187	tr|A0A2C9VRT4;tr|A0A2C9W1H6;tr|A0A2C9W3J1	>tr|A0A2C9VRT4|A0A2C9VRT4_MANES Plasma membrane ATPase OS=Manihot esculenta OX=3983 GN=MANES_06G097000 PE=3 SV=1	105.27	MANES.06G097000	PF00122; PF00702; 00690	E1-E2_ATPase; Hydrolase; Cation_ATPase_N	AT5G62670.1	6	167.303	0.0468912	5.75	-1.45
188	tr|A0A2C9WA59	>tr|A0A2C9WA59|A0A2C9WA59_MANES Ribosomal_L14e domain-containing protein OS=Manihot esculenta OX=3983 GN=MANES_03G162900 PE=4 SV=1	15.57	MANES.03G162900	PF01929	RIBOSOMAL_L14e	AT2G20450.1	2	43.1356	0.0468912	4.36	-1.86
189	tr|A0A2C9U368	>tr|A0A2C9U368|A0A2C9U368_MANES Uncharacterized protein OS=Manihot esculenta OX=3983 GN=MANES_18G105400 PE=4 SV=1	69.94	MANES.18G105400	PF03765; PF00650	CRAL_TRIO_N; CRAL_TRIO	AT1G72160.1	5	77.5434	0.0468912	-1.04	-1.17
190	tr|A0A2C9VYM8;tr|A0A2C9VYK2	>tr|A0A2C9VYM8|A0A2C9VYM8_MANES Carboxypeptidase OS=Manihot esculenta OX=3983 GN=MANES_04G011900 PE=3 SV=1	46.74	MANES.04G011900	PF00450	PEPTIDASE_S10	AT2G27920.1	3	12.188	0.0468912	-1.36	3.72
191	tr|A0A251K5T0;Reverse >tr|A0A2C9VG48;tr|A0A2C9U1S0;tr|A0A2C9V260;tr|A0A2C9V458;tr|A0A2C9VEB7;tr|A0A2C9VG93;tr|A0A2C9VKG1;tr|A0A2C9W1K1	>tr|A0A251K5T0|A0A251K5T0_MANES Uncharacterized protein OS=Manihot esculenta OX=3983 GN=MANES_09G086600 PE=4 SV=1	23.93	MANES.09G086600	PF00025	ARF	AT5G59840.1	6	45.8876	0.0468912	3.00	-1.22
192	tr|A0A2C9VDK9	>tr|A0A2C9VDK9|A0A2C9VDK9_MANES Epimerase domain-containing protein OS=Manihot esculenta OX=3983 GN=MANES_09G179000 PE=4 SV=1	42.53	MANES.09G179000	PF01370	EPIMERASE	AT1G09340.1	25	340.398	0.0471447	-1.21	1.18
193	tr|A0A2C9V462;tr|A0A2C9V5K4	>tr|A0A2C9V462|A0A2C9V462_MANES Glycosyltransferase OS=Manihot esculenta OX=3983 GN=MANES_10G078000 PE=3 SV=1	54.07	MANES.10G078000	PF00201	UDPGT	AT2G15480.2	5	27.4845	0.0471447	3.12	-1.63
194	tr|A0A2C9U1L7	>tr|A0A2C9U1L7|A0A2C9U1L7_MANES CBM-like domain-containing protein OS=Manihot esculenta OX=3983 GN=MANES_18G057200 PE=4 SV=1	66.08	MANES.18G057200	PF06045; PF14686; PF14683	RHAMNOGAL_LYASE; FN3_3; CBM-LIKE	AT4G24430.1	3	25.4916	0.0471447	-1.95	1.15
195	tr|A0A2C9WLR0;tr|A0A2C9WAX4;tr|A0A2C9WDJ9;tr|A0A2C9WJX8	>tr|A0A2C9WLR0|A0A2C9WLR0_MANES Non-specific serine/threonine protein kinase OS=Manihot esculenta OX=3983 GN=MANES_01G100900 PE=4 SV=1	58.98	MANES.01G100900	PF14531; PF00627; PF02149	KINASE-LIKE; UBA; KA1	AT3G01090.2	3	5.19709	0.0475151	1.42	1.30
196	tr|A0A2C9VLD9	>tr|A0A2C9VLD9|A0A2C9VLD9_MANES Uncharacterized protein OS=Manihot esculenta OX=3983 GN=MANES_07G091600 PE=3 SV=1	63.26	MANES.07G091600	PF00067	p450	AT5G04660.1	4	19.5318	0.0480694	4.30	-2.64
197	tr|A0A199UAF9;tr|A0A199UC46;tr|A0A2C9UZR2	>tr|A0A199UAF9|A0A199UAF9_MANES Amidase domain-containing protein OS=Manihot esculenta OX=3983 GN=MANES_S085600 PE=4 SV=1	55.499	MANES.S085600	PF01425	AMIDASE	AT4G34880.2	7	43.1404	0.0480694	-1.19	1.21
198	tr|A0A2C9W8C0	>tr|A0A2C9W8C0|A0A2C9W8C0_MANES Trafficking protein particle complex subunit OS=Manihot esculenta OX=3983 GN=MANES_03G123300 PE=3 SV=1	20.99	MANES.03G123300	PF04051	TRAPP	AT5G54750.2	3	25.7817	0.0481371	2.54	-1.12
199	tr|A0A251L4D3;tr|A0A251JR89;tr|A0A2C9W2Q6	>tr|A0A251L4D3|A0A251L4D3_MANES Uncharacterized protein OS=Manihot esculenta OX=3983 GN=MANES_04G146300 PE=3 SV=1	51.53	MANES.04G146300	PF00171	ALDEDH	AT1G54100.1	5	106.231	0.0486517	1.41	1.78
200	tr|A0A2C9W8D3	>tr|A0A2C9W8D3|A0A2C9W8D3_MANES Uncharacterized protein OS=Manihot esculenta OX=3983 GN=MANES_03G089200 PE=4 SV=1	20.15	MANES.03G089200	NA	NA	AT2G34860.1	2	11.425	0.0486567	-14.91	2.30
201	tr|A0A2C9UIV7	>tr|A0A2C9UIV7|A0A2C9UIV7_MANES Uncharacterized protein OS=Manihot esculenta OX=3983 GN=MANES_14G015300 PE=3 SV=1	72.21	MANES.14G015300	PF02696	UPF0061	AT5G13030.1	7	29.2207	0.0486945	1.51	1.89
202	tr|A0A199U962	>tr|A0A199U962|A0A199U962_MANES Lipase_GDSL domain-containing protein OS=Manihot esculenta OX=3983 GN=MANES_S101100 PE=3 SV=1	42.499	MANES.S101100	PF00657	LIPASE_GDSL	AT1G54030.1	3	52.2433	0.0486945	-2.51	3.28
203	tr|A0A2C9UL26	>tr|A0A2C9UL26|A0A2C9UL26_MANES Protein kinase domain-containing protein OS=Manihot esculenta OX=3983 GN=MANES_14G124000 PE=4 SV=1	114.93	MANES.14G124000	PF13855; PF00560; PF03807; PF07714; PF08263; PF14833	LRR_8; LRR_1; F420_OXIDORED; PKINASE_TYR; LRRNT_2; NAD_BINDING_11	AT4G20940.1	3	18.1859	0.0488628	-1.70	-2.19
204	tr|A0A2C9U8J5	>tr|A0A2C9U8J5|A0A2C9U8J5_MANES Abhydrolase_2 domain-containing protein OS=Manihot esculenta OX=3983 GN=MANES_16G001400 PE=4 SV=1	27.45	MANES.16G001400	PF01738	DLH	AT4G22300.1	2	4.03038	0.0488628	-1.41	8.09
205	tr|A0A2C9VH42	>tr|A0A2C9VH42|A0A2C9VH42_MANES Non-specific lipid-transfer protein OS=Manihot esculenta OX=3983 GN=MANES_08G171700 PE=3 SV=1	13.24	MANES.08G171700	PF00234	TRYP_ALPHA_AMYL	AT2G38540.1	3	16.4544	0.0497103	-13.04	6.81
206	tr|A0A2C9VWH1;tr|A0A2C9TZS8	>tr|A0A2C9VWH1|A0A2C9VWH1_MANES Uncharacterized protein OS=Manihot esculenta OX=3983 GN=MANES_05G151600 PE=4 SV=1	60.38	MANES.05G151600	PF07250; PF09118	GLYOXAL_OXID_N; DUF1929	AT1G19900.1	10	62.4779	0.0497392	3.19	-3.49
