# Supplementary material for: Proteome Mapping of South African Cassava Mosaic Virus-Infected Susceptible and Tolerant Landraces of Cassava
Source: Proteomes. 2021 Oct 23;9(4):41. doi: 10.3390/proteomes9040041 (PMC8628908; doi:10.3390/proteomes9040041)
Supplement: Supplementary file 1 [file proteomes-09-00041-s001.zip › Supplementary Files/Sheet S3.xlsx]

## Sheet: TME3 over-expressed at 67 dpi
#node1	node2	node1_string_id	node2_string_id	homology	coexpression	experimentally_determined_interaction	database_annotated	automated_textmining	confidence_score
AARE	LOS1	3702.AT4G14570.1	3702.AT1G56070.1	0	0	0	0.9	0	0.9
AARE	MMP	3702.AT4G14570.1	3702.AT1G70170.1	0	0	0	0.9	0.217	0.918
AARE	ROC3	3702.AT4G14570.1	3702.AT2G16600.1	0	0	0	0.9	0.042	0.9
AARE	MES3	3702.AT4G14570.1	3702.AT2G23610.1	0	0	0	0	0.966	0.966
AARE	LOX2	3702.AT4G14570.1	3702.AT3G45140.1	0	0	0	0.9	0	0.9
AARE	PHS2	3702.AT4G14570.1	3702.AT3G46970.1	0	0.041	0	0.9	0.047	0.9
AARE	AT5G01650	3702.AT4G14570.1	3702.AT5G01650.2	0	0	0	0.9	0.065	0.902
AGT	AT1G11860	3702.AT2G13360.1	3702.AT1G11860.3	0	0.278	0	0.65	0.751	0.931
AGT	AT1G32470	3702.AT2G13360.1	3702.AT1G32470.1	0	0.312	0	0.65	0.248	0.803
AGT	ALAAT2	3702.AT2G13360.1	3702.AT1G72330.3	0	0.139	0.09	0.8	0.399	0.893
AGT	HCEF1	3702.AT2G13360.1	3702.AT3G54050.1	0	0.699	0	0	0.166	0.738
AGT	PSBO2	3702.AT2G13360.1	3702.AT3G50820.1	0	0.536	0	0	0.459	0.738
AGT	AT2G35120	3702.AT2G13360.1	3702.AT2G35120.1	0	0.048	0	0.65	0.582	0.848
AGT	TSBtype2	3702.AT2G13360.1	3702.AT5G38530.1	0	0	0	0.9	0.081	0.904
AGT	GDCH	3702.AT2G13360.1	3702.AT2G35370.1	0	0.308	0	0.65	0.698	0.92
AGT	GLDP2	3702.AT2G13360.1	3702.AT2G26080.1	0	0.074	0	0.9	0.752	0.975
AGT	SHM3	3702.AT2G13360.1	3702.AT4G32520.1	0	0	0	0.9	0.76	0.975
AGT	AGT2	3702.AT2G13360.1	3702.AT4G39660.1	0	0.193	0	0.9	0.89	0.99
AGT2	ALDH7B4	3702.AT4G39660.1	3702.AT1G54100.1	0	0.149	0.154	0.65	0.315	0.804
AGT2	ALAAT2	3702.AT4G39660.1	3702.AT1G72330.3	0	0	0	0.8	0.601	0.916
AGT2	GLDP2	3702.AT4G39660.1	3702.AT2G26080.1	0	0.06	0	0.65	0.274	0.74
AGT2	AKHSDH2	3702.AT4G39660.1	3702.AT4G19710.2	0	0	0	0.8	0.08	0.808
AGT2	SHM3	3702.AT4G39660.1	3702.AT4G32520.1	0	0	0	0.65	0.258	0.729
ALDH10A8	ALDH7B4	3702.AT1G74920.1	3702.AT1G54100.1	0.739	0	0	0.8	0.838	0.843
ALDH7B4	POP2	3702.AT1G54100.1	3702.AT3G22200.2	0	0.268	0.154	0.8	0.164	0.882
ANNAT2	HEXO3	3702.AT5G65020.1	3702.AT1G65590.1	0	0	0	0.9	0	0.9
ANNAT2	PHS2	3702.AT5G65020.1	3702.AT3G46970.1	0	0	0	0.9	0	0.9
ANNAT2	AT5G66150	3702.AT5G65020.1	3702.AT5G66150.1	0	0	0	0.9	0	0.9
APG10	ATP-PRT2	3702.AT2G36230.1	3702.AT1G09795.1	0	0.425	0	0	0.955	0.973
APG10	AT-IE	3702.AT2G36230.1	3702.AT1G31860.1	0	0.916	0	0.9	0.99	0.999
APG10	ATP-PRT1	3702.AT2G36230.1	3702.AT1G58080.1	0	0.356	0	0	0.925	0.95
AQI	WIN1	3702.AT4G38220.2	3702.AT1G80600.1	0	0.074	0	0.9	0.764	0.976
AQI	AT2G37500	3702.AT4G38220.2	3702.AT2G37500.1	0	0	0	0.8	0.371	0.868
AQI	ARGAH1	3702.AT4G38220.2	3702.AT4G08900.1	0	0.054	0	0.9	0.685	0.967
ARGAH1	WIN1	3702.AT4G08900.1	3702.AT1G80600.1	0	0.162	0.108	0	0.706	0.761
ARGAH1	AT2G37500	3702.AT4G08900.1	3702.AT2G37500.1	0	0	0	0.9	0.668	0.965
AT-IE	ATP-PRT2	3702.AT1G31860.1	3702.AT1G09795.1	0	0.899	0	0.9	0.955	0.999
AT-IE	ATP-PRT1	3702.AT1G31860.1	3702.AT1G58080.1	0	0.899	0	0.9	0.964	0.999
AT1G01100	AT2G44860	3702.AT1G01100.2	3702.AT2G44860.1	0	0.571	0.545	0.54	0.09	0.907
AT1G01100	LOS1	3702.AT1G01100.2	3702.AT1G56070.1	0	0.872	0.762	0	0.314	0.977
AT1G01100	AT1G80750	3702.AT1G01100.2	3702.AT1G80750.1	0	0.874	0.762	0.54	0.269	0.988
AT1G01100	AT1G57660	3702.AT1G01100.2	3702.AT1G57660.1	0	0.901	0.799	0.54	0.074	0.99
AT1G01100	AT1G57860.1	3702.AT1G01100.2	3702.AT1G57860.1	0	0.916	0.799	0.54	0.074	0.991
AT1G01100	AT1G09590	3702.AT1G01100.2	3702.AT1G09690.1	0	0.927	0.799	0.54	0.074	0.992
AT1G01100	RPL9B	3702.AT1G01100.2	3702.AT1G33120.1	0	0.931	0.796	0.54	0.281	0.994
AT1G01100	XW6	3702.AT1G01100.2	3702.AT1G58380.1	0	0.813	0.73	0.9	0.067	0.994
AT1G01100	UBQ6	3702.AT1G01100.2	3702.AT2G47110.1	0	0.981	0.756	0	0.137	0.995
AT1G01100	AT2G44120	3702.AT1G01100.2	3702.AT2G44120.2	0	0.951	0.762	0.54	0.269	0.995
AT1G01100	RIG	3702.AT1G01100.2	3702.AT1G04270.1	0	0.865	0.73	0.9	0.269	0.996
AT1G01100	RACK1B_AT	3702.AT1G01100.2	3702.AT1G48630.1	0	0.929	0.796	0.72	0.142	0.996
AT1G01100	AT2G01250	3702.AT1G01100.2	3702.AT2G01250.1	0	0.943	0.762	0.72	0.269	0.996
AT1G01100	PGY2	3702.AT1G01100.2	3702.AT1G33140.1	0	0.966	0.796	0.54	0.281	0.997
AT1G01100	AT2G05220	3702.AT1G01100.2	3702.AT2G05220.2	0	0.909	0.76	0.9	0.09	0.997
AT1G01100	AT1G02830	3702.AT1G01100.2	3702.AT1G02830.1	0	0.897	0.78	0.9	0.073	0.997
AT1G01100	AT1G36240	3702.AT1G01100.2	3702.AT1G36240.1	0	0.888	0.764	0.9	0.072	0.997
AT1G01100	AT3G02190	3702.AT1G01100.2	3702.AT3G02190.1	0	0.794	0.796	0.9	0.42	0.997
AT1G01100	SAG24	3702.AT1G01100.2	3702.AT1G66580.1	0	0.908	0.742	0.9	0.044	0.997
AT1G01100	RPL10B	3702.AT1G01100.2	3702.AT1G26910.1	0	0.92	0.742	0.9	0.044	0.997
AT1G01100	RPL21A	3702.AT1G01100.2	3702.AT1G09590.1	0	0.978	0.799	0.54	0.074	0.997
AT1G01100	AT2G32220	3702.AT1G01100.2	3702.AT2G32220.1	0	0.902	0.796	0.9	0.09	0.997
AT1G01100	AT2G47570	3702.AT1G01100.2	3702.AT2G47570.2	0	0.898	0.796	0.9	0.09	0.997
AT1G01100	AT2G04390	3702.AT1G01100.2	3702.AT2G04390.1	0	0.895	0.76	0.9	0.09	0.997
AT1G01100	AT1G74270	3702.AT1G01100.2	3702.AT1G74270.1	0	0.945	0.764	0.9	0.234	0.998
AT1G01100	AT1G48830	3702.AT1G01100.2	3702.AT1G48830.1	0	0.936	0.796	0.9	0.075	0.998
AT1G01100	AT1G77940	3702.AT1G01100.2	3702.AT1G77940.1	0	0.954	0.764	0.9	0.072	0.998
AT1G01100	AT1G15250	3702.AT1G01100.2	3702.AT1G15250.1	0	0.909	0.796	0.9	0.331	0.998
AT1G01100	AT2G45710	3702.AT1G01100.2	3702.AT2G45710.1	0	0.899	0.764	0.9	0.44	0.998
AT1G01100	ATARCA	3702.AT1G01100.2	3702.AT1G18080.1	0	0.964	0.796	0.72	0.142	0.998
AT1G01100	AT2G17360	3702.AT1G01100.2	3702.AT2G17360.1	0	0.939	0.796	0.9	0.08	0.998
AT1G01100	RPL16A	3702.AT1G01100.2	3702.AT2G42740.1	0	0.905	0.764	0.9	0.253	0.998
AT1G01100	SAC52	3702.AT1G01100.2	3702.AT1G14320.1	0	0.946	0.742	0.9	0.044	0.998
AT1G01100	AT1G70600	3702.AT1G01100.2	3702.AT1G70600.1	0	0.936	0.787	0.9	0.284	0.998
AT1G01100	RPL3B	3702.AT1G01100.2	3702.AT1G61580.1	0	0.906	0.826	0.9	0.323	0.998
AT1G01100	AT3G04230	3702.AT1G01100.2	3702.AT3G04230.1	0	0.909	0.796	0.9	0.162	0.998
AT1G01100	AT2G40510	3702.AT1G01100.2	3702.AT2G40510.1	0	0.92	0.796	0.9	0.071	0.998
AT1G01100	EMB2296	3702.AT1G01100.2	3702.AT2G18020.1	0	0.945	0.764	0.9	0.219	0.998
AT1G01100	RPS5B	3702.AT1G01100.2	3702.AT2G37270.2	0	0.912	0.732	0.9	0.27	0.998
AT1G01100	AT2G39390	3702.AT1G01100.2	3702.AT2G39390.1	0	0.916	0.733	0.9	0.279	0.998
AT1G01100	AT1G07070	3702.AT1G01100.2	3702.AT1G07070.1	0	0.921	0.764	0.9	0.234	0.998
AT1G01100	RPSAb	3702.AT1G01100.2	3702.AT3G04770.1	0	0.906	0.808	0.9	0.299	0.998
AT1G01100	AT1G12960	3702.AT1G01100.2	3702.AT1G12960.1	0	0.898	0.787	0.9	0.284	0.998
AT1G01100	AT1G15930	3702.AT1G01100.2	3702.AT1G15930.1	0	0.986	0.826	0.9	0.367	0.999
AT1G01100	AT1G27400	3702.AT1G01100.2	3702.AT1G27400.1	0	0.967	0.826	0.9	0.043	0.999
AT1G01100	AT3G02080	3702.AT1G01100.2	3702.AT3G02080.1	0	0.985	0.796	0.9	0.438	0.999
AT1G01100	AT2G19730	3702.AT1G01100.2	3702.AT2G19730.3	0	0.985	0.774	0.9	0.225	0.999
AT1G01100	emb2386	3702.AT1G01100.2	3702.AT1G02780.1	0	0.973	0.764	0.9	0.235	0.999
AT1G01100	AT2G21580	3702.AT1G01100.2	3702.AT2G21580.1	0	0.978	0.764	0.9	0.249	0.999
AT1G01100	PGY1	3702.AT1G01100.2	3702.AT2G27530.1	0	0.964	0.796	0.9	0.072	0.999
AT1G01100	AT2G19740	3702.AT1G01100.2	3702.AT2G19740.1	0	0.946	0.796	0.9	0.19	0.998
AT1G01100	AT4G18100	3702.AT1G01100.2	3702.AT4G18100.1	0	0.982	0.826	0.9	0.09	0.999
AT1G01100	P40	3702.AT1G01100.2	3702.AT1G72370.1	0	0.982	0.808	0.9	0.299	0.999
AT1G01100	AT2G09990	3702.AT1G01100.2	3702.AT2G09990.1	0	0.972	0.796	0.9	0.162	0.999
AT1G01100	AT2G40010	3702.AT1G01100.2	3702.AT2G40010.1	0	0.898	0.881	0.9	0.332	0.999
AT1G01100	AT2G47610	3702.AT1G01100.2	3702.AT2G47610.1	0	0.967	0.826	0.9	0.072	0.999
AT1G01100	AT1G74050	3702.AT1G01100.2	3702.AT1G74050.1	0	0.921	0.795	0.9	0.572	0.999
AT1G01100	AT2G20450	3702.AT1G01100.2	3702.AT2G20450.1	0	0.968	0.813	0.9	0.458	0.999
AT1G01100	AT2G25210	3702.AT1G01100.2	3702.AT2G25210.1	0	0.957	0.796	0.9	0.42	0.999
AT1G01100	AT1G41880	3702.AT1G01100.2	3702.AT1G41880.1	0	0.973	0.764	0.9	0.234	0.999
AT1G01100	AT1G74060	3702.AT1G01100.2	3702.AT1G74060.1	0	0.938	0.795	0.9	0.327	0.999
AT1G01100	emb2171	3702.AT1G01100.2	3702.AT3G04400.1	0	0.967	0.732	0.9	0.072	0.999
AT1G01100	AT2G31610	3702.AT1G01100.2	3702.AT2G31610.1	0	0.962	0.826	0.9	0.102	0.999
AT1G01100	AT2G36160	3702.AT1G01100.2	3702.AT2G36160.1	0	0.983	0.796	0.9	0.763	0.999
AT1G01100	RPL34	3702.AT1G01100.2	3702.AT1G69620.1	0	0.981	0.796	0.9	0.061	0.999
AT1G01100	RPL27AB	3702.AT1G01100.2	3702.AT1G23290.1	0	0.985	0.787	0.9	0.284	0.999
AT1G01100	AT2G27720	3702.AT1G01100.2	3702.AT2G27720.2	0	0.973	0.763	0.54	0.919	0.999
AT1G01100	AT1G52300	3702.AT1G01100.2	3702.AT1G52300.1	0	0.984	0.796	0.9	0.331	0.999
AT1G01100	AT2G27710	3702.AT1G01100.2	3702.AT2G27710.1	0	0.973	0.763	0.9	0.906	0.999
AT1G01100	AT2G34480	3702.AT1G01100.2	3702.AT2G34480.1	0	0.981	0.764	0.9	0.095	0.999
AT1G01100	AT3G04920	3702.AT1G01100.2	3702.AT3G04920.1	0	0.984	0.811	0.9	0.372	0.999
AT1G01100	BBC1	3702.AT1G01100.2	3702.AT3G49010.3	0	0.961	0.782	0.9	0.074	0.999
AT1G01100	AT1G67430	3702.AT1G01100.2	3702.AT1G67430.1	0	0.972	0.826	0.9	0.043	0.999
AT1G01100	RPL23AA	3702.AT1G01100.2	3702.AT2G39460.2	0	0.977	0.826	0.9	0.371	0.999
AT1G01100	AT3G02560	3702.AT1G01100.2	3702.AT3G02560.2	0	0.96	0.796	0.9	0.075	0.999
AT1G01100	AT2G40590	3702.AT1G01100.2	3702.AT2G40590.1	0	0.971	0.796	0.9	0.071	0.999
AT1G01100	AT2G37190	3702.AT1G01100.2	3702.AT2G37190.1	0	0.981	0.796	0.9	0.466	0.999
AT1G01100	AT2G37600	3702.AT1G01100.2	3702.AT2G37600.2	0	0.95	0.796	0.9	0.412	0.999
AT1G01100	RPL24A	3702.AT1G01100.2	3702.AT2G36620.1	0	0.967	0.826	0.9	0.105	0.999
AT1G01100	AT1G08360	3702.AT1G01100.2	3702.AT1G08360.1	0	0.955	0.796	0.9	0.072	0.999
AT1G01100	AT1G26880	3702.AT1G01100.2	3702.AT1G26880.1	0	0.973	0.796	0.9	0.061	0.999
AT1G01100	EMB2207	3702.AT1G01100.2	3702.AT1G43170.8	0	0.931	0.826	0.9	0.323	0.999
AT1G01100	AT2G32060	3702.AT1G01100.2	3702.AT2G32060.1	0	0.982	0.826	0.9	0.367	0.999
AT1G01100	AT3G04840	3702.AT1G01100.2	3702.AT3G04840.1	0	0.953	0.826	0.9	0.48	0.999
AT1G01100	AT2G41840	3702.AT1G01100.2	3702.AT2G41840.1	0	0.912	0.73	0.9	0.708	0.999
AT1G01100	AT3G05560	3702.AT1G01100.2	3702.AT3G05560.3	0	0.972	0.78	0.9	0.073	0.999
AT1G01100	AT1G18540	3702.AT1G01100.2	3702.AT1G18540.1	0	0.957	0.795	0.9	0.327	0.999
AT1G02830	emb2386	3702.AT1G02830.1	3702.AT1G02780.1	0	0.874	0.796	0.9	0.46	0.998
AT1G02830	LOS1	3702.AT1G02830.1	3702.AT1G56070.1	0	0.238	0.83	0	0.076	0.869
AT1G02830	AT3G05560	3702.AT1G02830.1	3702.AT3G05560.3	0.966	0	0	0.9	0.902	0.903
AT1G02830	UBQ6	3702.AT1G02830.1	3702.AT2G47110.1	0	0.901	0.813	0	0.053	0.98
AT1G02830	ATARCA	3702.AT1G02830.1	3702.AT1G18080.1	0	0.899	0.813	0	0.246	0.984
AT1G02830	AT2G27720	3702.AT1G02830.1	3702.AT2G27720.2	0	0.871	0.751	0.54	0.098	0.984
AT1G02830	RACK1B_AT	3702.AT1G02830.1	3702.AT1G48630.1	0	0.899	0.813	0	0.246	0.984
AT1G02830	AT2G44120	3702.AT1G02830.1	3702.AT2G44120.2	0	0.748	0.796	0.54	0.473	0.985
AT1G02830	emb2171	3702.AT1G02830.1	3702.AT3G04400.1	0	0.75	0.752	0.9	0.171	0.994
AT1G02830	AT1G48830	3702.AT1G02830.1	3702.AT1G48830.1	0	0.78	0.813	0.9	0.072	0.995
AT1G02830	RPS5B	3702.AT1G02830.1	3702.AT2G37270.2	0	0.773	0.803	0.9	0.161	0.995
AT1G02830	AT2G34480	3702.AT1G02830.1	3702.AT2G34480.1	0	0.76	0.826	0.9	0.141	0.995
AT1G02830	AT3G02560	3702.AT1G02830.1	3702.AT3G02560.2	0	0.78	0.813	0.9	0.072	0.995
AT1G02830	RIG	3702.AT1G02830.1	3702.AT1G04270.1	0	0.78	0.778	0.9	0.372	0.996
AT1G02830	AT1G80750	3702.AT1G02830.1	3702.AT1G80750.1	0	0.748	0.796	0.9	0.473	0.996
AT1G02830	AT2G44860	3702.AT1G02830.1	3702.AT2G44860.1	0	0.774	0.73	0.9	0.546	0.996
AT1G02830	AT2G27710	3702.AT1G02830.1	3702.AT2G27710.1	0	0.871	0.751	0.9	0.098	0.996
AT1G02830	AT2G36160	3702.AT1G02830.1	3702.AT2G36160.1	0	0.74	0.813	0.9	0.516	0.997
AT1G02830	AT2G39390	3702.AT1G02830.1	3702.AT2G39390.1	0	0.863	0.771	0.9	0.206	0.997
AT1G02830	AT2G47570	3702.AT1G02830.1	3702.AT2G47570.2	0	0.813	0.813	0.9	0.474	0.997
AT1G02830	XW6	3702.AT1G02830.1	3702.AT1G58380.1	0	0.811	0.795	0.9	0.366	0.997
AT1G02830	AT2G41840	3702.AT1G02830.1	3702.AT2G41840.1	0	0.811	0.795	0.9	0.366	0.997
AT1G02830	AT1G15930	3702.AT1G02830.1	3702.AT1G15930.1	0	0.905	0.832	0.9	0.049	0.998
AT1G02830	AT1G27400	3702.AT1G02830.1	3702.AT1G27400.1	0	0.897	0.832	0.9	0.339	0.998
AT1G02830	AT1G74270	3702.AT1G02830.1	3702.AT1G74270.1	0	0.896	0.796	0.9	0.226	0.998
AT1G02830	AT1G77940	3702.AT1G02830.1	3702.AT1G77940.1	0	0.897	0.796	0.9	0.501	0.998
AT1G02830	AT1G15250	3702.AT1G02830.1	3702.AT1G15250.1	0	0.834	0.831	0.9	0.402	0.998
AT1G02830	AT2G19730	3702.AT1G02830.1	3702.AT2G19730.3	0	0.882	0.835	0.9	0.27	0.998
AT1G02830	AT1G57860.1	3702.AT1G02830.1	3702.AT1G57860.1	0	0.896	0.796	0.9	0.461	0.998
AT1G02830	AT2G45710	3702.AT1G02830.1	3702.AT2G45710.1	0	0.892	0.796	0.9	0.485	0.998
AT1G02830	AT2G21580	3702.AT1G02830.1	3702.AT2G21580.1	0	0.897	0.796	0.9	0.372	0.998
AT1G02830	AT2G05220	3702.AT1G02830.1	3702.AT2G05220.2	0	0.897	0.83	0.9	0.489	0.998
AT1G02830	PGY1	3702.AT1G02830.1	3702.AT2G27530.1	0	0.898	0.813	0.9	0.477	0.998
AT1G02830	AT2G17360	3702.AT1G02830.1	3702.AT2G17360.1	0	0.9	0.813	0.9	0.331	0.998
AT1G02830	AT2G19740	3702.AT1G02830.1	3702.AT2G19740.1	0	0.901	0.828	0.9	0.459	0.998
AT1G02830	AT1G09590	3702.AT1G02830.1	3702.AT1G09690.1	0	0.896	0.796	0.9	0.461	0.998
AT1G02830	RPL16A	3702.AT1G02830.1	3702.AT2G42740.1	0	0.882	0.796	0.9	0.371	0.998
AT1G02830	P40	3702.AT1G02830.1	3702.AT1G72370.1	0	0.897	0.832	0.9	0.461	0.998
AT1G02830	AT2G40010	3702.AT1G02830.1	3702.AT2G40010.1	0	0.9	0.813	0.9	0.09	0.998
AT1G02830	AT2G47610	3702.AT1G02830.1	3702.AT2G47610.1	0	0.904	0.838	0.9	0.372	0.998
AT1G02830	AT1G74050	3702.AT1G02830.1	3702.AT1G74050.1	0	0.897	0.813	0.9	0.536	0.998
AT1G02830	AT1G36240	3702.AT1G02830.1	3702.AT1G36240.1	0	0.897	0.796	0.9	0.501	0.998
AT1G02830	SAC52	3702.AT1G02830.1	3702.AT1G14320.1	0	0.9	0.813	0.9	0.493	0.998
AT1G02830	AT1G41880	3702.AT1G02830.1	3702.AT1G41880.1	0	0.896	0.796	0.9	0.226	0.998
AT1G02830	AT1G70600	3702.AT1G02830.1	3702.AT1G70600.1	0	0.9	0.813	0.9	0.408	0.998
AT1G02830	AT1G74060	3702.AT1G02830.1	3702.AT1G74060.1	0	0.897	0.813	0.9	0.536	0.998
AT1G02830	SAG24	3702.AT1G02830.1	3702.AT1G66580.1	0	0.9	0.813	0.9	0.493	0.998
AT1G02830	AT2G31610	3702.AT1G02830.1	3702.AT2G31610.1	0	0.897	0.813	0.9	0.497	0.998
AT1G02830	RPL10B	3702.AT1G02830.1	3702.AT1G26910.1	0	0.9	0.813	0.9	0.493	0.998
AT1G02830	RPL34	3702.AT1G02830.1	3702.AT1G69620.1	0	0.898	0.813	0.9	0.175	0.998
AT1G02830	RPL27AB	3702.AT1G02830.1	3702.AT1G23290.1	0	0.9	0.813	0.9	0.408	0.998
AT1G02830	AT2G40510	3702.AT1G02830.1	3702.AT2G40510.1	0	0.87	0.826	0.9	0.263	0.998
AT1G02830	RPL21A	3702.AT1G02830.1	3702.AT1G09590.1	0	0.896	0.796	0.9	0.461	0.998
AT1G02830	AT1G57660	3702.AT1G02830.1	3702.AT1G57660.1	0	0.896	0.796	0.9	0.461	0.998
AT1G02830	AT2G32220	3702.AT1G02830.1	3702.AT2G32220.1	0	0.901	0.826	0.9	0.442	0.998
AT1G02830	EMB2296	3702.AT1G02830.1	3702.AT2G18020.1	0	0.898	0.829	0.9	0.185	0.998
AT1G02830	AT1G52300	3702.AT1G02830.1	3702.AT1G52300.1	0	0.834	0.831	0.9	0.402	0.998
AT1G02830	BBC1	3702.AT1G02830.1	3702.AT3G49010.3	0	0.901	0.813	0.9	0.185	0.998
AT1G02830	AT1G07070	3702.AT1G02830.1	3702.AT1G07070.1	0	0.896	0.796	0.9	0.226	0.998
AT1G02830	AT1G67430	3702.AT1G02830.1	3702.AT1G67430.1	0	0.897	0.832	0.9	0.339	0.998
AT1G02830	AT2G40590	3702.AT1G02830.1	3702.AT2G40590.1	0	0.87	0.826	0.9	0.263	0.998
AT1G02830	RPSAb	3702.AT1G02830.1	3702.AT3G04770.1	0	0.897	0.832	0.9	0.461	0.998
AT1G02830	AT2G01250	3702.AT1G02830.1	3702.AT2G01250.1	0	0.748	0.796	0.9	0.762	0.998
AT1G02830	AT2G37600	3702.AT1G02830.1	3702.AT2G37600.2	0	0.901	0.813	0.9	0.168	0.998
AT1G02830	AT1G12960	3702.AT1G02830.1	3702.AT1G12960.1	0	0.9	0.813	0.9	0.408	0.998
AT1G02830	AT1G08360	3702.AT1G02830.1	3702.AT1G08360.1	0	0.898	0.813	0.9	0.477	0.998
AT1G02830	AT1G26880	3702.AT1G02830.1	3702.AT1G26880.1	0	0.898	0.813	0.9	0.175	0.998
AT1G02830	AT2G32060	3702.AT1G02830.1	3702.AT2G32060.1	0	0.905	0.832	0.9	0.049	0.998
AT1G02830	AT3G04840	3702.AT1G02830.1	3702.AT3G04840.1	0	0.903	0.832	0.9	0.342	0.998
AT1G02830	AT2G04390	3702.AT1G02830.1	3702.AT2G04390.1	0	0.897	0.83	0.9	0.489	0.998
AT1G02830	AT1G18540	3702.AT1G02830.1	3702.AT1G18540.1	0	0.897	0.813	0.9	0.536	0.998
AT1G02830	AT3G02080	3702.AT1G02830.1	3702.AT3G02080.1	0	0.899	0.813	0.9	0.552	0.999
AT1G02830	PGY2	3702.AT1G02830.1	3702.AT1G33140.1	0	0.899	0.827	0.9	0.505	0.999
AT1G02830	AT4G18100	3702.AT1G02830.1	3702.AT4G18100.1	0	0.902	0.832	0.9	0.536	0.999
AT1G02830	AT2G09990	3702.AT1G02830.1	3702.AT2G09990.1	0	0.901	0.815	0.9	0.528	0.999
AT1G02830	AT2G20450	3702.AT1G02830.1	3702.AT2G20450.1	0	0.905	0.836	0.9	0.569	0.999
AT1G02830	AT2G25210	3702.AT1G02830.1	3702.AT2G25210.1	0	0.899	0.813	0.9	0.552	0.999
AT1G02830	AT3G02190	3702.AT1G02830.1	3702.AT3G02190.1	0	0.899	0.813	0.9	0.552	0.999
AT1G02830	RPL9B	3702.AT1G02830.1	3702.AT1G33120.1	0	0.899	0.827	0.9	0.505	0.999
AT1G02830	RPL3B	3702.AT1G02830.1	3702.AT1G61580.1	0	0.901	0.832	0.9	0.578	0.999
AT1G02830	AT3G04230	3702.AT1G02830.1	3702.AT3G04230.1	0	0.901	0.815	0.9	0.528	0.999
AT1G02830	AT3G04920	3702.AT1G02830.1	3702.AT3G04920.1	0	0.905	0.833	0.9	0.566	0.999
AT1G02830	RPL23AA	3702.AT1G02830.1	3702.AT2G39460.2	0	0.905	0.832	0.9	0.542	0.999
AT1G02830	AT2G37190	3702.AT1G02830.1	3702.AT2G37190.1	0	0.899	0.826	0.9	0.536	0.999
AT1G02830	RPL24A	3702.AT1G02830.1	3702.AT2G36620.1	0	0.904	0.832	0.9	0.511	0.999
AT1G02830	EMB2207	3702.AT1G02830.1	3702.AT1G43170.8	0	0.901	0.832	0.9	0.578	0.999
AT1G07070	emb2386	3702.AT1G07070.1	3702.AT1G02780.1	0	0.905	0.764	0.9	0.326	0.998
AT1G07070	RIG	3702.AT1G07070.1	3702.AT1G04270.1	0	0.836	0.731	0.9	0.34	0.996
AT1G07070	AT1G74270	3702.AT1G07070.1	3702.AT1G74270.1	0.983	0.499	0	0.9	0	0.947
AT1G07070	AT1G41880	3702.AT1G07070.1	3702.AT1G41880.1	0.982	0.742	0	0.9	0	0.973
AT1G07070	ATARCA	3702.AT1G07070.1	3702.AT1G18080.1	0	0.912	0.796	0	0	0.981
AT1G07070	LOS1	3702.AT1G07070.1	3702.AT1G56070.1	0	0.903	0.816	0	0.154	0.983
AT1G07070	AT2G27720	3702.AT1G07070.1	3702.AT2G27720.2	0	0.876	0.74	0.54	0.213	0.986
AT1G07070	UBQ6	3702.AT1G07070.1	3702.AT2G47110.1	0	0.924	0.796	0	0.331	0.988
AT1G07070	AT2G44120	3702.AT1G07070.1	3702.AT2G44120.2	0	0.923	0.764	0.54	0.092	0.991
AT1G07070	emb2171	3702.AT1G07070.1	3702.AT3G04400.1	0	0.829	0.732	0.9	0.194	0.995
AT1G07070	RPS5B	3702.AT1G07070.1	3702.AT2G37270.2	0	0.85	0.733	0.9	0	0.995
AT1G07070	XW6	3702.AT1G07070.1	3702.AT1G58380.1	0	0.801	0.754	0.9	0.183	0.995
AT1G07070	AT2G41840	3702.AT1G07070.1	3702.AT2G41840.1	0	0.804	0.754	0.9	0.183	0.995
AT1G07070	AT2G44860	3702.AT1G07070.1	3702.AT2G44860.1	0	0.847	0.702	0.9	0.344	0.996
AT1G07070	RACK1B_AT	3702.AT1G07070.1	3702.AT1G48630.1	0	0.981	0.796	0	0	0.996
AT1G07070	AT1G57860.1	3702.AT1G07070.1	3702.AT1G57860.1	0	0.912	0.764	0.9	0.141	0.997
AT1G07070	AT1G80750	3702.AT1G07070.1	3702.AT1G80750.1	0	0.902	0.764	0.9	0.092	0.997
AT1G07070	AT1G09590	3702.AT1G07070.1	3702.AT1G09690.1	0	0.898	0.764	0.9	0.141	0.997
AT1G07070	AT2G40010	3702.AT1G07070.1	3702.AT2G40010.1	0	0.901	0.796	0.9	0.072	0.997
AT1G07070	AT1G36240	3702.AT1G07070.1	3702.AT1G36240.1	0	0.884	0.764	0.9	0.269	0.997
AT1G07070	SAG24	3702.AT1G07070.1	3702.AT1G66580.1	0	0.898	0.796	0.9	0.058	0.997
AT1G07070	AT3G04230	3702.AT1G07070.1	3702.AT3G04230.1	0	0.902	0.796	0.9	0.053	0.997
AT1G07070	AT1G57660	3702.AT1G07070.1	3702.AT1G57660.1	0	0.894	0.764	0.9	0.141	0.997
AT1G07070	AT1G12960	3702.AT1G07070.1	3702.AT1G12960.1	0	0.898	0.796	0.9	0.054	0.997
AT1G07070	AT1G15930	3702.AT1G07070.1	3702.AT1G15930.1	0	0.924	0.826	0.9	0.104	0.998
AT1G07070	PGY2	3702.AT1G07070.1	3702.AT1G33140.1	0	0.916	0.796	0.9	0.449	0.998
AT1G07070	AT1G77940	3702.AT1G07070.1	3702.AT1G77940.1	0	0.94	0.764	0.9	0.269	0.998
AT1G07070	AT2G45710	3702.AT1G07070.1	3702.AT2G45710.1	0	0.937	0.764	0.9	0.092	0.998
AT1G07070	AT2G21580	3702.AT1G07070.1	3702.AT2G21580.1	0	0.95	0.764	0.9	0.188	0.998
AT1G07070	AT2G05220	3702.AT1G07070.1	3702.AT2G05220.2	0	0.897	0.811	0.9	0.484	0.998
AT1G07070	PGY1	3702.AT1G07070.1	3702.AT2G27530.1	0	0.931	0.796	0.9	0.09	0.998
AT1G07070	AT2G17360	3702.AT1G07070.1	3702.AT2G17360.1	0	0.922	0.796	0.9	0.054	0.998
AT1G07070	P40	3702.AT1G07070.1	3702.AT1G72370.1	0	0.925	0.826	0.9	0.274	0.998
AT1G07070	AT2G09990	3702.AT1G07070.1	3702.AT2G09990.1	0	0.916	0.796	0.9	0.053	0.998
AT1G07070	AT1G74050	3702.AT1G07070.1	3702.AT1G74050.1	0	0.907	0.796	0.9	0.413	0.998
AT1G07070	SAC52	3702.AT1G07070.1	3702.AT1G14320.1	0	0.915	0.796	0.9	0.058	0.998
AT1G07070	AT3G02190	3702.AT1G07070.1	3702.AT3G02190.1	0	0.911	0.796	0.9	0.041	0.998
AT1G07070	AT1G70600	3702.AT1G07070.1	3702.AT1G70600.1	0	0.921	0.796	0.9	0.054	0.998
AT1G07070	RPL9B	3702.AT1G07070.1	3702.AT1G33120.1	0	0.92	0.796	0.9	0.449	0.998
AT1G07070	RPL3B	3702.AT1G07070.1	3702.AT1G61580.1	0	0.911	0.826	0.9	0.332	0.998
AT1G07070	AT1G74060	3702.AT1G07070.1	3702.AT1G74060.1	0	0.914	0.796	0.9	0.413	0.998
AT1G07070	AT2G31610	3702.AT1G07070.1	3702.AT2G31610.1	0	0.923	0.796	0.9	0.281	0.998
AT1G07070	RPL10B	3702.AT1G07070.1	3702.AT1G26910.1	0	0.936	0.796	0.9	0.058	0.998
AT1G07070	RPL34	3702.AT1G07070.1	3702.AT1G69620.1	0	0.929	0.796	0.9	0.141	0.998
AT1G07070	RPL27AB	3702.AT1G07070.1	3702.AT1G23290.1	0	0.951	0.796	0.9	0.054	0.998
AT1G07070	EMB2296	3702.AT1G07070.1	3702.AT2G18020.1	0	0.911	0.785	0.9	0.08	0.998
AT1G07070	AT2G27710	3702.AT1G07070.1	3702.AT2G27710.1	0	0.915	0.74	0.9	0.213	0.998
AT1G07070	AT2G34480	3702.AT1G07070.1	3702.AT2G34480.1	0	0.907	0.764	0.9	0.443	0.998
AT1G07070	BBC1	3702.AT1G07070.1	3702.AT3G49010.3	0	0.939	0.796	0.9	0.143	0.998
AT1G07070	AT2G47570	3702.AT1G07070.1	3702.AT2G47570.2	0	0.898	0.796	0.9	0.162	0.998
AT1G07070	RPSAb	3702.AT1G07070.1	3702.AT3G04770.1	0	0.918	0.826	0.9	0.274	0.998
AT1G07070	AT2G37190	3702.AT1G07070.1	3702.AT2G37190.1	0	0.937	0.796	0.9	0.248	0.998
AT1G07070	AT2G01250	3702.AT1G07070.1	3702.AT2G01250.1	0	0.923	0.764	0.9	0.092	0.998
AT1G07070	AT1G08360	3702.AT1G07070.1	3702.AT1G08360.1	0	0.922	0.796	0.9	0.09	0.998
AT1G07070	EMB2207	3702.AT1G07070.1	3702.AT1G43170.8	0	0.914	0.826	0.9	0.332	0.998
AT1G07070	AT2G04390	3702.AT1G07070.1	3702.AT2G04390.1	0	0.896	0.811	0.9	0.484	0.998
AT1G07070	AT1G27400	3702.AT1G07070.1	3702.AT1G27400.1	0	0.964	0.826	0.9	0.329	0.999
AT1G07070	AT3G02080	3702.AT1G07070.1	3702.AT3G02080.1	0	0.922	0.796	0.9	0.517	0.999
AT1G07070	AT1G48830	3702.AT1G07070.1	3702.AT1G48830.1	0	0.93	0.796	0.9	0.388	0.999
AT1G07070	AT1G15250	3702.AT1G07070.1	3702.AT1G15250.1	0	0.946	0.829	0.9	0.076	0.999
AT1G07070	AT2G19730	3702.AT1G07070.1	3702.AT2G19730.3	0	0.978	0.823	0.9	0.18	0.999
AT1G07070	AT2G19740	3702.AT1G07070.1	3702.AT2G19740.1	0	0.935	0.796	0.9	0.343	0.999
AT1G07070	AT4G18100	3702.AT1G07070.1	3702.AT4G18100.1	0	0.934	0.826	0.9	0.3	0.999
AT1G07070	RPL16A	3702.AT1G07070.1	3702.AT2G42740.1	0	0.936	0.764	0.9	0.473	0.999
AT1G07070	AT2G47610	3702.AT1G07070.1	3702.AT2G47610.1	0	0.926	0.834	0.9	0.441	0.999
AT1G07070	AT2G20450	3702.AT1G07070.1	3702.AT2G20450.1	0	0.982	0.83	0.9	0.909	0.999
AT1G07070	AT2G25210	3702.AT1G07070.1	3702.AT2G25210.1	0	0.973	0.796	0.9	0.041	0.999
AT1G07070	AT2G36160	3702.AT1G07070.1	3702.AT2G36160.1	0	0.922	0.796	0.9	0.503	0.999
AT1G07070	AT2G40510	3702.AT1G07070.1	3702.AT2G40510.1	0	0.915	0.796	0.9	0.495	0.999
AT1G07070	RPL21A	3702.AT1G07070.1	3702.AT1G09590.1	0	0.959	0.764	0.9	0.141	0.999
AT1G07070	AT2G32220	3702.AT1G07070.1	3702.AT2G32220.1	0	0.933	0.796	0.9	0.462	0.999
AT1G07070	AT1G52300	3702.AT1G07070.1	3702.AT1G52300.1	0	0.929	0.829	0.9	0.813	0.999
AT1G07070	AT2G39390	3702.AT1G07070.1	3702.AT2G39390.1	0	0.968	0.74	0.9	0.418	0.999
AT1G07070	AT3G04920	3702.AT1G07070.1	3702.AT3G04920.1	0	0.939	0.826	0.9	0.882	0.999
AT1G07070	AT1G67430	3702.AT1G07070.1	3702.AT1G67430.1	0	0.926	0.826	0.9	0.329	0.999
AT1G07070	RPL23AA	3702.AT1G07070.1	3702.AT2G39460.2	0	0.979	0.826	0.9	0.637	0.999
AT1G07070	AT3G02560	3702.AT1G07070.1	3702.AT3G02560.2	0	0.933	0.796	0.9	0.388	0.999
AT1G07070	AT2G40590	3702.AT1G07070.1	3702.AT2G40590.1	0	0.946	0.796	0.9	0.495	0.999
AT1G07070	AT2G37600	3702.AT1G07070.1	3702.AT2G37600.2	0	0.971	0.796	0.9	0.482	0.999
AT1G07070	RPL24A	3702.AT1G07070.1	3702.AT2G36620.1	0	0.973	0.826	0.9	0.762	0.999
AT1G07070	AT1G26880	3702.AT1G07070.1	3702.AT1G26880.1	0	0.981	0.796	0.9	0.853	0.999
AT1G07070	AT2G32060	3702.AT1G07070.1	3702.AT2G32060.1	0	0.982	0.826	0.9	0.104	0.999
AT1G07070	AT3G04840	3702.AT1G07070.1	3702.AT3G04840.1	0	0.943	0.826	0.9	0.141	0.999
AT1G07070	AT3G05560	3702.AT1G07070.1	3702.AT3G05560.3	0	0.966	0.796	0.9	0.226	0.999
AT1G07070	AT1G18540	3702.AT1G07070.1	3702.AT1G18540.1	0	0.95	0.796	0.9	0.413	0.999
AT1G08360	emb2386	3702.AT1G08360.1	3702.AT1G02780.1	0	0.984	0.796	0.9	0.33	0.999
AT1G08360	RIG	3702.AT1G08360.1	3702.AT1G04270.1	0	0.892	0.735	0.9	0.167	0.997
AT1G08360	AT1G12800	3702.AT1G08360.1	3702.AT1G12800.1	0	0.35	0.512	0	0.23	0.734
AT1G08360	PGY1	3702.AT1G08360.1	3702.AT2G27530.1	0.985	0.854	0	0.9	0	0.984
AT1G08360	LOS1	3702.AT1G08360.1	3702.AT1G56070.1	0	0.916	0.83	0	0.269	0.988
AT1G08360	UBQ6	3702.AT1G08360.1	3702.AT2G47110.1	0	0.967	0.813	0	0.371	0.995
AT1G08360	AT2G27720	3702.AT1G08360.1	3702.AT2G27720.2	0	0.935	0.771	0.54	0.346	0.994
AT1G08360	AT2G44860	3702.AT1G08360.1	3702.AT2G44860.1	0	0.811	0.773	0.9	0.259	0.996
AT1G08360	RACK1B_AT	3702.AT1G08360.1	3702.AT1G48630.1	0	0.931	0.813	0.72	0.158	0.996
AT1G08360	XW6	3702.AT1G08360.1	3702.AT1G58380.1	0	0.848	0.735	0.9	0.181	0.996
AT1G08360	ATARCA	3702.AT1G08360.1	3702.AT1G18080.1	0	0.948	0.813	0.72	0.158	0.997
AT1G08360	AT1G74270	3702.AT1G08360.1	3702.AT1G74270.1	0	0.921	0.796	0.9	0.09	0.998
AT1G08360	AT1G15250	3702.AT1G08360.1	3702.AT1G15250.1	0	0.912	0.813	0.9	0.074	0.998
AT1G08360	AT1G57860.1	3702.AT1G08360.1	3702.AT1G57860.1	0	0.917	0.796	0.9	0.072	0.998
AT1G08360	AT2G45710	3702.AT1G08360.1	3702.AT2G45710.1	0	0.907	0.796	0.9	0.268	0.998
AT1G08360	AT2G21580	3702.AT1G08360.1	3702.AT2G21580.1	0	0.936	0.796	0.9	0.182	0.998
AT1G08360	AT2G05220	3702.AT1G08360.1	3702.AT2G05220.2	0	0.926	0.796	0.9	0.075	0.998
AT1G08360	AT1G09590	3702.AT1G08360.1	3702.AT1G09690.1	0	0.93	0.796	0.9	0.072	0.998
AT1G08360	AT1G74050	3702.AT1G08360.1	3702.AT1G74050.1	0	0.931	0.813	0.9	0.231	0.998
AT1G08360	AT1G36240	3702.AT1G08360.1	3702.AT1G36240.1	0	0.905	0.796	0.9	0.535	0.998
AT1G08360	AT3G02190	3702.AT1G08360.1	3702.AT3G02190.1	0	0.888	0.813	0.9	0.195	0.998
AT1G08360	SAG24	3702.AT1G08360.1	3702.AT1G66580.1	0	0.914	0.813	0.9	0.219	0.998
AT1G08360	RPL10B	3702.AT1G08360.1	3702.AT1G26910.1	0	0.92	0.813	0.9	0.219	0.998
AT1G08360	AT3G04230	3702.AT1G08360.1	3702.AT3G04230.1	0	0.902	0.813	0.9	0.268	0.998
AT1G08360	AT2G44120	3702.AT1G08360.1	3702.AT2G44120.2	0	0.97	0.796	0.54	0.359	0.997
AT1G08360	AT1G57660	3702.AT1G08360.1	3702.AT1G57660.1	0	0.92	0.796	0.9	0.072	0.998
AT1G08360	AT2G32220	3702.AT1G08360.1	3702.AT2G32220.1	0	0.908	0.813	0.9	0.474	0.998
AT1G08360	AT2G47570	3702.AT1G08360.1	3702.AT2G47570.2	0	0.901	0.813	0.9	0.141	0.998
AT1G08360	RPSAb	3702.AT1G08360.1	3702.AT3G04770.1	0	0.911	0.832	0.9	0.278	0.998
AT1G08360	AT1G12960	3702.AT1G08360.1	3702.AT1G12960.1	0	0.901	0.813	0.9	0.23	0.998
AT1G08360	AT2G41840	3702.AT1G08360.1	3702.AT2G41840.1	0	0.949	0.735	0.9	0.181	0.998
AT1G08360	AT2G04390	3702.AT1G08360.1	3702.AT2G04390.1	0	0.919	0.796	0.9	0.075	0.998
AT1G08360	AT1G15930	3702.AT1G08360.1	3702.AT1G15930.1	0	0.968	0.832	0.9	0.309	0.999
AT1G08360	AT1G27400	3702.AT1G08360.1	3702.AT1G27400.1	0	0.986	0.832	0.9	0.23	0.999
AT1G08360	AT3G02080	3702.AT1G08360.1	3702.AT3G02080.1	0	0.98	0.813	0.9	0.92	0.999
AT1G08360	PGY2	3702.AT1G08360.1	3702.AT1G33140.1	0	0.945	0.813	0.9	0.23	0.999
AT1G08360	AT1G48830	3702.AT1G08360.1	3702.AT1G48830.1	0	0.971	0.813	0.9	0.223	0.999
AT1G08360	AT1G77940	3702.AT1G08360.1	3702.AT1G77940.1	0	0.962	0.796	0.9	0.535	0.999
AT1G08360	AT2G19730	3702.AT1G08360.1	3702.AT2G19730.3	0	0.985	0.827	0.9	0.045	0.999
AT1G08360	AT1G80750	3702.AT1G08360.1	3702.AT1G80750.1	0	0.92	0.796	0.9	0.359	0.998
AT1G08360	AT2G17360	3702.AT1G08360.1	3702.AT2G17360.1	0	0.967	0.813	0.9	0.248	0.999
AT1G08360	AT2G19740	3702.AT1G08360.1	3702.AT2G19740.1	0	0.938	0.813	0.9	0.439	0.999
AT1G08360	AT4G18100	3702.AT1G08360.1	3702.AT4G18100.1	0	0.968	0.832	0.9	0.331	0.999
AT1G08360	RPL16A	3702.AT1G08360.1	3702.AT2G42740.1	0	0.936	0.796	0.9	0.61	0.999
AT1G08360	P40	3702.AT1G08360.1	3702.AT1G72370.1	0	0.981	0.832	0.9	0.278	0.999
AT1G08360	AT2G09990	3702.AT1G08360.1	3702.AT2G09990.1	0	0.932	0.813	0.9	0.268	0.998
AT1G08360	AT2G40010	3702.AT1G08360.1	3702.AT2G40010.1	0	0.901	0.812	0.9	0.482	0.998
AT1G08360	AT2G47610	3702.AT1G08360.1	3702.AT2G47610.1	0	0.986	0.832	0.9	0.506	0.999
AT1G08360	AT2G20450	3702.AT1G08360.1	3702.AT2G20450.1	0	0.943	0.832	0.9	0.175	0.999
AT1G08360	AT2G25210	3702.AT1G08360.1	3702.AT2G25210.1	0	0.969	0.813	0.9	0.195	0.999
AT1G08360	SAC52	3702.AT1G08360.1	3702.AT1G14320.1	0	0.943	0.813	0.9	0.639	0.999
AT1G08360	AT1G41880	3702.AT1G08360.1	3702.AT1G41880.1	0	0.972	0.796	0.9	0.09	0.999
AT1G08360	AT1G70600	3702.AT1G08360.1	3702.AT1G70600.1	0	0.932	0.813	0.9	0.23	0.998
AT1G08360	RPL9B	3702.AT1G08360.1	3702.AT1G33120.1	0	0.931	0.813	0.9	0.23	0.998
AT1G08360	RPL3B	3702.AT1G08360.1	3702.AT1G61580.1	0	0.908	0.832	0.9	0.576	0.999
AT1G08360	AT1G74060	3702.AT1G08360.1	3702.AT1G74060.1	0	0.964	0.813	0.9	0.231	0.999
AT1G08360	emb2171	3702.AT1G08360.1	3702.AT3G04400.1	0	0.961	0.752	0.9	0.216	0.999
AT1G08360	AT2G31610	3702.AT1G08360.1	3702.AT2G31610.1	0	0.938	0.813	0.9	0.24	0.999
AT1G08360	AT2G36160	3702.AT1G08360.1	3702.AT2G36160.1	0	0.97	0.813	0.9	0.87	0.999
AT1G08360	RPL34	3702.AT1G08360.1	3702.AT1G69620.1	0	0.982	0.813	0.9	0.964	0.999
AT1G08360	RPL27AB	3702.AT1G08360.1	3702.AT1G23290.1	0	0.973	0.813	0.9	0.23	0.999
AT1G08360	AT2G40510	3702.AT1G08360.1	3702.AT2G40510.1	0	0.913	0.813	0.9	0.565	0.999
AT1G08360	RPL21A	3702.AT1G08360.1	3702.AT1G09590.1	0	0.981	0.796	0.9	0.072	0.999
AT1G08360	EMB2296	3702.AT1G08360.1	3702.AT2G18020.1	0	0.959	0.796	0.9	0.345	0.999
AT1G08360	AT1G52300	3702.AT1G08360.1	3702.AT1G52300.1	0	0.98	0.813	0.9	0.968	0.999
AT1G08360	RPS5B	3702.AT1G08360.1	3702.AT2G37270.2	0	0.958	0.752	0.9	0.821	0.999
AT1G08360	AT2G39390	3702.AT1G08360.1	3702.AT2G39390.1	0	0.945	0.771	0.9	0.23	0.998
AT1G08360	AT2G27710	3702.AT1G08360.1	3702.AT2G27710.1	0	0.959	0.771	0.9	0.346	0.999
AT1G08360	AT2G34480	3702.AT1G08360.1	3702.AT2G34480.1	0	0.983	0.796	0.9	0.247	0.999
AT1G08360	AT3G04920	3702.AT1G08360.1	3702.AT3G04920.1	0	0.982	0.832	0.9	0.257	0.999
AT1G08360	BBC1	3702.AT1G08360.1	3702.AT3G49010.3	0	0.981	0.813	0.9	0.091	0.999
AT1G08360	AT1G67430	3702.AT1G08360.1	3702.AT1G67430.1	0	0.982	0.832	0.9	0.23	0.999
AT1G08360	RPL23AA	3702.AT1G08360.1	3702.AT2G39460.2	0	0.984	0.832	0.9	0.528	0.999
AT1G08360	AT3G02560	3702.AT1G08360.1	3702.AT3G02560.2	0	0.982	0.813	0.9	0.223	0.999
AT1G08360	AT2G40590	3702.AT1G08360.1	3702.AT2G40590.1	0	0.923	0.813	0.9	0.565	0.999
AT1G08360	AT2G37190	3702.AT1G08360.1	3702.AT2G37190.1	0	0.983	0.813	0.9	0.531	0.999
AT1G08360	AT2G01250	3702.AT1G08360.1	3702.AT2G01250.1	0	0.979	0.796	0.9	0.359	0.999
AT1G08360	AT2G37600	3702.AT1G08360.1	3702.AT2G37600.2	0	0.953	0.813	0.9	0.094	0.999
AT1G08360	RPL24A	3702.AT1G08360.1	3702.AT2G36620.1	0	0.974	0.832	0.9	0.268	0.999
AT1G08360	AT1G26880	3702.AT1G08360.1	3702.AT1G26880.1	0	0.979	0.813	0.9	0.92	0.999
AT1G08360	EMB2207	3702.AT1G08360.1	3702.AT1G43170.8	0	0.956	0.832	0.9	0.576	0.999
AT1G08360	AT2G32060	3702.AT1G08360.1	3702.AT2G32060.1	0	0.95	0.832	0.9	0.309	0.999
AT1G08360	AT3G04840	3702.AT1G08360.1	3702.AT3G04840.1	0	0.986	0.832	0.9	0.407	0.999
AT1G08360	AT3G05560	3702.AT1G08360.1	3702.AT3G05560.3	0	0.981	0.813	0.9	0.477	0.999
AT1G08360	AT1G18540	3702.AT1G08360.1	3702.AT1G18540.1	0	0.982	0.813	0.9	0.231	0.999
AT1G09590	emb2386	3702.AT1G09690.1	3702.AT1G02780.1	0	0.926	0.764	0.9	0.475	0.998
AT1G09590	RIG	3702.AT1G09690.1	3702.AT1G04270.1	0	0.861	0.73	0	0.229	0.968
AT1G09590	RPL21A	3702.AT1G09690.1	3702.AT1G09590.1	0.986	0.411	0	0.9	0	0.938
AT1G09590	AT1G57860.1	3702.AT1G09690.1	3702.AT1G57860.1	0.985	0.118	0	0.9	0	0.908
AT1G09590	AT1G57660	3702.AT1G09690.1	3702.AT1G57660.1	0.985	0.379	0	0.9	0	0.935
AT1G09590	XW6	3702.AT1G09690.1	3702.AT1G58380.1	0	0.806	0.73	0	0.047	0.945
AT1G09590	AT2G41840	3702.AT1G09690.1	3702.AT2G41840.1	0	0.864	0.73	0	0.047	0.962
AT1G09590	RPS5B	3702.AT1G09690.1	3702.AT2G37270.2	0	0.866	0.732	0	0.329	0.973
AT1G09590	AT2G21580	3702.AT1G09690.1	3702.AT2G21580.1	0	0.92	0.764	0	0.044	0.98
AT1G09590	AT2G45710	3702.AT1G09690.1	3702.AT2G45710.1	0	0.888	0.764	0	0.365	0.981
AT1G09590	LOS1	3702.AT1G09690.1	3702.AT1G56070.1	0	0.906	0.817	0	0	0.982
AT1G09590	AT2G40010	3702.AT1G09690.1	3702.AT2G40010.1	0	0.898	0.796	0	0.269	0.983
AT1G09590	AT2G04390	3702.AT1G09690.1	3702.AT2G04390.1	0	0.893	0.764	0	0.379	0.983
AT1G09590	AT1G48830	3702.AT1G09690.1	3702.AT1G48830.1	0	0.922	0.796	0	0.09	0.984
AT1G09590	ATARCA	3702.AT1G09690.1	3702.AT1G18080.1	0	0.931	0.795	0	0.057	0.985
AT1G09590	AT3G04230	3702.AT1G09690.1	3702.AT3G04230.1	0	0.898	0.796	0	0.331	0.985
AT1G09590	RACK1B_AT	3702.AT1G09690.1	3702.AT1G48630.1	0	0.93	0.795	0	0.057	0.985
AT1G09590	AT3G02560	3702.AT1G09690.1	3702.AT3G02560.2	0	0.927	0.796	0	0.09	0.985
AT1G09590	AT2G40590	3702.AT1G09690.1	3702.AT2G40590.1	0	0.922	0.796	0	0.17	0.985
AT1G09590	AT2G05220	3702.AT1G09690.1	3702.AT2G05220.2	0	0.912	0.764	0	0.379	0.986
AT1G09590	AT2G27720	3702.AT1G09690.1	3702.AT2G27720.2	0	0.877	0.773	0.54	0.073	0.986
AT1G09590	RPSAb	3702.AT1G09690.1	3702.AT3G04770.1	0	0.907	0.826	0	0.216	0.986
AT1G09590	UBQ6	3702.AT1G09690.1	3702.AT2G47110.1	0	0.939	0.796	0	0.077	0.987
AT1G09590	AT2G25210	3702.AT1G09690.1	3702.AT2G25210.1	0	0.925	0.796	0	0.264	0.987
AT1G09590	AT2G40510	3702.AT1G09690.1	3702.AT2G40510.1	0	0.931	0.796	0	0.17	0.987
AT1G09590	AT2G27710	3702.AT1G09690.1	3702.AT2G27710.1	0	0.889	0.773	0.54	0.073	0.987
AT1G09590	AT2G09990	3702.AT1G09690.1	3702.AT2G09990.1	0	0.923	0.796	0	0.331	0.988
AT1G09590	AT2G31610	3702.AT1G09690.1	3702.AT2G31610.1	0	0.938	0.814	0	0.077	0.988
AT1G09590	AT1G15930	3702.AT1G09690.1	3702.AT1G15930.1	0	0.939	0.826	0	0.193	0.99
AT1G09590	AT2G32060	3702.AT1G09690.1	3702.AT2G32060.1	0	0.939	0.826	0	0.193	0.99
AT1G09590	AT2G17360	3702.AT1G09690.1	3702.AT2G17360.1	0	0.936	0.796	0	0.417	0.991
AT1G09590	P40	3702.AT1G09690.1	3702.AT1G72370.1	0	0.941	0.826	0	0.216	0.991
AT1G09590	RPL10B	3702.AT1G09690.1	3702.AT1G26910.1	0	0.911	0.796	0.54	0	0.99
AT1G09590	AT3G02080	3702.AT1G09690.1	3702.AT3G02080.1	0	0.939	0.796	0	0.31	0.99
AT1G09590	AT2G36160	3702.AT1G09690.1	3702.AT2G36160.1	0	0.938	0.796	0	0.452	0.992
AT1G09590	AT2G47570	3702.AT1G09690.1	3702.AT2G47570.2	0	0.898	0.796	0.54	0.269	0.992
AT1G09590	AT3G04840	3702.AT1G09690.1	3702.AT3G04840.1	0	0.942	0.826	0	0.141	0.99
AT1G09590	AT1G52300	3702.AT1G09690.1	3702.AT1G52300.1	0	0.938	0.796	0.54	0	0.993
AT1G09590	AT2G44120	3702.AT1G09690.1	3702.AT2G44120.2	0	0.926	0.764	0.54	0.348	0.994
AT1G09590	AT3G04920	3702.AT1G09690.1	3702.AT3G04920.1	0	0.939	0.826	0	0.548	0.994
AT1G09590	AT2G44860	3702.AT1G09690.1	3702.AT2G44860.1	0	0.804	0.702	0.9	0.33	0.995
AT1G09590	AT1G26880	3702.AT1G09690.1	3702.AT1G26880.1	0	0.936	0.796	0.54	0.372	0.995
AT1G09590	emb2171	3702.AT1G09690.1	3702.AT3G04400.1	0	0.867	0.732	0.9	0.072	0.996
AT1G09590	AT2G39390	3702.AT1G09690.1	3702.AT2G39390.1	0	0.867	0.74	0.9	0.09	0.996
AT1G09590	AT1G74270	3702.AT1G09690.1	3702.AT1G74270.1	0	0.903	0.764	0.9	0.141	0.997
AT1G09590	AT1G77940	3702.AT1G09690.1	3702.AT1G77940.1	0	0.915	0.764	0.9	0.077	0.997
AT1G09590	AT1G15250	3702.AT1G09690.1	3702.AT1G15250.1	0	0.906	0.796	0.9	0	0.997
AT1G09590	RPL16A	3702.AT1G09690.1	3702.AT2G42740.1	0	0.894	0.764	0.9	0.141	0.997
AT1G09590	AT1G36240	3702.AT1G09690.1	3702.AT1G36240.1	0	0.881	0.764	0.9	0.077	0.997
AT1G09590	SAG24	3702.AT1G09690.1	3702.AT1G66580.1	0	0.898	0.796	0.9	0	0.997
AT1G09590	AT1G27400	3702.AT1G09690.1	3702.AT1G27400.1	0	0.941	0.826	0.9	0.053	0.998
AT1G09590	AT1G80750	3702.AT1G09690.1	3702.AT1G80750.1	0	0.888	0.764	0.9	0.348	0.998
AT1G09590	PGY1	3702.AT1G09690.1	3702.AT2G27530.1	0	0.934	0.796	0.9	0.072	0.998
AT1G09590	AT1G74050	3702.AT1G09690.1	3702.AT1G74050.1	0	0.92	0.796	0.9	0.181	0.998
AT1G09590	SAC52	3702.AT1G09690.1	3702.AT1G14320.1	0	0.939	0.796	0.9	0	0.998
AT1G09590	AT3G02190	3702.AT1G09690.1	3702.AT3G02190.1	0	0.901	0.796	0.9	0.264	0.998
AT1G09590	AT1G41880	3702.AT1G09690.1	3702.AT1G41880.1	0	0.925	0.764	0.9	0.141	0.998
AT1G09590	RPL3B	3702.AT1G09690.1	3702.AT1G61580.1	0	0.909	0.826	0.9	0.269	0.998
AT1G09590	AT1G74060	3702.AT1G09690.1	3702.AT1G74060.1	0	0.922	0.796	0.9	0.181	0.998
AT1G09590	AT2G32220	3702.AT1G09690.1	3702.AT2G32220.1	0	0.899	0.796	0.9	0.251	0.998
AT1G09590	EMB2296	3702.AT1G09690.1	3702.AT2G18020.1	0	0.93	0.764	0.9	0.351	0.998
AT1G09590	AT2G34480	3702.AT1G09690.1	3702.AT2G34480.1	0	0.926	0.764	0.9	0.138	0.998
AT1G09590	BBC1	3702.AT1G09690.1	3702.AT3G49010.3	0	0.938	0.796	0.9	0.077	0.998
AT1G09590	AT1G67430	3702.AT1G09690.1	3702.AT1G67430.1	0	0.942	0.826	0.9	0.053	0.998
AT1G09590	AT2G01250	3702.AT1G09690.1	3702.AT2G01250.1	0	0.928	0.764	0.9	0.348	0.998
AT1G09590	AT2G37600	3702.AT1G09690.1	3702.AT2G37600.2	0	0.922	0.796	0.9	0.23	0.998
AT1G09590	AT1G12960	3702.AT1G09690.1	3702.AT1G12960.1	0	0.898	0.796	0.9	0.46	0.998
AT1G09590	AT1G18540	3702.AT1G09690.1	3702.AT1G18540.1	0	0.938	0.796	0.9	0.181	0.998
AT1G09590	PGY2	3702.AT1G09690.1	3702.AT1G33140.1	0	0.923	0.796	0.9	0.494	0.999
AT1G09590	AT2G19730	3702.AT1G09690.1	3702.AT2G19730.3	0	0.942	0.815	0.9	0.553	0.999
AT1G09590	AT2G19740	3702.AT1G09690.1	3702.AT2G19740.1	0	0.916	0.796	0.9	0.48	0.998
AT1G09590	AT4G18100	3702.AT1G09690.1	3702.AT4G18100.1	0	0.941	0.826	0.9	0.564	0.999
AT1G09590	AT2G47610	3702.AT1G09690.1	3702.AT2G47610.1	0	0.941	0.826	0.9	0.441	0.999
AT1G09590	AT2G20450	3702.AT1G09690.1	3702.AT2G20450.1	0	0.931	0.826	0.9	0.906	0.999
AT1G09590	AT1G70600	3702.AT1G09690.1	3702.AT1G70600.1	0	0.938	0.796	0.9	0.46	0.999
AT1G09590	RPL9B	3702.AT1G09690.1	3702.AT1G33120.1	0	0.931	0.796	0.9	0.494	0.999
AT1G09590	RPL34	3702.AT1G09690.1	3702.AT1G69620.1	0	0.938	0.796	0.9	0.372	0.999
AT1G09590	RPL27AB	3702.AT1G09690.1	3702.AT1G23290.1	0	0.938	0.796	0.9	0.46	0.999
AT1G09590	RPL23AA	3702.AT1G09690.1	3702.AT2G39460.2	0	0.941	0.826	0.9	0.229	0.999
AT1G09590	AT2G37190	3702.AT1G09690.1	3702.AT2G37190.1	0	0.938	0.796	0.9	0.49	0.999
AT1G09590	RPL24A	3702.AT1G09690.1	3702.AT2G36620.1	0	0.942	0.826	0.9	0.331	0.999
AT1G09590	EMB2207	3702.AT1G09690.1	3702.AT1G43170.8	0	0.941	0.826	0.9	0.269	0.999
AT1G09590	AT3G05560	3702.AT1G09690.1	3702.AT3G05560.3	0	0.935	0.796	0.9	0.461	0.999
AT1G11860	CRB	3702.AT1G11860.3	3702.AT1G09340.1	0	0.881	0	0	0	0.881
AT1G11860	CSP41A	3702.AT1G11860.3	3702.AT3G63140.1	0	0.748	0	0	0	0.748
AT1G11860	GLN1-1	3702.AT1G11860.3	3702.AT5G37600.1	0	0.052	0	0.6	0.332	0.724
AT1G11860	PRK	3702.AT1G11860.3	3702.AT1G32060.1	0	0.611	0	0	0.428	0.768
AT1G11860	AT2G09990	3702.AT1G11860.3	3702.AT2G09990.1	0	0.045	0	0	0.785	0.785
AT1G11860	GAPB	3702.AT1G11860.3	3702.AT1G42970.1	0	0.797	0	0	0.316	0.855
AT1G11860	HCEF1	3702.AT1G11860.3	3702.AT3G54050.1	0	0.776	0	0	0.436	0.868
AT1G11860	PGK1	3702.AT1G11860.3	3702.AT3G12780.1	0	0.934	0	0	0.185	0.944
AT1G11860	SHM3	3702.AT1G11860.3	3702.AT4G32520.1	0	0.348	0.084	0.9	0.573	0.971
AT1G11860	AT2G35120	3702.AT1G11860.3	3702.AT2G35120.1	0	0.897	0.693	0.9	0.753	0.999
AT1G11860	AT1G32470	3702.AT1G11860.3	3702.AT1G32470.1	0	0.968	0.693	0.9	0.676	0.999
AT1G11860	GLDP2	3702.AT1G11860.3	3702.AT2G26080.1	0	0.922	0.097	0.9	0.938	0.999
AT1G11860	GDCH	3702.AT1G11860.3	3702.AT2G35370.1	0	0.938	0.693	0.9	0.716	0.999
AT1G12800	AT2G36160	3702.AT1G12800.1	3702.AT2G36160.1	0	0.239	0.546	0	0.209	0.702
AT1G12800	AT1G70600	3702.AT1G12800.1	3702.AT1G70600.1	0	0.304	0.525	0	0.218	0.718
AT1G12800	RPL27AB	3702.AT1G12800.1	3702.AT1G23290.1	0	0.304	0.525	0	0.218	0.718
AT1G12800	AT1G12960	3702.AT1G12800.1	3702.AT1G12960.1	0	0.304	0.525	0	0.218	0.718
AT1G12800	PGY1	3702.AT1G12800.1	3702.AT2G27530.1	0	0.35	0.512	0	0.23	0.734
AT1G12800	RPS5B	3702.AT1G12800.1	3702.AT2G37270.2	0	0.347	0.531	0	0.216	0.738
AT1G12800	RPL9B	3702.AT1G12800.1	3702.AT1G33120.1	0	0.308	0.546	0	0.229	0.736
AT1G12800	PGY2	3702.AT1G12800.1	3702.AT1G33140.1	0	0.308	0.546	0	0.229	0.736
AT1G12800	AT2G31610	3702.AT1G12800.1	3702.AT2G31610.1	0	0.346	0.545	0	0.23	0.75
AT1G12800	RPL16A	3702.AT1G12800.1	3702.AT2G42740.1	0	0.353	0.546	0	0.23	0.754
AT1G12800	RPL23AA	3702.AT1G12800.1	3702.AT2G39460.2	0	0.423	0.595	0	0.09	0.768
AT1G12800	AT2G40010	3702.AT1G12800.1	3702.AT2G40010.1	0	0.483	0.537	0	0.216	0.795
AT1G12800	AT2G44120	3702.AT1G12800.1	3702.AT2G44120.2	0	0.423	0.591	0	0.22	0.799
AT1G12800	AT2G01250	3702.AT1G12800.1	3702.AT2G01250.1	0	0.423	0.591	0	0.22	0.799
AT1G12800	AT1G80750	3702.AT1G12800.1	3702.AT1G80750.1	0	0.423	0.591	0	0.22	0.799
AT1G12800	RPL3B	3702.AT1G12800.1	3702.AT1G61580.1	0	0.366	0.591	0	0.249	0.788
AT1G12800	EMB2207	3702.AT1G12800.1	3702.AT1G43170.8	0	0.366	0.591	0	0.249	0.788
AT1G12800	P40	3702.AT1G12800.1	3702.AT1G72370.1	0	0.371	0.587	0	0.256	0.789
AT1G12800	RPSAb	3702.AT1G12800.1	3702.AT3G04770.1	0	0.371	0.587	0	0.256	0.789
AT1G12960	emb2386	3702.AT1G12960.1	3702.AT1G02780.1	0	0.898	0.796	0.9	0.48	0.998
AT1G12960	RIG	3702.AT1G12960.1	3702.AT1G04270.1	0	0.816	0.742	0.9	0.227	0.995
AT1G12960	RPL21A	3702.AT1G12960.1	3702.AT1G09590.1	0	0.898	0.796	0.9	0.46	0.998
AT1G12960	AT1G70600	3702.AT1G12960.1	3702.AT1G70600.1	0.957	0	0	0.9	0	0.9
AT1G12960	RPL27AB	3702.AT1G12960.1	3702.AT1G23290.1	0.957	0	0	0.9	0	0.9
AT1G12960	ATARCA	3702.AT1G12960.1	3702.AT1G18080.1	0	0.901	0.813	0	0.042	0.98
AT1G12960	RACK1B_AT	3702.AT1G12960.1	3702.AT1G48630.1	0	0.901	0.813	0	0.042	0.98
AT1G12960	LOS1	3702.AT1G12960.1	3702.AT1G56070.1	0	0.905	0.83	0	0.182	0.985
AT1G12960	UBQ6	3702.AT1G12960.1	3702.AT2G47110.1	0	0.901	0.813	0	0.431	0.988
AT1G12960	AT2G27720	3702.AT1G12960.1	3702.AT2G27720.2	0	0.888	0.763	0.54	0.237	0.989
AT1G12960	AT2G44860	3702.AT1G12960.1	3702.AT2G44860.1	0	0.747	0.73	0.9	0.143	0.993
AT1G12960	AT2G44120	3702.AT1G12960.1	3702.AT2G44120.2	0	0.898	0.796	0.54	0.491	0.994
AT1G12960	AT1G74270	3702.AT1G12960.1	3702.AT1G74270.1	0	0.898	0.796	0.9	0.054	0.997
AT1G12960	AT1G41880	3702.AT1G12960.1	3702.AT1G41880.1	0	0.898	0.796	0.9	0.054	0.997
AT1G12960	emb2171	3702.AT1G12960.1	3702.AT3G04400.1	0	0.856	0.752	0.9	0.216	0.996
AT1G12960	AT2G27710	3702.AT1G12960.1	3702.AT2G27710.1	0	0.888	0.763	0.9	0.237	0.997
AT1G12960	XW6	3702.AT1G12960.1	3702.AT1G58380.1	0	0.817	0.786	0.9	0.36	0.997
AT1G12960	AT2G41840	3702.AT1G12960.1	3702.AT2G41840.1	0	0.817	0.786	0.9	0.36	0.997
AT1G12960	AT1G15930	3702.AT1G12960.1	3702.AT1G15930.1	0	0.905	0.832	0.9	0.114	0.998
AT1G12960	AT1G27400	3702.AT1G12960.1	3702.AT1G27400.1	0	0.905	0.832	0.9	0.23	0.998
AT1G12960	AT3G02080	3702.AT1G12960.1	3702.AT3G02080.1	0	0.901	0.813	0.9	0.332	0.998
AT1G12960	PGY2	3702.AT1G12960.1	3702.AT1G33140.1	0	0.901	0.83	0.9	0.251	0.998
AT1G12960	AT1G48830	3702.AT1G12960.1	3702.AT1G48830.1	0	0.901	0.813	0.9	0.268	0.998
AT1G12960	AT1G77940	3702.AT1G12960.1	3702.AT1G77940.1	0	0.898	0.796	0.9	0.493	0.998
AT1G12960	AT1G15250	3702.AT1G12960.1	3702.AT1G15250.1	0	0.901	0.83	0.9	0.207	0.998
AT1G12960	AT1G57860.1	3702.AT1G12960.1	3702.AT1G57860.1	0	0.898	0.796	0.9	0.46	0.998
AT1G12960	AT2G45710	3702.AT1G12960.1	3702.AT2G45710.1	0	0.898	0.796	0.9	0.512	0.998
AT1G12960	AT2G21580	3702.AT1G12960.1	3702.AT2G21580.1	0	0.898	0.796	0.9	0.445	0.998
AT1G12960	AT2G05220	3702.AT1G12960.1	3702.AT2G05220.2	0	0.898	0.829	0.9	0.454	0.998
AT1G12960	PGY1	3702.AT1G12960.1	3702.AT2G27530.1	0	0.901	0.813	0.9	0.23	0.998
AT1G12960	AT2G17360	3702.AT1G12960.1	3702.AT2G17360.1	0	0.901	0.813	0.9	0.175	0.998
AT1G12960	RPL16A	3702.AT1G12960.1	3702.AT2G42740.1	0	0.898	0.796	0.9	0.478	0.998
AT1G12960	AT2G09990	3702.AT1G12960.1	3702.AT2G09990.1	0	0.901	0.813	0.9	0.195	0.998
AT1G12960	AT2G25210	3702.AT1G12960.1	3702.AT2G25210.1	0	0.901	0.813	0.9	0.372	0.998
AT1G12960	AT1G36240	3702.AT1G12960.1	3702.AT1G36240.1	0	0.898	0.796	0.9	0.493	0.998
AT1G12960	SAC52	3702.AT1G12960.1	3702.AT1G14320.1	0	0.901	0.813	0.9	0.156	0.998
AT1G12960	AT3G02190	3702.AT1G12960.1	3702.AT3G02190.1	0	0.901	0.813	0.9	0.372	0.998
AT1G12960	RPL9B	3702.AT1G12960.1	3702.AT1G33120.1	0	0.901	0.83	0.9	0.251	0.998
AT1G12960	SAG24	3702.AT1G12960.1	3702.AT1G66580.1	0	0.901	0.813	0.9	0.156	0.998
AT1G12960	AT2G31610	3702.AT1G12960.1	3702.AT2G31610.1	0	0.902	0.813	0.9	0.23	0.998
AT1G12960	RPL10B	3702.AT1G12960.1	3702.AT1G26910.1	0	0.911	0.813	0.9	0.156	0.998
AT1G12960	AT3G04230	3702.AT1G12960.1	3702.AT3G04230.1	0	0.901	0.813	0.9	0.195	0.998
AT1G12960	RPL34	3702.AT1G12960.1	3702.AT1G69620.1	0	0.901	0.813	0.9	0.09	0.998
AT1G12960	AT2G40510	3702.AT1G12960.1	3702.AT2G40510.1	0	0.901	0.813	0.9	0.048	0.998
AT1G12960	AT1G57660	3702.AT1G12960.1	3702.AT1G57660.1	0	0.898	0.796	0.9	0.46	0.998
AT1G12960	AT2G32220	3702.AT1G12960.1	3702.AT2G32220.1	0	0.901	0.813	0.9	0.118	0.998
AT1G12960	AT1G52300	3702.AT1G12960.1	3702.AT1G52300.1	0	0.901	0.83	0.9	0.207	0.998
AT1G12960	RPS5B	3702.AT1G12960.1	3702.AT2G37270.2	0	0.856	0.803	0.9	0.372	0.997
AT1G12960	AT2G39390	3702.AT1G12960.1	3702.AT2G39390.1	0	0.889	0.771	0.9	0.27	0.997
AT1G12960	AT2G34480	3702.AT1G12960.1	3702.AT2G34480.1	0	0.898	0.826	0.9	0.051	0.998
AT1G12960	BBC1	3702.AT1G12960.1	3702.AT3G49010.3	0	0.901	0.813	0.9	0.265	0.998
AT1G12960	AT2G47570	3702.AT1G12960.1	3702.AT2G47570.2	0	0.901	0.813	0.9	0.09	0.998
AT1G12960	AT1G67430	3702.AT1G12960.1	3702.AT1G67430.1	0	0.905	0.832	0.9	0.23	0.998
AT1G12960	RPL23AA	3702.AT1G12960.1	3702.AT2G39460.2	0	0.905	0.832	0.9	0.256	0.998
AT1G12960	AT3G02560	3702.AT1G12960.1	3702.AT3G02560.2	0	0.901	0.813	0.9	0.268	0.998
AT1G12960	AT2G40590	3702.AT1G12960.1	3702.AT2G40590.1	0	0.901	0.813	0.9	0.048	0.998
AT1G12960	AT2G01250	3702.AT1G12960.1	3702.AT2G01250.1	0	0.898	0.796	0.9	0.491	0.998
AT1G12960	AT2G37600	3702.AT1G12960.1	3702.AT2G37600.2	0	0.901	0.813	0.9	0.09	0.998
AT1G12960	RPL24A	3702.AT1G12960.1	3702.AT2G36620.1	0	0.905	0.832	0.9	0.441	0.998
AT1G12960	AT1G26880	3702.AT1G12960.1	3702.AT1G26880.1	0	0.901	0.813	0.9	0.09	0.998
AT1G12960	AT2G32060	3702.AT1G12960.1	3702.AT2G32060.1	0	0.905	0.832	0.9	0.114	0.998
AT1G12960	AT3G05560	3702.AT1G12960.1	3702.AT3G05560.3	0	0.9	0.813	0.9	0.408	0.998
AT1G12960	AT2G04390	3702.AT1G12960.1	3702.AT2G04390.1	0	0.898	0.829	0.9	0.454	0.998
AT1G12960	AT2G19730	3702.AT1G12960.1	3702.AT2G19730.3	0	0.905	0.83	0.9	0.518	0.999
AT1G12960	AT1G80750	3702.AT1G12960.1	3702.AT1G80750.1	0	0.904	0.796	0.9	0.491	0.998
AT1G12960	AT2G19740	3702.AT1G12960.1	3702.AT2G19740.1	0	0.901	0.813	0.9	0.533	0.999
AT1G12960	AT4G18100	3702.AT1G12960.1	3702.AT4G18100.1	0	0.905	0.832	0.9	0.565	0.999
AT1G12960	P40	3702.AT1G12960.1	3702.AT1G72370.1	0	0.905	0.832	0.9	0.466	0.999
AT1G12960	AT2G40010	3702.AT1G12960.1	3702.AT2G40010.1	0	0.901	0.813	0.9	0.479	0.998
AT1G12960	AT2G47610	3702.AT1G12960.1	3702.AT2G47610.1	0	0.905	0.832	0.9	0.451	0.999
AT1G12960	AT1G74050	3702.AT1G12960.1	3702.AT1G74050.1	0	0.901	0.813	0.9	0.484	0.998
AT1G12960	AT2G20450	3702.AT1G12960.1	3702.AT2G20450.1	0	0.905	0.836	0.9	0.419	0.998
AT1G12960	RPL3B	3702.AT1G12960.1	3702.AT1G61580.1	0	0.905	0.832	0.9	0.518	0.999
AT1G12960	AT1G74060	3702.AT1G12960.1	3702.AT1G74060.1	0	0.901	0.813	0.9	0.484	0.998
AT1G12960	AT2G36160	3702.AT1G12960.1	3702.AT2G36160.1	0	0.901	0.813	0.9	0.556	0.999
AT1G12960	EMB2296	3702.AT1G12960.1	3702.AT2G18020.1	0	0.898	0.809	0.9	0.498	0.998
AT1G12960	AT3G04920	3702.AT1G12960.1	3702.AT3G04920.1	0	0.905	0.832	0.9	0.471	0.999
AT1G12960	RPSAb	3702.AT1G12960.1	3702.AT3G04770.1	0	0.905	0.832	0.9	0.466	0.999
AT1G12960	AT2G37190	3702.AT1G12960.1	3702.AT2G37190.1	0	0.901	0.813	0.9	0.454	0.998
AT1G12960	EMB2207	3702.AT1G12960.1	3702.AT1G43170.8	0	0.905	0.832	0.9	0.518	0.999
AT1G12960	AT3G04840	3702.AT1G12960.1	3702.AT3G04840.1	0	0.905	0.832	0.9	0.568	0.999
AT1G12960	AT1G18540	3702.AT1G12960.1	3702.AT1G18540.1	0	0.901	0.813	0.9	0.484	0.998
AT1G15250	emb2386	3702.AT1G15250.1	3702.AT1G02780.1	0	0.906	0.796	0.9	0.268	0.998
AT1G15250	RIG	3702.AT1G15250.1	3702.AT1G04270.1	0	0.837	0.762	0.9	0.269	0.996
AT1G15250	RPL21A	3702.AT1G15250.1	3702.AT1G09590.1	0	0.929	0.796	0.9	0	0.998
AT1G15250	SAC52	3702.AT1G15250.1	3702.AT1G14320.1	0	0.876	0.813	0.9	0.53	0.998
AT1G15250	LOS1	3702.AT1G15250.1	3702.AT1G56070.1	0	0.171	0.83	0	0.046	0.853
AT1G15250	AT1G52300	3702.AT1G15250.1	3702.AT1G52300.1	0.98	0.197	0	0.9	0	0.916
AT1G15250	AT2G44120	3702.AT1G15250.1	3702.AT2G44120.2	0	0.459	0.796	0.54	0.09	0.947
AT1G15250	ATARCA	3702.AT1G15250.1	3702.AT1G18080.1	0	0.823	0.813	0	0	0.965
AT1G15250	RACK1B_AT	3702.AT1G15250.1	3702.AT1G48630.1	0	0.836	0.813	0	0	0.968
AT1G15250	AT2G27720	3702.AT1G15250.1	3702.AT2G27720.2	0	0.787	0.771	0.54	0.263	0.981
AT1G15250	UBQ6	3702.AT1G15250.1	3702.AT2G47110.1	0	0.914	0.813	0	0.09	0.984
AT1G15250	AT2G01250	3702.AT1G15250.1	3702.AT2G01250.1	0	0.434	0.796	0.9	0.09	0.988
AT1G15250	RPL3B	3702.AT1G15250.1	3702.AT1G61580.1	0	0.422	0.832	0.9	0.149	0.99
AT1G15250	EMB2207	3702.AT1G15250.1	3702.AT1G43170.8	0	0.393	0.832	0.9	0.149	0.99
AT1G15250	AT2G44860	3702.AT1G15250.1	3702.AT2G44860.1	0	0.61	0.73	0.9	0.44	0.993
AT1G15250	RPS5B	3702.AT1G15250.1	3702.AT2G37270.2	0	0.799	0.76	0.9	0	0.994
AT1G15250	XW6	3702.AT1G15250.1	3702.AT1G58380.1	0	0.768	0.795	0.9	0.141	0.995
AT1G15250	AT2G41840	3702.AT1G15250.1	3702.AT2G41840.1	0	0.768	0.795	0.9	0.141	0.995
AT1G15250	emb2171	3702.AT1G15250.1	3702.AT3G04400.1	0	0.875	0.752	0.9	0	0.996
AT1G15250	AT2G27710	3702.AT1G15250.1	3702.AT2G27710.1	0	0.791	0.771	0.9	0.263	0.996
AT1G15250	AT1G48830	3702.AT1G15250.1	3702.AT1G48830.1	0	0.891	0.813	0.9	0.075	0.997
AT1G15250	AT2G19730	3702.AT1G15250.1	3702.AT2G19730.3	0	0.834	0.835	0.9	0.09	0.997
AT1G15250	AT1G80750	3702.AT1G15250.1	3702.AT1G80750.1	0	0.435	0.796	0.9	0.784	0.997
AT1G15250	AT2G40010	3702.AT1G15250.1	3702.AT2G40010.1	0	0.86	0.813	0.9	0.269	0.997
AT1G15250	SAG24	3702.AT1G15250.1	3702.AT1G66580.1	0	0.867	0.813	0.9	0	0.997
AT1G15250	AT3G02560	3702.AT1G15250.1	3702.AT3G02560.2	0	0.891	0.813	0.9	0.075	0.997
AT1G15250	AT1G15930	3702.AT1G15250.1	3702.AT1G15930.1	0	0.918	0.832	0.9	0.072	0.998
AT1G15250	AT3G02080	3702.AT1G15250.1	3702.AT3G02080.1	0	0.917	0.813	0.9	0.194	0.998
AT1G15250	AT1G74270	3702.AT1G15250.1	3702.AT1G74270.1	0	0.914	0.829	0.9	0.076	0.998
AT1G15250	PGY2	3702.AT1G15250.1	3702.AT1G33140.1	0	0.908	0.813	0.9	0.332	0.998
AT1G15250	AT1G77940	3702.AT1G15250.1	3702.AT1G77940.1	0	0.915	0.796	0.9	0.458	0.998
AT1G15250	AT2G21580	3702.AT1G15250.1	3702.AT2G21580.1	0	0.929	0.796	0.9	0.274	0.998
AT1G15250	PGY1	3702.AT1G15250.1	3702.AT2G27530.1	0	0.913	0.813	0.9	0.074	0.998
AT1G15250	AT2G17360	3702.AT1G15250.1	3702.AT2G17360.1	0	0.912	0.813	0.9	0.221	0.998
AT1G15250	AT2G19740	3702.AT1G15250.1	3702.AT2G19740.1	0	0.922	0.835	0.9	0	0.998
AT1G15250	RPL16A	3702.AT1G15250.1	3702.AT2G42740.1	0	0.929	0.796	0.9	0.092	0.998
AT1G15250	P40	3702.AT1G15250.1	3702.AT1G72370.1	0	0.911	0.832	0.9	0.269	0.998
AT1G15250	AT2G09990	3702.AT1G15250.1	3702.AT2G09990.1	0	0.913	0.834	0.9	0.129	0.998
AT1G15250	AT1G74050	3702.AT1G15250.1	3702.AT1G74050.1	0	0.905	0.813	0.9	0.269	0.998
AT1G15250	AT1G36240	3702.AT1G15250.1	3702.AT1G36240.1	0	0.905	0.796	0.9	0.458	0.998
AT1G15250	AT3G02190	3702.AT1G15250.1	3702.AT3G02190.1	0	0.914	0.813	0.9	0.446	0.998
AT1G15250	AT1G41880	3702.AT1G15250.1	3702.AT1G41880.1	0	0.916	0.829	0.9	0.076	0.998
AT1G15250	AT1G70600	3702.AT1G15250.1	3702.AT1G70600.1	0	0.913	0.83	0.9	0.207	0.998
AT1G15250	RPL9B	3702.AT1G15250.1	3702.AT1G33120.1	0	0.908	0.813	0.9	0.332	0.998
AT1G15250	AT1G74060	3702.AT1G15250.1	3702.AT1G74060.1	0	0.912	0.813	0.9	0.269	0.998
AT1G15250	AT2G36160	3702.AT1G15250.1	3702.AT2G36160.1	0	0.913	0.813	0.9	0.176	0.998
AT1G15250	AT3G04230	3702.AT1G15250.1	3702.AT3G04230.1	0	0.905	0.834	0.9	0.129	0.998
AT1G15250	RPL34	3702.AT1G15250.1	3702.AT1G69620.1	0	0.917	0.813	0.9	0.131	0.998
AT1G15250	RPL27AB	3702.AT1G15250.1	3702.AT1G23290.1	0	0.92	0.83	0.9	0.207	0.998
AT1G15250	AT2G39390	3702.AT1G15250.1	3702.AT2G39390.1	0	0.925	0.771	0.9	0.204	0.998
AT1G15250	AT2G34480	3702.AT1G15250.1	3702.AT2G34480.1	0	0.915	0.836	0.9	0.053	0.998
AT1G15250	AT3G04920	3702.AT1G15250.1	3702.AT3G04920.1	0	0.92	0.839	0.9	0.213	0.998
AT1G15250	BBC1	3702.AT1G15250.1	3702.AT3G49010.3	0	0.915	0.834	0.9	0.269	0.998
AT1G15250	RPL23AA	3702.AT1G15250.1	3702.AT2G39460.2	0	0.923	0.832	0.9	0.083	0.998
AT1G15250	RPSAb	3702.AT1G15250.1	3702.AT3G04770.1	0	0.914	0.832	0.9	0.269	0.998
AT1G15250	AT2G37190	3702.AT1G15250.1	3702.AT2G37190.1	0	0.918	0.831	0.9	0.044	0.998
AT1G15250	RPL24A	3702.AT1G15250.1	3702.AT2G36620.1	0	0.922	0.838	0.9	0.237	0.998
AT1G15250	AT1G26880	3702.AT1G15250.1	3702.AT1G26880.1	0	0.932	0.813	0.9	0.131	0.998
AT1G15250	AT3G04840	3702.AT1G15250.1	3702.AT3G04840.1	0	0.917	0.837	0.9	0.264	0.998
AT1G15250	AT3G05560	3702.AT1G15250.1	3702.AT3G05560.3	0	0.885	0.831	0.9	0.402	0.998
AT1G15250	AT1G18540	3702.AT1G15250.1	3702.AT1G18540.1	0	0.913	0.813	0.9	0.269	0.998
AT1G15250	AT1G27400	3702.AT1G15250.1	3702.AT1G27400.1	0	0.926	0.837	0.9	0.459	0.999
AT1G15250	AT1G57860.1	3702.AT1G15250.1	3702.AT1G57860.1	0	0.912	0.796	0.9	0.6	0.999
AT1G15250	AT2G45710	3702.AT1G15250.1	3702.AT2G45710.1	0	0.926	0.796	0.9	0.788	0.999
AT1G15250	AT2G05220	3702.AT1G15250.1	3702.AT2G05220.2	0	0.91	0.827	0.9	0.438	0.999
AT1G15250	AT4G18100	3702.AT1G15250.1	3702.AT4G18100.1	0	0.92	0.839	0.9	0.42	0.999
AT1G15250	AT2G47610	3702.AT1G15250.1	3702.AT2G47610.1	0	0.912	0.84	0.9	0.449	0.999
AT1G15250	AT2G20450	3702.AT1G15250.1	3702.AT2G20450.1	0	0.943	0.839	0.9	0.269	0.999
AT1G15250	AT2G25210	3702.AT1G15250.1	3702.AT2G25210.1	0	0.931	0.813	0.9	0.446	0.999
AT1G15250	AT2G31610	3702.AT1G15250.1	3702.AT2G31610.1	0	0.912	0.813	0.9	0.775	0.999
AT1G15250	RPL10B	3702.AT1G15250.1	3702.AT1G26910.1	0	0.889	0.813	0.9	0.623	0.999
AT1G15250	AT2G40510	3702.AT1G15250.1	3702.AT2G40510.1	0	0.907	0.831	0.9	0.479	0.999
AT1G15250	AT1G57660	3702.AT1G15250.1	3702.AT1G57660.1	0	0.902	0.796	0.9	0.6	0.999
AT1G15250	AT2G32220	3702.AT1G15250.1	3702.AT2G32220.1	0	0.925	0.834	0.9	0.349	0.999
AT1G15250	EMB2296	3702.AT1G15250.1	3702.AT2G18020.1	0	0.883	0.832	0.9	0.551	0.999
AT1G15250	AT2G47570	3702.AT1G15250.1	3702.AT2G47570.2	0	0.899	0.813	0.9	0.668	0.999
AT1G15250	AT1G67430	3702.AT1G15250.1	3702.AT1G67430.1	0	0.915	0.837	0.9	0.459	0.999
AT1G15250	AT2G40590	3702.AT1G15250.1	3702.AT2G40590.1	0	0.93	0.831	0.9	0.479	0.999
AT1G15250	AT2G37600	3702.AT1G15250.1	3702.AT2G37600.2	0	0.972	0.813	0.9	0.427	0.999
AT1G15250	AT2G32060	3702.AT1G15250.1	3702.AT2G32060.1	0	0.96	0.832	0.9	0.072	0.999
AT1G15250	AT2G04390	3702.AT1G15250.1	3702.AT2G04390.1	0	0.909	0.827	0.9	0.438	0.999
AT1G15930	emb2386	3702.AT1G15930.1	3702.AT1G02780.1	0	0.967	0.826	0.9	0.192	0.999
AT1G15930	RIG	3702.AT1G15930.1	3702.AT1G04270.1	0	0.939	0.779	0.9	0.08	0.998
AT1G15930	RPL21A	3702.AT1G15930.1	3702.AT1G09590.1	0	0.97	0.826	0	0.193	0.995
AT1G15930	SAC52	3702.AT1G15930.1	3702.AT1G14320.1	0	0.973	0.832	0.9	0.341	0.999
AT1G15930	AT2G44860	3702.AT1G15930.1	3702.AT2G44860.1	0	0.497	0.545	0	0.224	0.807
AT1G15930	LOS1	3702.AT1G15930.1	3702.AT1G56070.1	0	0.829	0.836	0	0.077	0.971
AT1G15930	AT2G32060	3702.AT1G15930.1	3702.AT2G32060.1	0.979	0.813	0	0.9	0	0.98
AT1G15930	AT1G57660	3702.AT1G15930.1	3702.AT1G57660.1	0	0.919	0.826	0	0.193	0.987
AT1G15930	AT1G57860.1	3702.AT1G15930.1	3702.AT1G57860.1	0	0.933	0.826	0	0.193	0.989
AT1G15930	RPL9B	3702.AT1G15930.1	3702.AT1G33120.1	0	0.94	0.832	0	0.141	0.99
AT1G15930	PGY2	3702.AT1G15930.1	3702.AT1G33140.1	0	0.95	0.832	0	0.141	0.992
AT1G15930	AT1G80750	3702.AT1G15930.1	3702.AT1G80750.1	0	0.909	0.826	0	0.555	0.992
AT1G15930	AT2G27720	3702.AT1G15930.1	3702.AT2G27720.2	0	0.982	0.789	0	0.268	0.997
AT1G15930	AT1G74270	3702.AT1G15930.1	3702.AT1G74270.1	0	0.935	0.826	0.9	0.104	0.998
AT1G15930	AT2G45710	3702.AT1G15930.1	3702.AT2G45710.1	0	0.917	0.826	0.9	0.193	0.998
AT1G15930	AT2G40010	3702.AT1G15930.1	3702.AT2G40010.1	0	0.905	0.832	0.9	0.234	0.998
AT1G15930	AT1G74050	3702.AT1G15930.1	3702.AT1G74050.1	0	0.934	0.832	0.9	0.117	0.998
AT1G15930	AT3G02190	3702.AT1G15930.1	3702.AT3G02190.1	0	0.905	0.832	0.9	0	0.998
AT1G15930	AT1G70600	3702.AT1G15930.1	3702.AT1G70600.1	0	0.935	0.832	0.9	0.114	0.998
AT1G15930	RPL3B	3702.AT1G15930.1	3702.AT1G61580.1	0	0.91	0.837	0.9	0.193	0.998
AT1G15930	SAG24	3702.AT1G15930.1	3702.AT1G66580.1	0	0.912	0.832	0.9	0.341	0.998
AT1G15930	AT3G04230	3702.AT1G15930.1	3702.AT3G04230.1	0	0.911	0.832	0.9	0.077	0.998
AT1G15930	AT2G40510	3702.AT1G15930.1	3702.AT2G40510.1	0	0.92	0.832	0.9	0.269	0.998
AT1G15930	AT2G44120	3702.AT1G15930.1	3702.AT2G44120.2	0	0.981	0.826	0	0.555	0.998
AT1G15930	AT2G32220	3702.AT1G15930.1	3702.AT2G32220.1	0	0.91	0.832	0.9	0.117	0.998
AT1G15930	RACK1B_AT	3702.AT1G15930.1	3702.AT1G48630.1	0	0.942	0.831	0.72	0.367	0.998
AT1G15930	XW6	3702.AT1G15930.1	3702.AT1G58380.1	0	0.914	0.779	0.9	0.053	0.997
AT1G15930	AT2G40590	3702.AT1G15930.1	3702.AT2G40590.1	0	0.921	0.832	0.9	0.269	0.998
AT1G15930	AT2G04390	3702.AT1G15930.1	3702.AT2G04390.1	0	0.919	0.826	0.9	0.225	0.998
AT1G15930	AT1G27400	3702.AT1G15930.1	3702.AT1G27400.1	0	0.968	0.837	0.9	0.278	0.999
AT1G15930	AT3G02080	3702.AT1G15930.1	3702.AT3G02080.1	0	0.986	0.832	0.9	0.481	0.999
AT1G15930	AT1G48830	3702.AT1G15930.1	3702.AT1G48830.1	0	0.943	0.832	0.9	0.371	0.999
AT1G15930	AT1G77940	3702.AT1G15930.1	3702.AT1G77940.1	0	0.958	0.826	0.9	0.423	0.999
AT1G15930	AT2G19730	3702.AT1G15930.1	3702.AT2G19730.3	0	0.986	0.835	0.9	0.09	0.999
AT1G15930	ATARCA	3702.AT1G15930.1	3702.AT1G18080.1	0	0.982	0.861	0.72	0.367	0.999
AT1G15930	AT2G21580	3702.AT1G15930.1	3702.AT2G21580.1	0	0.967	0.826	0.9	0.133	0.999
AT1G15930	AT2G05220	3702.AT1G15930.1	3702.AT2G05220.2	0	0.931	0.826	0.9	0.225	0.998
AT1G15930	PGY1	3702.AT1G15930.1	3702.AT2G27530.1	0	0.964	0.832	0.9	0.309	0.999
AT1G15930	AT2G17360	3702.AT1G15930.1	3702.AT2G17360.1	0	0.956	0.832	0.9	0.224	0.999
AT1G15930	AT2G19740	3702.AT1G15930.1	3702.AT2G19740.1	0	0.944	0.832	0.9	0.224	0.999
AT1G15930	UBQ6	3702.AT1G15930.1	3702.AT2G47110.1	0	0.967	0.832	0.9	0.12	0.999
AT1G15930	AT4G18100	3702.AT1G15930.1	3702.AT4G18100.1	0	0.967	0.837	0.9	0.268	0.999
AT1G15930	RPL16A	3702.AT1G15930.1	3702.AT2G42740.1	0	0.938	0.826	0.9	0.122	0.998
AT1G15930	P40	3702.AT1G15930.1	3702.AT1G72370.1	0	0.985	0.837	0.9	0.545	0.999
AT1G15930	AT2G09990	3702.AT1G15930.1	3702.AT2G09990.1	0	0.944	0.832	0.9	0.077	0.999
AT1G15930	AT2G47610	3702.AT1G15930.1	3702.AT2G47610.1	0	0.968	0.837	0.9	0.378	0.999
AT1G15930	AT2G20450	3702.AT1G15930.1	3702.AT2G20450.1	0	0.95	0.837	0.9	0.217	0.999
AT1G15930	AT2G25210	3702.AT1G15930.1	3702.AT2G25210.1	0	0.958	0.832	0.9	0	0.999
AT1G15930	AT1G36240	3702.AT1G15930.1	3702.AT1G36240.1	0	0.909	0.826	0.9	0.423	0.998
AT1G15930	AT1G41880	3702.AT1G15930.1	3702.AT1G41880.1	0	0.949	0.826	0.9	0.104	0.999
AT1G15930	AT1G74060	3702.AT1G15930.1	3702.AT1G74060.1	0	0.945	0.832	0.9	0.117	0.999
AT1G15930	emb2171	3702.AT1G15930.1	3702.AT3G04400.1	0	0.982	0.796	0.9	0.073	0.999
AT1G15930	AT2G31610	3702.AT1G15930.1	3702.AT2G31610.1	0	0.95	0.832	0.9	0.167	0.999
AT1G15930	RPL10B	3702.AT1G15930.1	3702.AT1G26910.1	0	0.92	0.832	0.9	0.341	0.999
AT1G15930	AT2G36160	3702.AT1G15930.1	3702.AT2G36160.1	0	0.982	0.832	0.9	0.09	0.999
AT1G15930	RPL34	3702.AT1G15930.1	3702.AT1G69620.1	0	0.982	0.832	0.9	0.095	0.999
AT1G15930	RPL27AB	3702.AT1G15930.1	3702.AT1G23290.1	0	0.982	0.832	0.9	0.114	0.999
AT1G15930	EMB2296	3702.AT1G15930.1	3702.AT2G18020.1	0	0.982	0.826	0.9	0.306	0.999
AT1G15930	AT1G52300	3702.AT1G15930.1	3702.AT1G52300.1	0	0.986	0.832	0.9	0.072	0.999
AT1G15930	RPS5B	3702.AT1G15930.1	3702.AT2G37270.2	0	0.984	0.796	0.9	0.414	0.999
AT1G15930	AT2G39390	3702.AT1G15930.1	3702.AT2G39390.1	0	0.937	0.808	0.9	0.268	0.999
AT1G15930	AT2G27710	3702.AT1G15930.1	3702.AT2G27710.1	0	0.981	0.789	0.9	0.268	0.999
AT1G15930	AT2G34480	3702.AT1G15930.1	3702.AT2G34480.1	0	0.986	0.826	0.9	0.167	0.999
AT1G15930	AT3G04920	3702.AT1G15930.1	3702.AT3G04920.1	0	0.948	0.837	0.9	0.371	0.999
AT1G15930	BBC1	3702.AT1G15930.1	3702.AT3G49010.3	0	0.983	0.832	0.9	0.201	0.999
AT1G15930	AT2G47570	3702.AT1G15930.1	3702.AT2G47570.2	0	0.905	0.832	0.9	0.469	0.999
AT1G15930	AT1G67430	3702.AT1G15930.1	3702.AT1G67430.1	0	0.982	0.837	0.9	0.278	0.999
AT1G15930	RPL23AA	3702.AT1G15930.1	3702.AT2G39460.2	0	0.962	0.837	0.9	0.071	0.999
AT1G15930	AT3G02560	3702.AT1G15930.1	3702.AT3G02560.2	0	0.982	0.832	0.9	0.371	0.999
AT1G15930	RPSAb	3702.AT1G15930.1	3702.AT3G04770.1	0	0.906	0.837	0.9	0.545	0.999
AT1G15930	AT2G37190	3702.AT1G15930.1	3702.AT2G37190.1	0	0.972	0.832	0.9	0.419	0.999
AT1G15930	AT2G01250	3702.AT1G15930.1	3702.AT2G01250.1	0	0.961	0.826	0.72	0.555	0.999
AT1G15930	AT2G37600	3702.AT1G15930.1	3702.AT2G37600.2	0	0.94	0.832	0.9	0.147	0.999
AT1G15930	RPL24A	3702.AT1G15930.1	3702.AT2G36620.1	0	0.943	0.837	0.9	0.422	0.999
AT1G15930	AT1G26880	3702.AT1G15930.1	3702.AT1G26880.1	0	0.95	0.832	0.9	0.095	0.999
AT1G15930	EMB2207	3702.AT1G15930.1	3702.AT1G43170.8	0	0.963	0.837	0.9	0.193	0.999
AT1G15930	AT3G04840	3702.AT1G15930.1	3702.AT3G04840.1	0	0.968	0.837	0.9	0.204	0.999
AT1G15930	AT2G41840	3702.AT1G15930.1	3702.AT2G41840.1	0	0.981	0.779	0.9	0.053	0.999
AT1G15930	AT3G05560	3702.AT1G15930.1	3702.AT3G05560.3	0	0.981	0.832	0.9	0.049	0.999
AT1G15930	AT1G18540	3702.AT1G15930.1	3702.AT1G18540.1	0	0.958	0.832	0.9	0.117	0.999
AT1G18540	emb2386	3702.AT1G18540.1	3702.AT1G02780.1	0	0.981	0.796	0.9	0.765	0.999
AT1G18540	RIG	3702.AT1G18540.1	3702.AT1G04270.1	0	0.892	0.735	0.9	0.364	0.997
AT1G18540	RPL21A	3702.AT1G18540.1	3702.AT1G09590.1	0	0.985	0.796	0.9	0.181	0.999
AT1G18540	SAC52	3702.AT1G18540.1	3702.AT1G14320.1	0	0.967	0.813	0.9	0.71	0.999
AT1G18540	ATARCA	3702.AT1G18540.1	3702.AT1G18080.1	0	0.981	0.813	0	0.09	0.996
AT1G18540	AT1G74050	3702.AT1G18540.1	3702.AT1G74050.1	0.984	0.277	0	0.9	0.867	0.925
AT1G18540	AT1G74060	3702.AT1G18540.1	3702.AT1G74060.1	0.983	0.499	0	0.9	0.896	0.948
AT1G18540	LOS1	3702.AT1G18540.1	3702.AT1G56070.1	0	0.927	0.826	0	0.254	0.989
AT1G18540	AT2G44860	3702.AT1G18540.1	3702.AT2G44860.1	0	0.788	0.62	0.9	0.371	0.994
AT1G18540	UBQ6	3702.AT1G18540.1	3702.AT2G47110.1	0	0.97	0.813	0	0.208	0.995
AT1G18540	AT2G27720	3702.AT1G18540.1	3702.AT2G27720.2	0	0.962	0.77	0.54	0.358	0.997
AT1G18540	RACK1B_AT	3702.AT1G18540.1	3702.AT1G48630.1	0	0.984	0.813	0	0.09	0.997
AT1G18540	AT1G57860.1	3702.AT1G18540.1	3702.AT1G57860.1	0	0.934	0.796	0.9	0.181	0.998
AT1G18540	RPL16A	3702.AT1G18540.1	3702.AT2G42740.1	0	0.93	0.796	0.9	0.27	0.998
AT1G18540	AT2G40010	3702.AT1G18540.1	3702.AT2G40010.1	0	0.901	0.813	0.9	0.269	0.998
AT1G18540	AT2G25210	3702.AT1G18540.1	3702.AT2G25210.1	0	0.9	0.813	0.9	0.09	0.998
AT1G18540	AT1G36240	3702.AT1G18540.1	3702.AT1G36240.1	0	0.902	0.796	0.9	0.329	0.998
AT1G18540	AT3G02190	3702.AT1G18540.1	3702.AT3G02190.1	0	0.789	0.813	0.9	0.773	0.998
AT1G18540	emb2171	3702.AT1G18540.1	3702.AT3G04400.1	0	0.916	0.752	0.9	0.372	0.998
AT1G18540	AT2G40510	3702.AT1G18540.1	3702.AT2G40510.1	0	0.923	0.813	0.9	0.371	0.998
AT1G18540	AT1G57660	3702.AT1G18540.1	3702.AT1G57660.1	0	0.92	0.796	0.9	0.181	0.998
AT1G18540	XW6	3702.AT1G18540.1	3702.AT1G58380.1	0	0.88	0.735	0.9	0.445	0.998
AT1G18540	AT2G41840	3702.AT1G18540.1	3702.AT2G41840.1	0	0.922	0.735	0.9	0.445	0.998
AT1G18540	AT1G27400	3702.AT1G18540.1	3702.AT1G27400.1	0	0.986	0.832	0.9	0.305	0.999
AT1G18540	AT3G02080	3702.AT1G18540.1	3702.AT3G02080.1	0	0.961	0.813	0.9	0.495	0.999
AT1G18540	AT1G74270	3702.AT1G18540.1	3702.AT1G74270.1	0	0.929	0.796	0.9	0.779	0.999
AT1G18540	PGY2	3702.AT1G18540.1	3702.AT1G33140.1	0	0.947	0.813	0.9	0.547	0.999
AT1G18540	AT1G48830	3702.AT1G18540.1	3702.AT1G48830.1	0	0.982	0.813	0.9	0.547	0.999
AT1G18540	AT1G77940	3702.AT1G18540.1	3702.AT1G77940.1	0	0.985	0.796	0.9	0.329	0.999
AT1G18540	AT2G19730	3702.AT1G18540.1	3702.AT2G19730.3	0	0.986	0.651	0.9	0.479	0.999
AT1G18540	AT2G45710	3702.AT1G18540.1	3702.AT2G45710.1	0	0.929	0.796	0.9	0.446	0.999
AT1G18540	AT2G21580	3702.AT1G18540.1	3702.AT2G21580.1	0	0.981	0.796	0.9	0.44	0.999
AT1G18540	AT2G05220	3702.AT1G18540.1	3702.AT2G05220.2	0	0.934	0.796	0.9	0.478	0.999
AT1G18540	AT1G80750	3702.AT1G18540.1	3702.AT1G80750.1	0	0.933	0.796	0.9	0.485	0.999
AT1G18540	PGY1	3702.AT1G18540.1	3702.AT2G27530.1	0	0.985	0.813	0.9	0.231	0.999
AT1G18540	AT2G17360	3702.AT1G18540.1	3702.AT2G17360.1	0	0.981	0.813	0.9	0.331	0.999
AT1G18540	AT2G19740	3702.AT1G18540.1	3702.AT2G19740.1	0	0.945	0.813	0.9	0.174	0.999
AT1G18540	AT4G18100	3702.AT1G18540.1	3702.AT4G18100.1	0	0.982	0.832	0.9	0.265	0.999
AT1G18540	P40	3702.AT1G18540.1	3702.AT1G72370.1	0	0.986	0.832	0.9	0.441	0.999
AT1G18540	AT2G09990	3702.AT1G18540.1	3702.AT2G09990.1	0	0.93	0.813	0.9	0.502	0.999
AT1G18540	AT2G47610	3702.AT1G18540.1	3702.AT2G47610.1	0	0.986	0.832	0.9	0.567	0.999
AT1G18540	AT2G20450	3702.AT1G18540.1	3702.AT2G20450.1	0	0.985	0.832	0.9	0.581	0.999
AT1G18540	AT1G41880	3702.AT1G18540.1	3702.AT1G41880.1	0	0.985	0.796	0.9	0.413	0.999
AT1G18540	AT1G70600	3702.AT1G18540.1	3702.AT1G70600.1	0	0.937	0.813	0.9	0.746	0.999
AT1G18540	RPL9B	3702.AT1G18540.1	3702.AT1G33120.1	0	0.941	0.813	0.9	0.547	0.999
AT1G18540	RPL3B	3702.AT1G18540.1	3702.AT1G61580.1	0	0.916	0.832	0.9	0.565	0.999
AT1G18540	SAG24	3702.AT1G18540.1	3702.AT1G66580.1	0	0.913	0.813	0.9	0.776	0.999
AT1G18540	AT2G31610	3702.AT1G18540.1	3702.AT2G31610.1	0	0.98	0.813	0.9	0.562	0.999
AT1G18540	RPL10B	3702.AT1G18540.1	3702.AT1G26910.1	0	0.926	0.813	0.9	0.762	0.999
AT1G18540	AT2G36160	3702.AT1G18540.1	3702.AT2G36160.1	0	0.955	0.813	0.9	0.534	0.999
AT1G18540	AT3G04230	3702.AT1G18540.1	3702.AT3G04230.1	0	0.906	0.813	0.9	0.864	0.999
AT1G18540	RPL34	3702.AT1G18540.1	3702.AT1G69620.1	0	0.981	0.813	0.9	0.263	0.999
AT1G18540	RPL27AB	3702.AT1G18540.1	3702.AT1G23290.1	0	0.985	0.813	0.9	0.484	0.999
AT1G18540	AT2G44120	3702.AT1G18540.1	3702.AT2G44120.2	0	0.984	0.796	0.54	0.485	0.999
AT1G18540	AT2G32220	3702.AT1G18540.1	3702.AT2G32220.1	0	0.917	0.813	0.9	0.43	0.999
AT1G18540	EMB2296	3702.AT1G18540.1	3702.AT2G18020.1	0	0.972	0.796	0.9	0.516	0.999
AT1G18540	AT1G52300	3702.AT1G18540.1	3702.AT1G52300.1	0	0.984	0.813	0.9	0.269	0.999
AT1G18540	RPS5B	3702.AT1G18540.1	3702.AT2G37270.2	0	0.96	0.752	0.9	0.567	0.999
AT1G18540	AT2G39390	3702.AT1G18540.1	3702.AT2G39390.1	0	0.978	0.771	0.9	0.439	0.999
AT1G18540	AT2G27710	3702.AT1G18540.1	3702.AT2G27710.1	0	0.984	0.77	0.9	0.358	0.999
AT1G18540	AT2G34480	3702.AT1G18540.1	3702.AT2G34480.1	0	0.985	0.796	0.9	0.415	0.999
AT1G18540	AT3G04920	3702.AT1G18540.1	3702.AT3G04920.1	0	0.968	0.832	0.9	0.567	0.999
AT1G18540	BBC1	3702.AT1G18540.1	3702.AT3G49010.3	0	0.985	0.813	0.9	0.538	0.999
AT1G18540	AT2G47570	3702.AT1G18540.1	3702.AT2G47570.2	0	0.901	0.813	0.9	0.714	0.999
AT1G18540	AT1G67430	3702.AT1G18540.1	3702.AT1G67430.1	0	0.986	0.832	0.9	0.305	0.999
AT1G18540	RPL23AA	3702.AT1G18540.1	3702.AT2G39460.2	0	0.986	0.832	0.9	0.639	0.999
AT1G18540	AT3G02560	3702.AT1G18540.1	3702.AT3G02560.2	0	0.977	0.813	0.9	0.547	0.999
AT1G18540	AT2G40590	3702.AT1G18540.1	3702.AT2G40590.1	0	0.938	0.813	0.9	0.371	0.999
AT1G18540	RPSAb	3702.AT1G18540.1	3702.AT3G04770.1	0	0.915	0.832	0.9	0.441	0.999
AT1G18540	AT2G37190	3702.AT1G18540.1	3702.AT2G37190.1	0	0.984	0.813	0.9	0.109	0.999
AT1G18540	AT2G01250	3702.AT1G18540.1	3702.AT2G01250.1	0	0.985	0.796	0.9	0.485	0.999
AT1G18540	AT2G37600	3702.AT1G18540.1	3702.AT2G37600.2	0	0.954	0.813	0.9	0.45	0.999
AT1G18540	RPL24A	3702.AT1G18540.1	3702.AT2G36620.1	0	0.986	0.832	0.9	0.439	0.999
AT1G18540	AT1G26880	3702.AT1G18540.1	3702.AT1G26880.1	0	0.985	0.813	0.9	0.263	0.999
AT1G18540	EMB2207	3702.AT1G18540.1	3702.AT1G43170.8	0	0.958	0.832	0.9	0.75	0.999
AT1G18540	AT2G32060	3702.AT1G18540.1	3702.AT2G32060.1	0	0.985	0.832	0.9	0.117	0.999
AT1G18540	AT3G04840	3702.AT1G18540.1	3702.AT3G04840.1	0	0.986	0.832	0.9	0.566	0.999
AT1G18540	AT3G05560	3702.AT1G18540.1	3702.AT3G05560.3	0	0.985	0.813	0.9	0.536	0.999
AT1G18540	AT2G04390	3702.AT1G18540.1	3702.AT2G04390.1	0	0.923	0.796	0.9	0.478	0.999
AT1G20950	PHS2	3702.AT1G20950.1	3702.AT3G46970.1	0	0.767	0.097	0	0.315	0.843
AT1G20950	AT2G45290	3702.AT1G20950.1	3702.AT2G45290.1	0	0.082	0	0.9	0.248	0.924
AT1G26880	emb2386	3702.AT1G26880.1	3702.AT1G02780.1	0	0.956	0.796	0.9	0.258	0.999
AT1G26880	RIG	3702.AT1G26880.1	3702.AT1G04270.1	0	0.879	0.735	0.9	0.079	0.996
AT1G26880	RPL21A	3702.AT1G26880.1	3702.AT1G09590.1	0	0.983	0.796	0.54	0.372	0.998
AT1G26880	SAC52	3702.AT1G26880.1	3702.AT1G14320.1	0	0.94	0.813	0.9	0.262	0.999
AT1G26880	ATARCA	3702.AT1G26880.1	3702.AT1G18080.1	0	0.948	0.813	0	0.27	0.992
AT1G26880	RPL27AB	3702.AT1G26880.1	3702.AT1G23290.1	0	0.984	0.813	0.9	0.09	0.999
AT1G26880	LOS1	3702.AT1G26880.1	3702.AT1G56070.1	0	0.308	0.83	0	0.21	0.899
AT1G26880	RPL34	3702.AT1G26880.1	3702.AT1G69620.1	0.984	0.858	0	0.9	0.952	0.985
AT1G26880	AT2G44860	3702.AT1G26880.1	3702.AT2G44860.1	0	0.928	0.73	0.54	0.275	0.992
AT1G26880	AT1G80750	3702.AT1G26880.1	3702.AT1G80750.1	0	0.922	0.796	0.54	0.169	0.993
AT1G26880	AT1G57660	3702.AT1G26880.1	3702.AT1G57660.1	0	0.922	0.796	0.54	0.372	0.994
AT1G26880	AT1G57860.1	3702.AT1G26880.1	3702.AT1G57860.1	0	0.93	0.796	0.54	0.372	0.995
AT1G26880	AT2G27720	3702.AT1G26880.1	3702.AT2G27720.2	0	0.96	0.771	0.54	0.072	0.995
AT1G26880	RPL9B	3702.AT1G26880.1	3702.AT1G33120.1	0	0.928	0.813	0.54	0.361	0.995
AT1G26880	PGY2	3702.AT1G26880.1	3702.AT1G33140.1	0	0.943	0.813	0.54	0.361	0.996
AT1G26880	UBQ6	3702.AT1G26880.1	3702.AT2G47110.1	0	0.982	0.813	0	0.224	0.997
AT1G26880	RACK1B_AT	3702.AT1G26880.1	3702.AT1G48630.1	0	0.979	0.813	0	0.27	0.997
AT1G26880	XW6	3702.AT1G26880.1	3702.AT1G58380.1	0	0.872	0.735	0.9	0.141	0.996
AT1G26880	AT2G41840	3702.AT1G26880.1	3702.AT2G41840.1	0	0.872	0.735	0.9	0.141	0.996
AT1G26880	AT2G45710	3702.AT1G26880.1	3702.AT2G45710.1	0	0.941	0.796	0.9	0.201	0.998
AT1G26880	AT2G05220	3702.AT1G26880.1	3702.AT2G05220.2	0	0.916	0.796	0.9	0.233	0.998
AT1G26880	AT2G40010	3702.AT1G26880.1	3702.AT2G40010.1	0	0.902	0.813	0.9	0.09	0.998
AT1G26880	AT1G74050	3702.AT1G26880.1	3702.AT1G74050.1	0	0.915	0.813	0.9	0.263	0.998
AT1G26880	AT1G36240	3702.AT1G26880.1	3702.AT1G36240.1	0	0.902	0.796	0.9	0.334	0.998
AT1G26880	AT3G02190	3702.AT1G26880.1	3702.AT3G02190.1	0	0.912	0.813	0.9	0.41	0.998
AT1G26880	SAG24	3702.AT1G26880.1	3702.AT1G66580.1	0	0.913	0.813	0.9	0	0.998
AT1G26880	emb2171	3702.AT1G26880.1	3702.AT3G04400.1	0	0.952	0.752	0.9	0.105	0.998
AT1G26880	RPL10B	3702.AT1G26880.1	3702.AT1G26910.1	0	0.936	0.813	0.9	0	0.998
AT1G26880	AT2G40510	3702.AT1G26880.1	3702.AT2G40510.1	0	0.933	0.813	0.9	0.106	0.998
AT1G26880	AT2G44120	3702.AT1G26880.1	3702.AT2G44120.2	0	0.977	0.796	0.54	0.169	0.997
AT1G26880	RPS5B	3702.AT1G26880.1	3702.AT2G37270.2	0	0.95	0.752	0.9	0.121	0.998
AT1G26880	AT2G47570	3702.AT1G26880.1	3702.AT2G47570.2	0	0.901	0.813	0.9	0.503	0.998
AT1G26880	RPSAb	3702.AT1G26880.1	3702.AT3G04770.1	0	0.92	0.832	0.9	0.329	0.998
AT1G26880	AT2G01250	3702.AT1G26880.1	3702.AT2G01250.1	0	0.981	0.796	0.54	0.169	0.998
AT1G26880	AT2G04390	3702.AT1G26880.1	3702.AT2G04390.1	0	0.914	0.796	0.9	0.233	0.998
AT1G26880	AT1G27400	3702.AT1G26880.1	3702.AT1G27400.1	0	0.986	0.832	0.9	0.329	0.999
AT1G26880	AT3G02080	3702.AT1G26880.1	3702.AT3G02080.1	0	0.969	0.813	0.9	0.141	0.999
AT1G26880	AT1G74270	3702.AT1G26880.1	3702.AT1G74270.1	0	0.965	0.796	0.9	0.141	0.999
AT1G26880	AT1G48830	3702.AT1G26880.1	3702.AT1G48830.1	0	0.981	0.813	0.9	0.243	0.999
AT1G26880	AT1G77940	3702.AT1G26880.1	3702.AT1G77940.1	0	0.977	0.796	0.9	0.334	0.999
AT1G26880	AT2G19730	3702.AT1G26880.1	3702.AT2G19730.3	0	0.986	0.829	0.9	0.565	0.999
AT1G26880	AT2G21580	3702.AT1G26880.1	3702.AT2G21580.1	0	0.981	0.796	0.9	0.447	0.999
AT1G26880	PGY1	3702.AT1G26880.1	3702.AT2G27530.1	0	0.984	0.813	0.9	0.268	0.999
AT1G26880	AT2G17360	3702.AT1G26880.1	3702.AT2G17360.1	0	0.952	0.813	0.9	0.072	0.999
AT1G26880	AT2G19740	3702.AT1G26880.1	3702.AT2G19740.1	0	0.963	0.813	0.9	0.51	0.999
AT1G26880	AT4G18100	3702.AT1G26880.1	3702.AT4G18100.1	0	0.981	0.832	0.9	0.545	0.999
AT1G26880	RPL16A	3702.AT1G26880.1	3702.AT2G42740.1	0	0.935	0.796	0.9	0.329	0.999
AT1G26880	P40	3702.AT1G26880.1	3702.AT1G72370.1	0	0.974	0.832	0.9	0.329	0.999
AT1G26880	AT2G09990	3702.AT1G26880.1	3702.AT2G09990.1	0	0.94	0.813	0.9	0.521	0.999
AT1G26880	AT2G47610	3702.AT1G26880.1	3702.AT2G47610.1	0	0.982	0.832	0.9	0.149	0.999
AT1G26880	AT2G20450	3702.AT1G26880.1	3702.AT2G20450.1	0	0.986	0.832	0.9	0.914	0.999
AT1G26880	AT2G25210	3702.AT1G26880.1	3702.AT2G25210.1	0	0.981	0.813	0.9	0.41	0.999
AT1G26880	AT1G41880	3702.AT1G26880.1	3702.AT1G41880.1	0	0.985	0.796	0.9	0.141	0.999
AT1G26880	AT1G70600	3702.AT1G26880.1	3702.AT1G70600.1	0	0.942	0.813	0.9	0.09	0.998
AT1G26880	RPL3B	3702.AT1G26880.1	3702.AT1G61580.1	0	0.92	0.832	0.9	0.232	0.998
AT1G26880	AT1G74060	3702.AT1G26880.1	3702.AT1G74060.1	0	0.931	0.813	0.9	0.263	0.998
AT1G26880	AT2G31610	3702.AT1G26880.1	3702.AT2G31610.1	0	0.953	0.813	0.9	0.199	0.999
AT1G26880	AT2G36160	3702.AT1G26880.1	3702.AT2G36160.1	0	0.981	0.813	0.9	0.793	0.999
AT1G26880	AT3G04230	3702.AT1G26880.1	3702.AT3G04230.1	0	0.908	0.813	0.9	0.521	0.999
AT1G26880	AT2G32220	3702.AT1G26880.1	3702.AT2G32220.1	0	0.919	0.813	0.9	0.475	0.999
AT1G26880	EMB2296	3702.AT1G26880.1	3702.AT2G18020.1	0	0.96	0.796	0.9	0.268	0.999
AT1G26880	AT1G52300	3702.AT1G26880.1	3702.AT1G52300.1	0	0.984	0.813	0.9	0.956	0.999
AT1G26880	AT2G39390	3702.AT1G26880.1	3702.AT2G39390.1	0	0.984	0.771	0.9	0.399	0.999
AT1G26880	AT2G27710	3702.AT1G26880.1	3702.AT2G27710.1	0	0.981	0.771	0.9	0.072	0.999
AT1G26880	AT2G34480	3702.AT1G26880.1	3702.AT2G34480.1	0	0.981	0.796	0.9	0.275	0.999
AT1G26880	AT3G04920	3702.AT1G26880.1	3702.AT3G04920.1	0	0.984	0.832	0.9	0.898	0.999
AT1G26880	BBC1	3702.AT1G26880.1	3702.AT3G49010.3	0	0.97	0.813	0.9	0.364	0.999
AT1G26880	AT1G67430	3702.AT1G26880.1	3702.AT1G67430.1	0	0.982	0.832	0.9	0.329	0.999
AT1G26880	RPL23AA	3702.AT1G26880.1	3702.AT2G39460.2	0	0.986	0.832	0.9	0.75	0.999
AT1G26880	AT3G02560	3702.AT1G26880.1	3702.AT3G02560.2	0	0.973	0.813	0.9	0.243	0.999
AT1G26880	AT2G40590	3702.AT1G26880.1	3702.AT2G40590.1	0	0.969	0.813	0.9	0.106	0.999
AT1G26880	AT2G37190	3702.AT1G26880.1	3702.AT2G37190.1	0	0.985	0.813	0.9	0.36	0.999
AT1G26880	AT2G37600	3702.AT1G26880.1	3702.AT2G37600.2	0	0.982	0.813	0.9	0.422	0.999
AT1G26880	RPL24A	3702.AT1G26880.1	3702.AT2G36620.1	0	0.986	0.832	0.9	0.484	0.999
AT1G26880	EMB2207	3702.AT1G26880.1	3702.AT1G43170.8	0	0.928	0.832	0.9	0.232	0.998
AT1G26880	AT2G32060	3702.AT1G26880.1	3702.AT2G32060.1	0	0.986	0.832	0.9	0.095	0.999
AT1G26880	AT3G04840	3702.AT1G26880.1	3702.AT3G04840.1	0	0.986	0.832	0.9	0.266	0.999
AT1G26880	AT3G05560	3702.AT1G26880.1	3702.AT3G05560.3	0	0.985	0.813	0.9	0.175	0.999
AT1G27400	emb2386	3702.AT1G27400.1	3702.AT1G02780.1	0	0.967	0.826	0.9	0.074	0.999
AT1G27400	RIG	3702.AT1G27400.1	3702.AT1G04270.1	0	0.943	0.784	0.9	0.206	0.998
AT1G27400	RPL21A	3702.AT1G27400.1	3702.AT1G09590.1	0	0.986	0.826	0.9	0.053	0.999
AT1G27400	SAC52	3702.AT1G27400.1	3702.AT1G14320.1	0	0.947	0.832	0.9	0.282	0.999
AT1G27400	ATARCA	3702.AT1G27400.1	3702.AT1G18080.1	0	0.968	0.832	0	0.075	0.994
AT1G27400	RPL27AB	3702.AT1G27400.1	3702.AT1G23290.1	0	0.982	0.832	0.9	0.23	0.999
AT1G27400	RPL10B	3702.AT1G27400.1	3702.AT1G26910.1	0	0.933	0.832	0.9	0.282	0.999
AT1G27400	AT1G67430	3702.AT1G27400.1	3702.AT1G67430.1	0.985	0.863	0	0.9	0	0.985
AT1G27400	LOS1	3702.AT1G27400.1	3702.AT1G56070.1	0	0.92	0.836	0	0.182	0.988
AT1G27400	UBQ6	3702.AT1G27400.1	3702.AT2G47110.1	0	0.968	0.832	0	0.235	0.995
AT1G27400	AT2G27720	3702.AT1G27400.1	3702.AT2G27720.2	0	0.958	0.805	0.54	0	0.995
AT1G27400	AT2G44860	3702.AT1G27400.1	3702.AT2G44860.1	0	0.879	0.703	0.9	0.141	0.996
AT1G27400	RACK1B_AT	3702.AT1G27400.1	3702.AT1G48630.1	0	0.982	0.832	0	0.075	0.997
AT1G27400	AT1G74270	3702.AT1G27400.1	3702.AT1G74270.1	0	0.921	0.826	0.9	0.329	0.998
AT1G27400	AT1G57860.1	3702.AT1G27400.1	3702.AT1G57860.1	0	0.918	0.826	0.9	0.053	0.998
AT1G27400	AT2G45710	3702.AT1G27400.1	3702.AT2G45710.1	0	0.919	0.826	0.9	0.167	0.998
AT1G27400	AT1G36240	3702.AT1G27400.1	3702.AT1G36240.1	0	0.907	0.826	0.9	0.066	0.998
AT1G27400	AT3G02190	3702.AT1G27400.1	3702.AT3G02190.1	0	0.909	0.832	0.9	0.371	0.998
AT1G27400	SAG24	3702.AT1G27400.1	3702.AT1G66580.1	0	0.909	0.832	0.9	0.282	0.998
AT1G27400	AT3G04230	3702.AT1G27400.1	3702.AT3G04230.1	0	0.908	0.832	0.9	0.196	0.998
AT1G27400	AT2G40510	3702.AT1G27400.1	3702.AT2G40510.1	0	0.928	0.832	0.9	0.185	0.998
AT1G27400	AT1G57660	3702.AT1G27400.1	3702.AT1G57660.1	0	0.926	0.826	0.9	0.053	0.998
AT1G27400	AT2G32220	3702.AT1G27400.1	3702.AT2G32220.1	0	0.921	0.832	0.9	0.049	0.998
AT1G27400	XW6	3702.AT1G27400.1	3702.AT1G58380.1	0	0.916	0.779	0.9	0.252	0.998
AT1G27400	AT2G04390	3702.AT1G27400.1	3702.AT2G04390.1	0	0.927	0.833	0.9	0.256	0.998
AT1G27400	AT3G02080	3702.AT1G27400.1	3702.AT3G02080.1	0	0.97	0.832	0.9	0.27	0.999
AT1G27400	PGY2	3702.AT1G27400.1	3702.AT1G33140.1	0	0.975	0.832	0.9	0.23	0.999
AT1G27400	AT1G48830	3702.AT1G27400.1	3702.AT1G48830.1	0	0.965	0.832	0.9	0.144	0.999
AT1G27400	AT1G77940	3702.AT1G27400.1	3702.AT1G77940.1	0	0.965	0.826	0.9	0.066	0.999
AT1G27400	AT2G19730	3702.AT1G27400.1	3702.AT2G19730.3	0	0.986	0.839	0.9	0.157	0.999
AT1G27400	AT2G21580	3702.AT1G27400.1	3702.AT2G21580.1	0	0.984	0.826	0.9	0.125	0.999
AT1G27400	AT2G05220	3702.AT1G27400.1	3702.AT2G05220.2	0	0.943	0.833	0.9	0.256	0.999
AT1G27400	AT1G80750	3702.AT1G27400.1	3702.AT1G80750.1	0	0.94	0.826	0.9	0.256	0.999
AT1G27400	PGY1	3702.AT1G27400.1	3702.AT2G27530.1	0	0.985	0.832	0.9	0.23	0.999
AT1G27400	AT2G17360	3702.AT1G27400.1	3702.AT2G17360.1	0	0.966	0.832	0.9	0.254	0.999
AT1G27400	AT2G19740	3702.AT1G27400.1	3702.AT2G19740.1	0	0.941	0.832	0.9	0.762	0.999
AT1G27400	AT4G18100	3702.AT1G27400.1	3702.AT4G18100.1	0	0.962	0.837	0.9	0.072	0.999
AT1G27400	RPL16A	3702.AT1G27400.1	3702.AT2G42740.1	0	0.954	0.826	0.9	0.23	0.999
AT1G27400	P40	3702.AT1G27400.1	3702.AT1G72370.1	0	0.982	0.837	0.9	0.256	0.999
AT1G27400	AT2G09990	3702.AT1G27400.1	3702.AT2G09990.1	0	0.932	0.832	0.9	0.196	0.998
AT1G27400	AT2G40010	3702.AT1G27400.1	3702.AT2G40010.1	0	0.905	0.832	0.9	0.216	0.998
AT1G27400	AT2G47610	3702.AT1G27400.1	3702.AT2G47610.1	0	0.986	0.85	0.9	0.142	0.999
AT1G27400	AT1G74050	3702.AT1G27400.1	3702.AT1G74050.1	0	0.941	0.832	0.9	0.305	0.999
AT1G27400	AT2G20450	3702.AT1G27400.1	3702.AT2G20450.1	0	0.986	0.841	0.9	0.24	0.999
AT1G27400	AT2G25210	3702.AT1G27400.1	3702.AT2G25210.1	0	0.968	0.832	0.9	0.371	0.999
AT1G27400	AT1G41880	3702.AT1G27400.1	3702.AT1G41880.1	0	0.985	0.826	0.9	0.329	0.999
AT1G27400	AT1G70600	3702.AT1G27400.1	3702.AT1G70600.1	0	0.934	0.832	0.9	0.23	0.999
AT1G27400	RPL9B	3702.AT1G27400.1	3702.AT1G33120.1	0	0.938	0.832	0.9	0.23	0.999
AT1G27400	RPL3B	3702.AT1G27400.1	3702.AT1G61580.1	0	0.917	0.837	0.9	0.256	0.998
AT1G27400	AT1G74060	3702.AT1G27400.1	3702.AT1G74060.1	0	0.982	0.832	0.9	0.305	0.999
AT1G27400	emb2171	3702.AT1G27400.1	3702.AT3G04400.1	0	0.944	0.796	0.9	0.328	0.999
AT1G27400	AT2G31610	3702.AT1G27400.1	3702.AT2G31610.1	0	0.958	0.832	0.9	0.26	0.999
AT1G27400	AT2G36160	3702.AT1G27400.1	3702.AT2G36160.1	0	0.972	0.832	0.9	0.23	0.999
AT1G27400	RPL34	3702.AT1G27400.1	3702.AT1G69620.1	0	0.979	0.832	0.9	0.329	0.999
AT1G27400	AT2G44120	3702.AT1G27400.1	3702.AT2G44120.2	0	0.984	0.826	0.54	0.256	0.998
AT1G27400	EMB2296	3702.AT1G27400.1	3702.AT2G18020.1	0	0.955	0.83	0.9	0.211	0.999
AT1G27400	AT1G52300	3702.AT1G27400.1	3702.AT1G52300.1	0	0.968	0.837	0.9	0.459	0.999
AT1G27400	RPS5B	3702.AT1G27400.1	3702.AT2G37270.2	0	0.966	0.828	0.9	0.216	0.999
AT1G27400	AT2G39390	3702.AT1G27400.1	3702.AT2G39390.1	0	0.972	0.808	0.9	0.504	0.999
AT1G27400	AT2G27710	3702.AT1G27400.1	3702.AT2G27710.1	0	0.985	0.805	0.9	0	0.999
AT1G27400	AT2G34480	3702.AT1G27400.1	3702.AT2G34480.1	0	0.986	0.828	0.9	0.621	0.999
AT1G27400	AT3G04920	3702.AT1G27400.1	3702.AT3G04920.1	0	0.984	0.837	0.9	0.27	0.999
AT1G27400	BBC1	3702.AT1G27400.1	3702.AT3G49010.3	0	0.986	0.832	0.9	0.26	0.999
AT1G27400	AT2G47570	3702.AT1G27400.1	3702.AT2G47570.2	0	0.905	0.832	0.9	0.547	0.999
AT1G27400	RPL23AA	3702.AT1G27400.1	3702.AT2G39460.2	0	0.986	0.837	0.9	0.543	0.999
AT1G27400	AT3G02560	3702.AT1G27400.1	3702.AT3G02560.2	0	0.982	0.832	0.9	0.144	0.999
AT1G27400	AT2G40590	3702.AT1G27400.1	3702.AT2G40590.1	0	0.955	0.832	0.9	0.185	0.999
AT1G27400	RPSAb	3702.AT1G27400.1	3702.AT3G04770.1	0	0.921	0.837	0.9	0.256	0.998
AT1G27400	AT2G37190	3702.AT1G27400.1	3702.AT2G37190.1	0	0.986	0.832	0.9	0.239	0.999
AT1G27400	AT2G01250	3702.AT1G27400.1	3702.AT2G01250.1	0	0.982	0.826	0.9	0.256	0.999
AT1G27400	AT2G37600	3702.AT1G27400.1	3702.AT2G37600.2	0	0.98	0.832	0.9	0.179	0.999
AT1G27400	RPL24A	3702.AT1G27400.1	3702.AT2G36620.1	0	0.986	0.837	0.9	0.09	0.999
AT1G27400	EMB2207	3702.AT1G27400.1	3702.AT1G43170.8	0	0.95	0.837	0.9	0.256	0.999
AT1G27400	AT2G32060	3702.AT1G27400.1	3702.AT2G32060.1	0	0.986	0.837	0.9	0.278	0.999
AT1G27400	AT3G04840	3702.AT1G27400.1	3702.AT3G04840.1	0	0.986	0.837	0.9	0.11	0.999
AT1G27400	AT2G41840	3702.AT1G27400.1	3702.AT2G41840.1	0	0.965	0.779	0.9	0.252	0.999
AT1G27400	AT3G05560	3702.AT1G27400.1	3702.AT3G05560.3	0	0.985	0.832	0.9	0.339	0.999
AT1G32470	PSBP-1	3702.AT1G32470.1	3702.AT1G06680.1	0	0.848	0	0	0.222	0.877
AT1G32470	CRB	3702.AT1G32470.1	3702.AT1G09340.1	0	0.94	0	0	0	0.94
AT1G32470	PRK	3702.AT1G32470.1	3702.AT1G32060.1	0	0.984	0	0	0.049	0.984
AT1G32470	PSBO2	3702.AT1G32470.1	3702.AT3G50820.1	0	0.702	0	0	0.047	0.703
AT1G32470	SHM3	3702.AT1G32470.1	3702.AT4G32520.1	0	0.159	0	0.65	0.438	0.82
AT1G32470	AT2G35120	3702.AT1G32470.1	3702.AT2G35120.1	0.958	0	0	0.9	0.874	0.903
AT1G32470	GAPB	3702.AT1G32470.1	3702.AT1G42970.1	0	0.927	0	0	0	0.927
AT1G32470	CSP41A	3702.AT1G32470.1	3702.AT3G63140.1	0	0.93	0	0	0	0.93
AT1G32470	HCEF1	3702.AT1G32470.1	3702.AT3G54050.1	0	0.946	0	0	0.068	0.947
AT1G32470	PGK1	3702.AT1G32470.1	3702.AT3G12780.1	0	0.981	0	0	0	0.981
AT1G32470	GDCH	3702.AT1G32470.1	3702.AT2G35370.1	0.983	0.864	0	0.9	0.592	0.985
AT1G32470	GLDP2	3702.AT1G32470.1	3702.AT2G26080.1	0	0.88	0.101	0.9	0.681	0.996
AT1G36240	emb2386	3702.AT1G36240.1	3702.AT1G02780.1	0	0.886	0.764	0.9	0.483	0.998
AT1G36240	RIG	3702.AT1G36240.1	3702.AT1G04270.1	0	0.791	0.73	0.9	0.287	0.995
AT1G36240	RPL21A	3702.AT1G36240.1	3702.AT1G09590.1	0	0.889	0.764	0.9	0.077	0.997
AT1G36240	SAC52	3702.AT1G36240.1	3702.AT1G14320.1	0	0.898	0.796	0.9	0.269	0.998
AT1G36240	ATARCA	3702.AT1G36240.1	3702.AT1G18080.1	0	0.898	0.796	0	0.118	0.98
AT1G36240	RPL27AB	3702.AT1G36240.1	3702.AT1G23290.1	0	0.898	0.796	0.9	0.493	0.998
AT1G36240	RPL10B	3702.AT1G36240.1	3702.AT1G26910.1	0	0.898	0.796	0.9	0.269	0.998
AT1G36240	RPL9B	3702.AT1G36240.1	3702.AT1G33120.1	0	0.905	0.796	0.9	0.495	0.998
AT1G36240	PGY2	3702.AT1G36240.1	3702.AT1G33140.1	0	0.898	0.796	0.9	0.495	0.998
AT1G36240	AT1G77940	3702.AT1G36240.1	3702.AT1G77940.1	0.982	0	0	0.9	0.969	0.901
AT1G36240	LOS1	3702.AT1G36240.1	3702.AT1G56070.1	0	0.715	0.816	0	0.097	0.948
AT1G36240	AT2G27720	3702.AT1G36240.1	3702.AT2G27720.2	0	0.819	0.74	0.54	0.077	0.977
AT1G36240	UBQ6	3702.AT1G36240.1	3702.AT2G47110.1	0	0.898	0.796	0	0.14	0.98
AT1G36240	RACK1B_AT	3702.AT1G36240.1	3702.AT1G48630.1	0	0.898	0.796	0	0.118	0.98
AT1G36240	emb2171	3702.AT1G36240.1	3702.AT3G04400.1	0	0.779	0.732	0.9	0.051	0.993
AT1G36240	AT2G44120	3702.AT1G36240.1	3702.AT2G44120.2	0	0.869	0.764	0.54	0.483	0.991
AT1G36240	XW6	3702.AT1G36240.1	3702.AT1G58380.1	0	0.774	0.73	0.9	0.229	0.994
AT1G36240	AT2G41840	3702.AT1G36240.1	3702.AT2G41840.1	0	0.774	0.73	0.9	0.229	0.994
AT1G36240	AT2G44860	3702.AT1G36240.1	3702.AT2G44860.1	0	0.777	0.737	0.9	0.305	0.995
AT1G36240	AT2G27710	3702.AT1G36240.1	3702.AT2G27710.1	0	0.819	0.74	0.9	0.077	0.995
AT1G36240	RPS5B	3702.AT1G36240.1	3702.AT2G37270.2	0	0.784	0.732	0.9	0.413	0.996
AT1G36240	AT1G74270	3702.AT1G36240.1	3702.AT1G74270.1	0	0.879	0.764	0.9	0.269	0.997
AT1G36240	AT1G57860.1	3702.AT1G36240.1	3702.AT1G57860.1	0	0.886	0.764	0.9	0.077	0.997
AT1G36240	AT1G41880	3702.AT1G36240.1	3702.AT1G41880.1	0	0.883	0.764	0.9	0.269	0.997
AT1G36240	AT1G57660	3702.AT1G36240.1	3702.AT1G57660.1	0	0.881	0.764	0.9	0.077	0.997
AT1G36240	AT2G39390	3702.AT1G36240.1	3702.AT2G39390.1	0	0.838	0.74	0.9	0.371	0.997
AT1G36240	AT2G34480	3702.AT1G36240.1	3702.AT2G34480.1	0	0.884	0.764	0.9	0.269	0.997
AT1G36240	AT3G02080	3702.AT1G36240.1	3702.AT3G02080.1	0	0.898	0.796	0.9	0.244	0.998
AT1G36240	AT1G48830	3702.AT1G36240.1	3702.AT1G48830.1	0	0.898	0.796	0.9	0.21	0.998
AT1G36240	AT2G19730	3702.AT1G36240.1	3702.AT2G19730.3	0	0.907	0.813	0.9	0.469	0.998
AT1G36240	AT2G45710	3702.AT1G36240.1	3702.AT2G45710.1	0	0.879	0.764	0.9	0.483	0.998
AT1G36240	AT2G21580	3702.AT1G36240.1	3702.AT2G21580.1	0	0.883	0.764	0.9	0.448	0.998
AT1G36240	AT2G05220	3702.AT1G36240.1	3702.AT2G05220.2	0	0.877	0.764	0.9	0.197	0.997
AT1G36240	AT1G80750	3702.AT1G36240.1	3702.AT1G80750.1	0	0.869	0.764	0.9	0.483	0.998
AT1G36240	PGY1	3702.AT1G36240.1	3702.AT2G27530.1	0	0.904	0.796	0.9	0.535	0.998
AT1G36240	AT2G17360	3702.AT1G36240.1	3702.AT2G17360.1	0	0.898	0.796	0.9	0.226	0.998
AT1G36240	AT2G19740	3702.AT1G36240.1	3702.AT2G19740.1	0	0.898	0.796	0.9	0.486	0.998
AT1G36240	RPL16A	3702.AT1G36240.1	3702.AT2G42740.1	0	0.896	0.764	0.9	0.46	0.998
AT1G36240	P40	3702.AT1G36240.1	3702.AT1G72370.1	0	0.903	0.826	0.9	0.303	0.998
AT1G36240	AT2G09990	3702.AT1G36240.1	3702.AT2G09990.1	0	0.898	0.796	0.9	0.496	0.998
AT1G36240	AT2G40010	3702.AT1G36240.1	3702.AT2G40010.1	0	0.898	0.796	0.9	0.43	0.998
AT1G36240	AT1G74050	3702.AT1G36240.1	3702.AT1G74050.1	0	0.898	0.796	0.9	0.329	0.998
AT1G36240	AT2G20450	3702.AT1G36240.1	3702.AT2G20450.1	0	0.91	0.826	0.9	0.372	0.998
AT1G36240	AT2G25210	3702.AT1G36240.1	3702.AT2G25210.1	0	0.898	0.796	0.9	0.42	0.998
AT1G36240	AT3G02190	3702.AT1G36240.1	3702.AT3G02190.1	0	0.898	0.796	0.9	0.42	0.998
AT1G36240	AT1G74060	3702.AT1G36240.1	3702.AT1G74060.1	0	0.898	0.796	0.9	0.329	0.998
AT1G36240	SAG24	3702.AT1G36240.1	3702.AT1G66580.1	0	0.898	0.796	0.9	0.269	0.998
AT1G36240	AT2G31610	3702.AT1G36240.1	3702.AT2G31610.1	0	0.898	0.796	0.9	0.338	0.998
AT1G36240	AT3G04230	3702.AT1G36240.1	3702.AT3G04230.1	0	0.898	0.796	0.9	0.496	0.998
AT1G36240	RPL34	3702.AT1G36240.1	3702.AT1G69620.1	0	0.898	0.796	0.9	0.334	0.998
AT1G36240	AT2G40510	3702.AT1G36240.1	3702.AT2G40510.1	0	0.898	0.796	0.9	0.571	0.998
AT1G36240	AT2G32220	3702.AT1G36240.1	3702.AT2G32220.1	0	0.902	0.796	0.9	0.495	0.998
AT1G36240	EMB2296	3702.AT1G36240.1	3702.AT2G18020.1	0	0.884	0.764	0.9	0.475	0.998
AT1G36240	AT1G52300	3702.AT1G36240.1	3702.AT1G52300.1	0	0.904	0.796	0.9	0.458	0.998
AT1G36240	BBC1	3702.AT1G36240.1	3702.AT3G49010.3	0	0.904	0.796	0.9	0.19	0.998
AT1G36240	AT2G47570	3702.AT1G36240.1	3702.AT2G47570.2	0	0.898	0.796	0.9	0.403	0.998
AT1G36240	AT1G67430	3702.AT1G36240.1	3702.AT1G67430.1	0	0.903	0.826	0.9	0.066	0.998
AT1G36240	RPL23AA	3702.AT1G36240.1	3702.AT2G39460.2	0	0.907	0.826	0.9	0.106	0.998
AT1G36240	AT3G02560	3702.AT1G36240.1	3702.AT3G02560.2	0	0.898	0.796	0.9	0.21	0.998
AT1G36240	RPSAb	3702.AT1G36240.1	3702.AT3G04770.1	0	0.903	0.826	0.9	0.303	0.998
AT1G36240	AT2G01250	3702.AT1G36240.1	3702.AT2G01250.1	0	0.869	0.764	0.9	0.483	0.998
AT1G36240	AT2G37600	3702.AT1G36240.1	3702.AT2G37600.2	0	0.911	0.796	0.9	0.224	0.998
AT1G36240	AT2G32060	3702.AT1G36240.1	3702.AT2G32060.1	0	0.908	0.826	0.9	0.423	0.998
AT1G36240	AT3G05560	3702.AT1G36240.1	3702.AT3G05560.3	0	0.901	0.796	0.9	0.501	0.998
AT1G36240	AT2G04390	3702.AT1G36240.1	3702.AT2G04390.1	0	0.882	0.764	0.9	0.197	0.997
AT1G36240	AT4G18100	3702.AT1G36240.1	3702.AT4G18100.1	0	0.907	0.826	0.9	0.567	0.999
AT1G36240	AT2G47610	3702.AT1G36240.1	3702.AT2G47610.1	0	0.903	0.826	0.9	0.534	0.999
AT1G36240	AT1G70600	3702.AT1G36240.1	3702.AT1G70600.1	0	0.898	0.796	0.9	0.493	0.998
AT1G36240	RPL3B	3702.AT1G36240.1	3702.AT1G61580.1	0	0.903	0.826	0.9	0.569	0.999
AT1G36240	AT2G36160	3702.AT1G36240.1	3702.AT2G36160.1	0	0.898	0.796	0.9	0.516	0.998
AT1G36240	AT3G04920	3702.AT1G36240.1	3702.AT3G04920.1	0	0.903	0.826	0.9	0.551	0.999
AT1G36240	AT2G40590	3702.AT1G36240.1	3702.AT2G40590.1	0	0.911	0.796	0.9	0.571	0.999
AT1G36240	AT2G37190	3702.AT1G36240.1	3702.AT2G37190.1	0	0.905	0.796	0.9	0.517	0.998
AT1G36240	RPL24A	3702.AT1G36240.1	3702.AT2G36620.1	0	0.903	0.826	0.9	0.528	0.999
AT1G36240	EMB2207	3702.AT1G36240.1	3702.AT1G43170.8	0	0.903	0.826	0.9	0.569	0.999
AT1G36240	AT3G04840	3702.AT1G36240.1	3702.AT3G04840.1	0	0.903	0.826	0.9	0.569	0.999
AT1G41880	emb2386	3702.AT1G41880.1	3702.AT1G02780.1	0	0.948	0.764	0.9	0.326	0.999
AT1G41880	RIG	3702.AT1G41880.1	3702.AT1G04270.1	0	0.855	0.731	0.9	0.34	0.997
AT1G41880	RPL21A	3702.AT1G41880.1	3702.AT1G09590.1	0	0.98	0.764	0.9	0.141	0.999
AT1G41880	SAC52	3702.AT1G41880.1	3702.AT1G14320.1	0	0.958	0.796	0.9	0.058	0.999
AT1G41880	ATARCA	3702.AT1G41880.1	3702.AT1G18080.1	0	0.926	0.796	0	0	0.984
AT1G41880	RPL27AB	3702.AT1G41880.1	3702.AT1G23290.1	0	0.983	0.796	0.9	0.054	0.999
AT1G41880	RPL10B	3702.AT1G41880.1	3702.AT1G26910.1	0	0.921	0.796	0.9	0.058	0.998
AT1G41880	RPL9B	3702.AT1G41880.1	3702.AT1G33120.1	0	0.935	0.796	0.9	0.449	0.999
AT1G41880	PGY2	3702.AT1G41880.1	3702.AT1G33140.1	0	0.943	0.796	0.9	0.449	0.999
AT1G41880	AT1G74270	3702.AT1G41880.1	3702.AT1G74270.1	0.983	0.495	0	0.9	0	0.947
AT1G41880	LOS1	3702.AT1G41880.1	3702.AT1G56070.1	0	0.913	0.816	0	0	0.983
AT1G41880	AT2G27720	3702.AT1G41880.1	3702.AT2G27720.2	0	0.951	0.74	0.54	0.213	0.994
AT1G41880	RACK1B_AT	3702.AT1G41880.1	3702.AT1G48630.1	0	0.972	0.796	0	0	0.994
AT1G41880	UBQ6	3702.AT1G41880.1	3702.AT2G47110.1	0	0.972	0.796	0	0.331	0.995
AT1G41880	AT2G44120	3702.AT1G41880.1	3702.AT2G44120.2	0	0.957	0.764	0.54	0.092	0.995
AT1G41880	AT2G44860	3702.AT1G41880.1	3702.AT2G44860.1	0	0.862	0.702	0.9	0.344	0.996
AT1G41880	XW6	3702.AT1G41880.1	3702.AT1G58380.1	0	0.831	0.754	0.9	0.183	0.996
AT1G41880	AT2G41840	3702.AT1G41880.1	3702.AT2G41840.1	0	0.829	0.754	0.9	0.183	0.996
AT1G41880	AT1G80750	3702.AT1G41880.1	3702.AT1G80750.1	0	0.903	0.764	0.9	0.092	0.997
AT1G41880	AT2G40010	3702.AT1G41880.1	3702.AT2G40010.1	0	0.898	0.796	0.9	0.072	0.997
AT1G41880	AT3G02190	3702.AT1G41880.1	3702.AT3G02190.1	0	0.905	0.796	0.9	0.041	0.997
AT1G41880	SAG24	3702.AT1G41880.1	3702.AT1G66580.1	0	0.907	0.796	0.9	0.058	0.997
AT1G41880	emb2171	3702.AT1G41880.1	3702.AT3G04400.1	0	0.91	0.732	0.9	0.194	0.997
AT1G41880	AT3G04230	3702.AT1G41880.1	3702.AT3G04230.1	0	0.898	0.796	0.9	0.053	0.997
AT1G41880	AT1G57660	3702.AT1G41880.1	3702.AT1G57660.1	0	0.904	0.764	0.9	0.141	0.997
AT1G41880	RPS5B	3702.AT1G41880.1	3702.AT2G37270.2	0	0.925	0.733	0.9	0	0.997
AT1G41880	AT1G57860.1	3702.AT1G41880.1	3702.AT1G57860.1	0	0.915	0.764	0.9	0.141	0.998
AT1G41880	AT2G45710	3702.AT1G41880.1	3702.AT2G45710.1	0	0.925	0.764	0.9	0.092	0.998
AT1G41880	AT2G05220	3702.AT1G41880.1	3702.AT2G05220.2	0	0.909	0.811	0.9	0.484	0.998
AT1G41880	AT2G17360	3702.AT1G41880.1	3702.AT2G17360.1	0	0.944	0.796	0.9	0.054	0.998
AT1G41880	RPL16A	3702.AT1G41880.1	3702.AT2G42740.1	0	0.915	0.764	0.9	0.473	0.998
AT1G41880	AT2G09990	3702.AT1G41880.1	3702.AT2G09990.1	0	0.922	0.796	0.9	0.053	0.998
AT1G41880	AT1G74050	3702.AT1G41880.1	3702.AT1G74050.1	0	0.912	0.796	0.9	0.413	0.998
AT1G41880	AT1G70600	3702.AT1G41880.1	3702.AT1G70600.1	0	0.934	0.796	0.9	0.054	0.998
AT1G41880	RPL3B	3702.AT1G41880.1	3702.AT1G61580.1	0	0.914	0.826	0.9	0.332	0.998
AT1G41880	AT2G32220	3702.AT1G41880.1	3702.AT2G32220.1	0	0.912	0.796	0.9	0.462	0.998
AT1G41880	EMB2296	3702.AT1G41880.1	3702.AT2G18020.1	0	0.952	0.785	0.9	0.08	0.998
AT1G41880	AT2G47570	3702.AT1G41880.1	3702.AT2G47570.2	0	0.898	0.796	0.9	0.162	0.998
AT1G41880	RPSAb	3702.AT1G41880.1	3702.AT3G04770.1	0	0.915	0.826	0.9	0.274	0.998
AT1G41880	AT2G04390	3702.AT1G41880.1	3702.AT2G04390.1	0	0.899	0.811	0.9	0.484	0.998
AT1G41880	AT3G02080	3702.AT1G41880.1	3702.AT3G02080.1	0	0.944	0.796	0.9	0.517	0.999
AT1G41880	AT1G48830	3702.AT1G41880.1	3702.AT1G48830.1	0	0.977	0.796	0.9	0.388	0.999
AT1G41880	AT1G77940	3702.AT1G41880.1	3702.AT1G77940.1	0	0.978	0.764	0.9	0.269	0.999
AT1G41880	AT2G19730	3702.AT1G41880.1	3702.AT2G19730.3	0	0.985	0.823	0.9	0.18	0.999
AT1G41880	AT2G21580	3702.AT1G41880.1	3702.AT2G21580.1	0	0.978	0.764	0.9	0.188	0.999
AT1G41880	PGY1	3702.AT1G41880.1	3702.AT2G27530.1	0	0.981	0.796	0.9	0.09	0.999
AT1G41880	AT2G19740	3702.AT1G41880.1	3702.AT2G19740.1	0	0.936	0.796	0.9	0.343	0.999
AT1G41880	AT4G18100	3702.AT1G41880.1	3702.AT4G18100.1	0	0.984	0.826	0.9	0.3	0.999
AT1G41880	P40	3702.AT1G41880.1	3702.AT1G72370.1	0	0.96	0.826	0.9	0.274	0.999
AT1G41880	AT2G47610	3702.AT1G41880.1	3702.AT2G47610.1	0	0.974	0.834	0.9	0.441	0.999
AT1G41880	AT2G20450	3702.AT1G41880.1	3702.AT2G20450.1	0	0.984	0.83	0.9	0.474	0.999
AT1G41880	AT2G25210	3702.AT1G41880.1	3702.AT2G25210.1	0	0.972	0.796	0.9	0.041	0.999
AT1G41880	AT1G74060	3702.AT1G41880.1	3702.AT1G74060.1	0	0.929	0.796	0.9	0.413	0.999
AT1G41880	AT2G31610	3702.AT1G41880.1	3702.AT2G31610.1	0	0.97	0.796	0.9	0.281	0.999
AT1G41880	AT2G36160	3702.AT1G41880.1	3702.AT2G36160.1	0	0.963	0.796	0.9	0.503	0.999
AT1G41880	RPL34	3702.AT1G41880.1	3702.AT1G69620.1	0	0.981	0.796	0.9	0.141	0.999
AT1G41880	AT2G40510	3702.AT1G41880.1	3702.AT2G40510.1	0	0.916	0.796	0.9	0.495	0.999
AT1G41880	AT1G52300	3702.AT1G41880.1	3702.AT1G52300.1	0	0.984	0.829	0.9	0.076	0.999
AT1G41880	AT2G39390	3702.AT1G41880.1	3702.AT2G39390.1	0	0.963	0.74	0.9	0.418	0.999
AT1G41880	AT2G27710	3702.AT1G41880.1	3702.AT2G27710.1	0	0.973	0.74	0.9	0.213	0.999
AT1G41880	AT2G34480	3702.AT1G41880.1	3702.AT2G34480.1	0	0.979	0.764	0.9	0.443	0.999
AT1G41880	AT3G04920	3702.AT1G41880.1	3702.AT3G04920.1	0	0.982	0.826	0.9	0.565	0.999
AT1G41880	BBC1	3702.AT1G41880.1	3702.AT3G49010.3	0	0.985	0.796	0.9	0.143	0.999
AT1G41880	AT1G67430	3702.AT1G41880.1	3702.AT1G67430.1	0	0.982	0.826	0.9	0.329	0.999
AT1G41880	RPL23AA	3702.AT1G41880.1	3702.AT2G39460.2	0	0.986	0.826	0.9	0.072	0.999
AT1G41880	AT3G02560	3702.AT1G41880.1	3702.AT3G02560.2	0	0.962	0.796	0.9	0.388	0.999
AT1G41880	AT2G40590	3702.AT1G41880.1	3702.AT2G40590.1	0	0.946	0.796	0.9	0.495	0.999
AT1G41880	AT2G37190	3702.AT1G41880.1	3702.AT2G37190.1	0	0.972	0.796	0.9	0.248	0.999
AT1G41880	AT2G01250	3702.AT1G41880.1	3702.AT2G01250.1	0	0.982	0.764	0.9	0.092	0.999
AT1G41880	AT2G37600	3702.AT1G41880.1	3702.AT2G37600.2	0	0.956	0.796	0.9	0.482	0.999
AT1G41880	RPL24A	3702.AT1G41880.1	3702.AT2G36620.1	0	0.985	0.826	0.9	0.09	0.999
AT1G41880	EMB2207	3702.AT1G41880.1	3702.AT1G43170.8	0	0.933	0.826	0.9	0.332	0.999
AT1G41880	AT2G32060	3702.AT1G41880.1	3702.AT2G32060.1	0	0.983	0.826	0.9	0.104	0.999
AT1G41880	AT3G04840	3702.AT1G41880.1	3702.AT3G04840.1	0	0.986	0.826	0.9	0.141	0.999
AT1G41880	AT3G05560	3702.AT1G41880.1	3702.AT3G05560.3	0	0.983	0.796	0.9	0.226	0.999
AT1G48830	emb2386	3702.AT1G48830.1	3702.AT1G02780.1	0	0.952	0.796	0.9	0.242	0.999
AT1G48830	RIG	3702.AT1G48830.1	3702.AT1G04270.1	0	0.879	0.735	0.9	0.155	0.996
AT1G48830	RPL21A	3702.AT1G48830.1	3702.AT1G09590.1	0	0.98	0.796	0	0.09	0.995
AT1G48830	SAC52	3702.AT1G48830.1	3702.AT1G14320.1	0	0.939	0.813	0.9	0.141	0.998
AT1G48830	ATARCA	3702.AT1G48830.1	3702.AT1G18080.1	0	0.946	0.813	0.72	0.072	0.997
AT1G48830	RPL27AB	3702.AT1G48830.1	3702.AT1G23290.1	0	0.973	0.813	0.9	0.268	0.999
AT1G48830	RPL10B	3702.AT1G48830.1	3702.AT1G26910.1	0	0.925	0.813	0.9	0.141	0.998
AT1G48830	RPL9B	3702.AT1G48830.1	3702.AT1G33120.1	0	0.918	0.813	0	0.448	0.99
AT1G48830	PGY2	3702.AT1G48830.1	3702.AT1G33140.1	0	0.918	0.813	0	0.448	0.99
AT1G48830	EMB2207	3702.AT1G48830.1	3702.AT1G43170.8	0	0.932	0.832	0.9	0.222	0.999
AT1G48830	RACK1B_AT	3702.AT1G48830.1	3702.AT1G48630.1	0	0.954	0.813	0.72	0.072	0.997
AT1G48830	AT3G02560	3702.AT1G48830.1	3702.AT3G02560.2	0.978	0.499	0	0.9	0	0.947
AT1G48830	AT2G44860	3702.AT1G48830.1	3702.AT2G44860.1	0	0.888	0.73	0	0.104	0.97
AT1G48830	AT2G27720	3702.AT1G48830.1	3702.AT2G27720.2	0	0.897	0.771	0	0.046	0.975
AT1G48830	AT1G57660	3702.AT1G48830.1	3702.AT1G57660.1	0	0.915	0.796	0	0.09	0.982
AT1G48830	AT1G80750	3702.AT1G48830.1	3702.AT1G80750.1	0	0.911	0.796	0	0.141	0.983
AT1G48830	AT1G57860.1	3702.AT1G48830.1	3702.AT1G57860.1	0	0.922	0.796	0	0.09	0.984
AT1G48830	AT2G44120	3702.AT1G48830.1	3702.AT2G44120.2	0	0.952	0.796	0	0.141	0.99
AT1G48830	LOS1	3702.AT1G48830.1	3702.AT1G56070.1	0	0.917	0.828	0	0.454	0.991
AT1G48830	XW6	3702.AT1G48830.1	3702.AT1G58380.1	0	0.856	0.735	0.9	0.081	0.996
AT1G48830	AT2G41840	3702.AT1G48830.1	3702.AT2G41840.1	0	0.87	0.735	0.9	0.081	0.996
AT1G48830	AT1G74270	3702.AT1G48830.1	3702.AT1G74270.1	0	0.922	0.796	0.9	0.388	0.998
AT1G48830	AT2G45710	3702.AT1G48830.1	3702.AT2G45710.1	0	0.92	0.796	0.9	0.271	0.998
AT1G48830	AT2G21580	3702.AT1G48830.1	3702.AT2G21580.1	0	0.938	0.796	0.9	0.278	0.998
AT1G48830	AT2G05220	3702.AT1G48830.1	3702.AT2G05220.2	0	0.922	0.796	0.9	0.37	0.998
AT1G48830	AT2G19740	3702.AT1G48830.1	3702.AT2G19740.1	0	0.919	0.813	0.9	0.316	0.998
AT1G48830	UBQ6	3702.AT1G48830.1	3702.AT2G47110.1	0	0.937	0.813	0.9	0.058	0.998
AT1G48830	AT2G09990	3702.AT1G48830.1	3702.AT2G09990.1	0	0.923	0.813	0.9	0.048	0.998
AT1G48830	AT2G40010	3702.AT1G48830.1	3702.AT2G40010.1	0	0.901	0.813	0.9	0.417	0.998
AT1G48830	AT2G25210	3702.AT1G48830.1	3702.AT2G25210.1	0	0.938	0.813	0.9	0.146	0.998
AT1G48830	AT3G02190	3702.AT1G48830.1	3702.AT3G02190.1	0	0.909	0.813	0.9	0.146	0.998
AT1G48830	AT1G70600	3702.AT1G48830.1	3702.AT1G70600.1	0	0.931	0.813	0.9	0.268	0.998
AT1G48830	RPL3B	3702.AT1G48830.1	3702.AT1G61580.1	0	0.91	0.832	0.9	0.222	0.998
AT1G48830	SAG24	3702.AT1G48830.1	3702.AT1G66580.1	0	0.909	0.813	0.9	0.141	0.998
AT1G48830	emb2171	3702.AT1G48830.1	3702.AT3G04400.1	0	0.912	0.752	0.9	0.269	0.998
AT1G48830	AT3G04230	3702.AT1G48830.1	3702.AT3G04230.1	0	0.902	0.813	0.9	0.048	0.998
AT1G48830	AT2G32220	3702.AT1G48830.1	3702.AT2G32220.1	0	0.911	0.813	0.9	0.223	0.998
AT1G48830	AT1G52300	3702.AT1G48830.1	3702.AT1G52300.1	0	0.94	0.813	0.9	0.075	0.998
AT1G48830	RPS5B	3702.AT1G48830.1	3702.AT2G37270.2	0	0.927	0.752	0.9	0.09	0.998
AT1G48830	AT2G39390	3702.AT1G48830.1	3702.AT2G39390.1	0	0.95	0.771	0.9	0.104	0.998
AT1G48830	AT2G27710	3702.AT1G48830.1	3702.AT2G27710.1	0	0.935	0.771	0.9	0.046	0.998
AT1G48830	AT2G47570	3702.AT1G48830.1	3702.AT2G47570.2	0	0.901	0.813	0.9	0.217	0.998
AT1G48830	RPSAb	3702.AT1G48830.1	3702.AT3G04770.1	0	0.91	0.832	0.9	0.078	0.998
AT1G48830	AT2G01250	3702.AT1G48830.1	3702.AT2G01250.1	0	0.966	0.796	0.72	0.141	0.998
AT1G48830	AT3G05560	3702.AT1G48830.1	3702.AT3G05560.3	0	0.94	0.813	0.9	0.072	0.998
AT1G48830	AT2G04390	3702.AT1G48830.1	3702.AT2G04390.1	0	0.916	0.796	0.9	0.37	0.998
AT1G48830	AT3G02080	3702.AT1G48830.1	3702.AT3G02080.1	0	0.953	0.813	0.9	0.445	0.999
AT1G48830	AT1G77940	3702.AT1G48830.1	3702.AT1G77940.1	0	0.949	0.796	0.9	0.21	0.999
AT1G48830	AT2G19730	3702.AT1G48830.1	3702.AT2G19730.3	0	0.979	0.804	0.9	0.047	0.999
AT1G48830	PGY1	3702.AT1G48830.1	3702.AT2G27530.1	0	0.957	0.813	0.9	0.223	0.999
AT1G48830	AT2G17360	3702.AT1G48830.1	3702.AT2G17360.1	0	0.953	0.813	0.9	0.371	0.999
AT1G48830	AT4G18100	3702.AT1G48830.1	3702.AT4G18100.1	0	0.955	0.832	0.9	0.265	0.999
AT1G48830	RPL16A	3702.AT1G48830.1	3702.AT2G42740.1	0	0.917	0.796	0.9	0.52	0.999
AT1G48830	P40	3702.AT1G48830.1	3702.AT1G72370.1	0	0.955	0.832	0.9	0.078	0.999
AT1G48830	AT2G47610	3702.AT1G48830.1	3702.AT2G47610.1	0	0.972	0.832	0.9	0.059	0.999
AT1G48830	AT1G74050	3702.AT1G48830.1	3702.AT1G74050.1	0	0.915	0.813	0.9	0.547	0.999
AT1G48830	AT2G20450	3702.AT1G48830.1	3702.AT2G20450.1	0	0.944	0.832	0.9	0.223	0.999
AT1G48830	AT1G74060	3702.AT1G48830.1	3702.AT1G74060.1	0	0.926	0.813	0.9	0.547	0.999
AT1G48830	AT2G31610	3702.AT1G48830.1	3702.AT2G31610.1	0	0.958	0.813	0.9	0.252	0.999
AT1G48830	AT2G36160	3702.AT1G48830.1	3702.AT2G36160.1	0	0.955	0.813	0.9	0.225	0.999
AT1G48830	RPL34	3702.AT1G48830.1	3702.AT1G69620.1	0	0.952	0.813	0.9	0.243	0.999
AT1G48830	AT2G40510	3702.AT1G48830.1	3702.AT2G40510.1	0	0.924	0.813	0.9	0.476	0.999
AT1G48830	EMB2296	3702.AT1G48830.1	3702.AT2G18020.1	0	0.943	0.796	0.9	0.419	0.999
AT1G48830	AT2G34480	3702.AT1G48830.1	3702.AT2G34480.1	0	0.966	0.796	0.9	0.349	0.999
AT1G48830	AT3G04920	3702.AT1G48830.1	3702.AT3G04920.1	0	0.946	0.832	0.9	0.497	0.999
AT1G48830	BBC1	3702.AT1G48830.1	3702.AT3G49010.3	0	0.964	0.813	0.9	0.384	0.999
AT1G48830	AT1G67430	3702.AT1G48830.1	3702.AT1G67430.1	0	0.969	0.832	0.9	0.144	0.999
AT1G48830	RPL23AA	3702.AT1G48830.1	3702.AT2G39460.2	0	0.984	0.832	0.9	0.147	0.999
AT1G48830	AT2G40590	3702.AT1G48830.1	3702.AT2G40590.1	0	0.932	0.813	0.9	0.476	0.999
AT1G48830	AT2G37190	3702.AT1G48830.1	3702.AT2G37190.1	0	0.963	0.813	0.9	0.208	0.999
AT1G48830	AT2G37600	3702.AT1G48830.1	3702.AT2G37600.2	0	0.947	0.813	0.9	0.143	0.999
AT1G48830	RPL24A	3702.AT1G48830.1	3702.AT2G36620.1	0	0.982	0.832	0.9	0.33	0.999
AT1G48830	AT2G32060	3702.AT1G48830.1	3702.AT2G32060.1	0	0.976	0.832	0.9	0.371	0.999
AT1G48830	AT3G04840	3702.AT1G48830.1	3702.AT3G04840.1	0	0.984	0.832	0.9	0.371	0.999
AT1G52300	emb2386	3702.AT1G52300.1	3702.AT1G02780.1	0	0.981	0.796	0.9	0.268	0.999
AT1G52300	RIG	3702.AT1G52300.1	3702.AT1G04270.1	0	0.891	0.762	0.9	0.269	0.997
AT1G52300	RPL21A	3702.AT1G52300.1	3702.AT1G09590.1	0	0.984	0.796	0.54	0	0.998
AT1G52300	SAC52	3702.AT1G52300.1	3702.AT1G14320.1	0	0.964	0.813	0.9	0.457	0.999
AT1G52300	ATARCA	3702.AT1G52300.1	3702.AT1G18080.1	0	0.904	0.813	0	0	0.981
AT1G52300	RPL27AB	3702.AT1G52300.1	3702.AT1G23290.1	0	0.985	0.83	0.9	0.207	0.999
AT1G52300	RPL10B	3702.AT1G52300.1	3702.AT1G26910.1	0	0.898	0.813	0.9	0	0.997
AT1G52300	RPL9B	3702.AT1G52300.1	3702.AT1G33120.1	0	0.941	0.813	0.54	0.332	0.996
AT1G52300	PGY2	3702.AT1G52300.1	3702.AT1G33140.1	0	0.952	0.813	0.54	0.332	0.996
AT1G52300	EMB2207	3702.AT1G52300.1	3702.AT1G43170.8	0	0.66	0.832	0.9	0.149	0.994
AT1G52300	RACK1B_AT	3702.AT1G52300.1	3702.AT1G48630.1	0	0.866	0.813	0	0	0.973
AT1G52300	LOS1	3702.AT1G52300.1	3702.AT1G56070.1	0	0.296	0.83	0	0.155	0.89
AT1G52300	AT1G80750	3702.AT1G52300.1	3702.AT1G80750.1	0	0.449	0.796	0.54	0.09	0.946
AT1G52300	AT2G44860	3702.AT1G52300.1	3702.AT2G44860.1	0	0.571	0.73	0.54	0.44	0.966
AT1G52300	AT2G44120	3702.AT1G52300.1	3702.AT2G44120.2	0	0.784	0.796	0.54	0.09	0.979
AT1G52300	AT2G01250	3702.AT1G52300.1	3702.AT2G01250.1	0	0.799	0.796	0.54	0.09	0.98
AT1G52300	RPL3B	3702.AT1G52300.1	3702.AT1G61580.1	0	0.431	0.832	0.9	0.149	0.99
AT1G52300	AT1G57860.1	3702.AT1G52300.1	3702.AT1G57860.1	0	0.929	0.796	0.54	0	0.992
AT1G52300	AT1G57660	3702.AT1G52300.1	3702.AT1G57660.1	0	0.929	0.796	0.54	0	0.992
AT1G52300	AT2G27720	3702.AT1G52300.1	3702.AT2G27720.2	0	0.954	0.771	0.54	0.263	0.995
AT1G52300	XW6	3702.AT1G52300.1	3702.AT1G58380.1	0	0.795	0.795	0.9	0.141	0.995
AT1G52300	UBQ6	3702.AT1G52300.1	3702.AT2G47110.1	0	0.982	0.813	0	0.09	0.996
AT1G52300	AT2G40010	3702.AT1G52300.1	3702.AT2G40010.1	0	0.862	0.813	0.9	0.269	0.997
AT1G52300	SAG24	3702.AT1G52300.1	3702.AT1G66580.1	0	0.882	0.813	0.9	0	0.997
AT1G52300	AT2G47570	3702.AT1G52300.1	3702.AT2G47570.2	0	0.899	0.813	0.9	0	0.997
AT1G52300	AT2G41840	3702.AT1G52300.1	3702.AT2G41840.1	0	0.881	0.795	0.9	0.141	0.997
AT1G52300	AT2G45710	3702.AT1G52300.1	3702.AT2G45710.1	0	0.914	0.796	0.9	0.332	0.998
AT1G52300	RPL16A	3702.AT1G52300.1	3702.AT2G42740.1	0	0.929	0.796	0.9	0.376	0.998
AT1G52300	AT3G02190	3702.AT1G52300.1	3702.AT3G02190.1	0	0.908	0.813	0.9	0.446	0.998
AT1G52300	AT3G04230	3702.AT1G52300.1	3702.AT3G04230.1	0	0.906	0.834	0.9	0.129	0.998
AT1G52300	RPSAb	3702.AT1G52300.1	3702.AT3G04770.1	0	0.907	0.832	0.9	0.269	0.998
AT1G52300	AT3G02080	3702.AT1G52300.1	3702.AT3G02080.1	0	0.985	0.813	0.9	0.78	0.999
AT1G52300	AT1G74270	3702.AT1G52300.1	3702.AT1G74270.1	0	0.948	0.829	0.9	0.076	0.999
AT1G52300	AT1G77940	3702.AT1G52300.1	3702.AT1G77940.1	0	0.981	0.796	0.9	0.458	0.999
AT1G52300	AT2G19730	3702.AT1G52300.1	3702.AT2G19730.3	0	0.968	0.835	0.9	0.09	0.999
AT1G52300	AT2G21580	3702.AT1G52300.1	3702.AT2G21580.1	0	0.981	0.796	0.9	0.274	0.999
AT1G52300	AT2G05220	3702.AT1G52300.1	3702.AT2G05220.2	0	0.93	0.827	0.9	0.438	0.999
AT1G52300	PGY1	3702.AT1G52300.1	3702.AT2G27530.1	0	0.978	0.813	0.9	0.074	0.999
AT1G52300	AT2G17360	3702.AT1G52300.1	3702.AT2G17360.1	0	0.951	0.813	0.9	0.221	0.999
AT1G52300	AT2G19740	3702.AT1G52300.1	3702.AT2G19740.1	0	0.952	0.835	0.9	0	0.999
AT1G52300	AT4G18100	3702.AT1G52300.1	3702.AT4G18100.1	0	0.985	0.839	0.9	0.42	0.999
AT1G52300	P40	3702.AT1G52300.1	3702.AT1G72370.1	0	0.981	0.832	0.9	0.269	0.999
AT1G52300	AT2G09990	3702.AT1G52300.1	3702.AT2G09990.1	0	0.946	0.834	0.9	0.129	0.999
AT1G52300	AT2G47610	3702.AT1G52300.1	3702.AT2G47610.1	0	0.956	0.84	0.9	0.449	0.999
AT1G52300	AT1G74050	3702.AT1G52300.1	3702.AT1G74050.1	0	0.927	0.813	0.9	0.269	0.998
AT1G52300	AT2G20450	3702.AT1G52300.1	3702.AT2G20450.1	0	0.968	0.839	0.9	0.871	0.999
AT1G52300	AT2G25210	3702.AT1G52300.1	3702.AT2G25210.1	0	0.982	0.813	0.9	0.446	0.999
AT1G52300	AT1G70600	3702.AT1G52300.1	3702.AT1G70600.1	0	0.94	0.83	0.9	0.207	0.999
AT1G52300	AT1G74060	3702.AT1G52300.1	3702.AT1G74060.1	0	0.936	0.813	0.9	0.269	0.999
AT1G52300	emb2171	3702.AT1G52300.1	3702.AT3G04400.1	0	0.978	0.752	0.9	0	0.999
AT1G52300	AT2G31610	3702.AT1G52300.1	3702.AT2G31610.1	0	0.952	0.813	0.9	0.174	0.999
AT1G52300	AT2G36160	3702.AT1G52300.1	3702.AT2G36160.1	0	0.971	0.813	0.9	0.775	0.999
AT1G52300	RPL34	3702.AT1G52300.1	3702.AT1G69620.1	0	0.985	0.813	0.9	0.912	0.999
AT1G52300	AT2G40510	3702.AT1G52300.1	3702.AT2G40510.1	0	0.916	0.831	0.9	0.479	0.999
AT1G52300	AT2G32220	3702.AT1G52300.1	3702.AT2G32220.1	0	0.906	0.834	0.9	0.349	0.998
AT1G52300	EMB2296	3702.AT1G52300.1	3702.AT2G18020.1	0	0.975	0.832	0.9	0.376	0.999
AT1G52300	RPS5B	3702.AT1G52300.1	3702.AT2G37270.2	0	0.956	0.76	0.9	0.58	0.999
AT1G52300	AT2G39390	3702.AT1G52300.1	3702.AT2G39390.1	0	0.962	0.771	0.9	0.204	0.999
AT1G52300	AT2G27710	3702.AT1G52300.1	3702.AT2G27710.1	0	0.963	0.771	0.9	0.263	0.999
AT1G52300	AT2G34480	3702.AT1G52300.1	3702.AT2G34480.1	0	0.985	0.836	0.9	0.053	0.999
AT1G52300	AT3G04920	3702.AT1G52300.1	3702.AT3G04920.1	0	0.966	0.839	0.9	0.782	0.999
AT1G52300	BBC1	3702.AT1G52300.1	3702.AT3G49010.3	0	0.981	0.834	0.9	0.269	0.999
AT1G52300	AT1G67430	3702.AT1G52300.1	3702.AT1G67430.1	0	0.984	0.837	0.9	0.459	0.999
AT1G52300	RPL23AA	3702.AT1G52300.1	3702.AT2G39460.2	0	0.984	0.832	0.9	0.707	0.999
AT1G52300	AT3G02560	3702.AT1G52300.1	3702.AT3G02560.2	0	0.974	0.813	0.9	0.075	0.999
AT1G52300	AT2G40590	3702.AT1G52300.1	3702.AT2G40590.1	0	0.935	0.831	0.9	0.479	0.999
AT1G52300	AT2G37190	3702.AT1G52300.1	3702.AT2G37190.1	0	0.984	0.831	0.9	0.044	0.999
AT1G52300	AT2G37600	3702.AT1G52300.1	3702.AT2G37600.2	0	0.933	0.813	0.9	0.427	0.999
AT1G52300	RPL24A	3702.AT1G52300.1	3702.AT2G36620.1	0	0.982	0.838	0.9	0.237	0.999
AT1G52300	AT2G32060	3702.AT1G52300.1	3702.AT2G32060.1	0	0.974	0.832	0.9	0.072	0.999
AT1G52300	AT3G04840	3702.AT1G52300.1	3702.AT3G04840.1	0	0.979	0.837	0.9	0.264	0.999
AT1G52300	AT3G05560	3702.AT1G52300.1	3702.AT3G05560.3	0	0.974	0.831	0.9	0.402	0.999
AT1G52300	AT2G04390	3702.AT1G52300.1	3702.AT2G04390.1	0	0.915	0.827	0.9	0.438	0.999
AT1G57660	emb2386	3702.AT1G57660.1	3702.AT1G02780.1	0	0.899	0.764	0.9	0.475	0.998
AT1G57660	RIG	3702.AT1G57660.1	3702.AT1G04270.1	0	0.827	0.73	0	0.229	0.961
AT1G57660	RPL21A	3702.AT1G57660.1	3702.AT1G09590.1	0.985	0.263	0	0.9	0	0.923
AT1G57660	SAC52	3702.AT1G57660.1	3702.AT1G14320.1	0	0.922	0.796	0.9	0.455	0.999
AT1G57660	ATARCA	3702.AT1G57660.1	3702.AT1G18080.1	0	0.915	0.795	0	0.095	0.982
AT1G57660	RPL27AB	3702.AT1G57660.1	3702.AT1G23290.1	0	0.923	0.796	0.9	0.46	0.999
AT1G57660	RPL10B	3702.AT1G57660.1	3702.AT1G26910.1	0	0.911	0.796	0.54	0.551	0.995
AT1G57660	RPL9B	3702.AT1G57660.1	3702.AT1G33120.1	0	0.915	0.796	0.9	0.494	0.999
AT1G57660	PGY2	3702.AT1G57660.1	3702.AT1G33140.1	0	0.915	0.796	0.9	0.494	0.999
AT1G57660	EMB2207	3702.AT1G57660.1	3702.AT1G43170.8	0	0.921	0.826	0.9	0.618	0.999
AT1G57660	RACK1B_AT	3702.AT1G57660.1	3702.AT1G48630.1	0	0.922	0.795	0	0.057	0.983
AT1G57660	LOS1	3702.AT1G57660.1	3702.AT1G56070.1	0	0.903	0.817	0	0.353	0.987
AT1G57660	AT1G57860.1	3702.AT1G57660.1	3702.AT1G57860.1	0.985	0	0	0.9	0	0.9
AT1G57660	XW6	3702.AT1G57660.1	3702.AT1G58380.1	0	0.791	0.73	0	0.047	0.941
AT1G57660	RPS5B	3702.AT1G57660.1	3702.AT2G37270.2	0	0.829	0.732	0	0.329	0.966
AT1G57660	AT2G21580	3702.AT1G57660.1	3702.AT2G21580.1	0	0.905	0.764	0	0.044	0.976
AT1G57660	AT2G45710	3702.AT1G57660.1	3702.AT2G45710.1	0	0.887	0.764	0	0.365	0.981
AT1G57660	AT2G41840	3702.AT1G57660.1	3702.AT2G41840.1	0	0.835	0.73	0	0.615	0.981
AT1G57660	AT2G05220	3702.AT1G57660.1	3702.AT2G05220.2	0	0.898	0.764	0	0.379	0.983
AT1G57660	AT2G40010	3702.AT1G57660.1	3702.AT2G40010.1	0	0.898	0.796	0	0.269	0.983
AT1G57660	AT2G40590	3702.AT1G57660.1	3702.AT2G40590.1	0	0.912	0.796	0	0.17	0.983
AT1G57660	AT3G04230	3702.AT1G57660.1	3702.AT3G04230.1	0	0.898	0.796	0	0.331	0.984
AT1G57660	AT2G27720	3702.AT1G57660.1	3702.AT2G27720.2	0	0.856	0.773	0.54	0.073	0.984
AT1G57660	AT2G40510	3702.AT1G57660.1	3702.AT2G40510.1	0	0.915	0.796	0	0.17	0.984
AT1G57660	AT2G27710	3702.AT1G57660.1	3702.AT2G27710.1	0	0.862	0.773	0.54	0.073	0.984
AT1G57660	AT3G02560	3702.AT1G57660.1	3702.AT3G02560.2	0	0.922	0.796	0	0.09	0.984
AT1G57660	UBQ6	3702.AT1G57660.1	3702.AT2G47110.1	0	0.928	0.796	0	0.077	0.985
AT1G57660	AT2G31610	3702.AT1G57660.1	3702.AT2G31610.1	0	0.92	0.814	0	0.077	0.985
AT1G57660	AT2G25210	3702.AT1G57660.1	3702.AT2G25210.1	0	0.916	0.796	0	0.264	0.986
AT1G57660	RPSAb	3702.AT1G57660.1	3702.AT3G04770.1	0	0.906	0.826	0	0.216	0.986
AT1G57660	AT2G09990	3702.AT1G57660.1	3702.AT2G09990.1	0	0.916	0.796	0	0.331	0.987
AT1G57660	AT2G32060	3702.AT1G57660.1	3702.AT2G32060.1	0	0.929	0.826	0	0.193	0.989
AT1G57660	AT3G02080	3702.AT1G57660.1	3702.AT3G02080.1	0	0.923	0.796	0	0.31	0.988
AT1G57660	AT2G17360	3702.AT1G57660.1	3702.AT2G17360.1	0	0.922	0.796	0	0.417	0.99
AT1G57660	AT2G36160	3702.AT1G57660.1	3702.AT2G36160.1	0	0.923	0.796	0	0.452	0.99
AT1G57660	AT3G04840	3702.AT1G57660.1	3702.AT3G04840.1	0	0.93	0.826	0	0.141	0.988
AT1G57660	AT2G44120	3702.AT1G57660.1	3702.AT2G44120.2	0	0.906	0.764	0.54	0.348	0.992
AT1G57660	AT2G47570	3702.AT1G57660.1	3702.AT2G47570.2	0	0.898	0.796	0.54	0.269	0.992
AT1G57660	AT3G04920	3702.AT1G57660.1	3702.AT3G04920.1	0	0.925	0.826	0	0.548	0.993
AT1G57660	AT2G04390	3702.AT1G57660.1	3702.AT2G04390.1	0	0.887	0.764	0	0.767	0.993
AT1G57660	P40	3702.AT1G57660.1	3702.AT1G72370.1	0	0.925	0.826	0	0.628	0.994
AT1G57660	AT2G44860	3702.AT1G57660.1	3702.AT2G44860.1	0	0.795	0.702	0.9	0.33	0.995
AT1G57660	AT2G39390	3702.AT1G57660.1	3702.AT2G39390.1	0	0.857	0.74	0.9	0.09	0.996
AT1G57660	AT1G74270	3702.AT1G57660.1	3702.AT1G74270.1	0	0.893	0.764	0.9	0.141	0.997
AT1G57660	AT1G77940	3702.AT1G57660.1	3702.AT1G77940.1	0	0.903	0.764	0.9	0.077	0.997
AT1G57660	SAG24	3702.AT1G57660.1	3702.AT1G66580.1	0	0.898	0.796	0.9	0	0.997
AT1G57660	emb2171	3702.AT1G57660.1	3702.AT3G04400.1	0	0.833	0.732	0.9	0.593	0.997
AT1G57660	AT1G80750	3702.AT1G57660.1	3702.AT1G80750.1	0	0.888	0.764	0.9	0.348	0.998
AT1G57660	RPL16A	3702.AT1G57660.1	3702.AT2G42740.1	0	0.889	0.764	0.9	0.607	0.998
AT1G57660	AT1G74050	3702.AT1G57660.1	3702.AT1G74050.1	0	0.914	0.796	0.9	0.181	0.998
AT1G57660	AT2G20450	3702.AT1G57660.1	3702.AT2G20450.1	0	0.926	0.826	0.9	0.071	0.998
AT1G57660	AT3G02190	3702.AT1G57660.1	3702.AT3G02190.1	0	0.899	0.796	0.9	0.264	0.998
AT1G57660	RPL3B	3702.AT1G57660.1	3702.AT1G61580.1	0	0.908	0.826	0.9	0.269	0.998
AT1G57660	AT1G74060	3702.AT1G57660.1	3702.AT1G74060.1	0	0.912	0.796	0.9	0.181	0.998
AT1G57660	RPL34	3702.AT1G57660.1	3702.AT1G69620.1	0	0.923	0.796	0.9	0.372	0.998
AT1G57660	AT2G32220	3702.AT1G57660.1	3702.AT2G32220.1	0	0.898	0.796	0.9	0.251	0.998
AT1G57660	RPL23AA	3702.AT1G57660.1	3702.AT2G39460.2	0	0.926	0.826	0.9	0.229	0.998
AT1G57660	AT2G01250	3702.AT1G57660.1	3702.AT2G01250.1	0	0.916	0.764	0.9	0.348	0.998
AT1G57660	AT2G37600	3702.AT1G57660.1	3702.AT2G37600.2	0	0.914	0.796	0.9	0.23	0.998
AT1G57660	AT2G19730	3702.AT1G57660.1	3702.AT2G19730.3	0	0.937	0.815	0.9	0.777	0.999
AT1G57660	PGY1	3702.AT1G57660.1	3702.AT2G27530.1	0	0.92	0.796	0.9	0.482	0.999
AT1G57660	AT2G19740	3702.AT1G57660.1	3702.AT2G19740.1	0	0.911	0.796	0.9	0.48	0.998
AT1G57660	AT4G18100	3702.AT1G57660.1	3702.AT4G18100.1	0	0.939	0.826	0.9	0.564	0.999
AT1G57660	AT2G47610	3702.AT1G57660.1	3702.AT2G47610.1	0	0.926	0.826	0.9	0.441	0.999
AT1G57660	AT1G70600	3702.AT1G57660.1	3702.AT1G70600.1	0	0.923	0.796	0.9	0.46	0.999
AT1G57660	EMB2296	3702.AT1G57660.1	3702.AT2G18020.1	0	0.917	0.764	0.9	0.561	0.999
AT1G57660	AT2G34480	3702.AT1G57660.1	3702.AT2G34480.1	0	0.905	0.764	0.9	0.577	0.998
AT1G57660	BBC1	3702.AT1G57660.1	3702.AT3G49010.3	0	0.921	0.796	0.9	0.542	0.999
AT1G57660	AT1G67430	3702.AT1G57660.1	3702.AT1G67430.1	0	0.927	0.826	0.9	0.654	0.999
AT1G57660	AT2G37190	3702.AT1G57660.1	3702.AT2G37190.1	0	0.921	0.796	0.9	0.49	0.999
AT1G57660	RPL24A	3702.AT1G57660.1	3702.AT2G36620.1	0	0.926	0.826	0.9	0.331	0.999
AT1G57660	AT3G05560	3702.AT1G57660.1	3702.AT3G05560.3	0	0.928	0.796	0.9	0.461	0.999
AT1G57860.1	emb2386	3702.AT1G57860.1	3702.AT1G02780.1	0	0.898	0.764	0.9	0.475	0.998
AT1G57860.1	RIG	3702.AT1G57860.1	3702.AT1G04270.1	0	0.81	0.73	0	0.229	0.957
AT1G57860.1	RPL21A	3702.AT1G57860.1	3702.AT1G09590.1	0.985	0.339	0	0.9	0	0.931
AT1G57860.1	SAC52	3702.AT1G57860.1	3702.AT1G14320.1	0	0.911	0.796	0.9	0.455	0.998
AT1G57860.1	ATARCA	3702.AT1G57860.1	3702.AT1G18080.1	0	0.913	0.795	0	0.095	0.982
AT1G57860.1	RPL27AB	3702.AT1G57860.1	3702.AT1G23290.1	0	0.93	0.796	0.9	0.46	0.999
AT1G57860.1	RPL10B	3702.AT1G57860.1	3702.AT1G26910.1	0	0.91	0.796	0.54	0.551	0.995
AT1G57860.1	RPL9B	3702.AT1G57860.1	3702.AT1G33120.1	0	0.916	0.796	0.9	0.494	0.999
AT1G57860.1	PGY2	3702.AT1G57860.1	3702.AT1G33140.1	0	0.912	0.796	0.9	0.494	0.998
AT1G57860.1	EMB2207	3702.AT1G57860.1	3702.AT1G43170.8	0	0.912	0.826	0.9	0.618	0.999
AT1G57860.1	RACK1B_AT	3702.AT1G57860.1	3702.AT1G48630.1	0	0.92	0.795	0	0.057	0.983
AT1G57860.1	LOS1	3702.AT1G57860.1	3702.AT1G56070.1	0	0.903	0.817	0	0.353	0.987
AT1G57860.1	XW6	3702.AT1G57860.1	3702.AT1G58380.1	0	0.789	0.73	0	0.047	0.941
AT1G57860.1	RPS5B	3702.AT1G57860.1	3702.AT2G37270.2	0	0.826	0.732	0	0.329	0.966
AT1G57860.1	AT2G21580	3702.AT1G57860.1	3702.AT2G21580.1	0	0.902	0.764	0	0.044	0.976
AT1G57860.1	AT2G41840	3702.AT1G57860.1	3702.AT2G41840.1	0	0.806	0.73	0	0.615	0.978
AT1G57860.1	UBQ6	3702.AT1G57860.1	3702.AT2G47110.1	0	0.911	0.796	0	0.077	0.981
AT1G57860.1	AT2G45710	3702.AT1G57860.1	3702.AT2G45710.1	0	0.894	0.764	0	0.365	0.982
AT1G57860.1	AT2G05220	3702.AT1G57860.1	3702.AT2G05220.2	0	0.89	0.764	0	0.379	0.982
AT1G57860.1	AT2G40510	3702.AT1G57860.1	3702.AT2G40510.1	0	0.906	0.796	0	0.17	0.982
AT1G57860.1	AT2G40010	3702.AT1G57860.1	3702.AT2G40010.1	0	0.898	0.796	0	0.269	0.983
AT1G57860.1	AT2G27720	3702.AT1G57860.1	3702.AT2G27720.2	0	0.852	0.773	0.54	0.073	0.983
AT1G57860.1	AT3G02560	3702.AT1G57860.1	3702.AT3G02560.2	0	0.92	0.796	0	0.09	0.983
AT1G57860.1	AT2G27710	3702.AT1G57860.1	3702.AT2G27710.1	0	0.861	0.773	0.54	0.073	0.984
AT1G57860.1	AT2G40590	3702.AT1G57860.1	3702.AT2G40590.1	0	0.916	0.796	0	0.17	0.984
AT1G57860.1	AT2G25210	3702.AT1G57860.1	3702.AT2G25210.1	0	0.913	0.796	0	0.264	0.985
AT1G57860.1	AT2G31610	3702.AT1G57860.1	3702.AT2G31610.1	0	0.921	0.814	0	0.077	0.985
AT1G57860.1	RPSAb	3702.AT1G57860.1	3702.AT3G04770.1	0	0.904	0.826	0	0.216	0.985
AT1G57860.1	AT2G09990	3702.AT1G57860.1	3702.AT2G09990.1	0	0.91	0.796	0	0.331	0.986
AT1G57860.1	AT3G04230	3702.AT1G57860.1	3702.AT3G04230.1	0	0.91	0.796	0	0.331	0.986
AT1G57860.1	AT2G32060	3702.AT1G57860.1	3702.AT2G32060.1	0	0.923	0.826	0	0.193	0.988
AT1G57860.1	AT2G36160	3702.AT1G57860.1	3702.AT2G36160.1	0	0.915	0.796	0	0.452	0.989
AT1G57860.1	AT3G04840	3702.AT1G57860.1	3702.AT3G04840.1	0	0.92	0.826	0	0.141	0.987
AT1G57860.1	AT3G02080	3702.AT1G57860.1	3702.AT3G02080.1	0	0.922	0.796	0	0.31	0.988
AT1G57860.1	AT2G17360	3702.AT1G57860.1	3702.AT2G17360.1	0	0.93	0.796	0	0.417	0.99
AT1G57860.1	AT2G47570	3702.AT1G57860.1	3702.AT2G47570.2	0	0.898	0.796	0.54	0.269	0.992
AT1G57860.1	AT2G44120	3702.AT1G57860.1	3702.AT2G44120.2	0	0.914	0.764	0.54	0.348	0.993
AT1G57860.1	AT3G04920	3702.AT1G57860.1	3702.AT3G04920.1	0	0.927	0.826	0	0.548	0.993
AT1G57860.1	AT2G04390	3702.AT1G57860.1	3702.AT2G04390.1	0	0.888	0.764	0	0.767	0.993
AT1G57860.1	P40	3702.AT1G57860.1	3702.AT1G72370.1	0	0.915	0.826	0	0.628	0.994
AT1G57860.1	AT2G44860	3702.AT1G57860.1	3702.AT2G44860.1	0	0.819	0.702	0.9	0.33	0.995
AT1G57860.1	AT1G74270	3702.AT1G57860.1	3702.AT1G74270.1	0	0.906	0.764	0.9	0.141	0.997
AT1G57860.1	SAG24	3702.AT1G57860.1	3702.AT1G66580.1	0	0.902	0.796	0.9	0	0.997
AT1G57860.1	emb2171	3702.AT1G57860.1	3702.AT3G04400.1	0	0.815	0.732	0.9	0.593	0.997
AT1G57860.1	AT2G39390	3702.AT1G57860.1	3702.AT2G39390.1	0	0.888	0.74	0.9	0.09	0.997
AT1G57860.1	AT1G77940	3702.AT1G57860.1	3702.AT1G77940.1	0	0.923	0.764	0.9	0.077	0.998
AT1G57860.1	AT1G80750	3702.AT1G57860.1	3702.AT1G80750.1	0	0.885	0.764	0.9	0.348	0.998
AT1G57860.1	PGY1	3702.AT1G57860.1	3702.AT2G27530.1	0	0.915	0.796	0.9	0.482	0.998
AT1G57860.1	RPL16A	3702.AT1G57860.1	3702.AT2G42740.1	0	0.9	0.764	0.9	0.607	0.998
AT1G57860.1	AT1G74050	3702.AT1G57860.1	3702.AT1G74050.1	0	0.902	0.796	0.9	0.181	0.998
AT1G57860.1	AT2G20450	3702.AT1G57860.1	3702.AT2G20450.1	0	0.933	0.826	0.9	0.071	0.998
AT1G57860.1	AT3G02190	3702.AT1G57860.1	3702.AT3G02190.1	0	0.9	0.796	0.9	0.264	0.998
AT1G57860.1	AT1G70600	3702.AT1G57860.1	3702.AT1G70600.1	0	0.917	0.796	0.9	0.46	0.998
AT1G57860.1	RPL3B	3702.AT1G57860.1	3702.AT1G61580.1	0	0.906	0.826	0.9	0.269	0.998
AT1G57860.1	AT1G74060	3702.AT1G57860.1	3702.AT1G74060.1	0	0.909	0.796	0.9	0.181	0.998
AT1G57860.1	RPL34	3702.AT1G57860.1	3702.AT1G69620.1	0	0.922	0.796	0.9	0.372	0.998
AT1G57860.1	AT2G32220	3702.AT1G57860.1	3702.AT2G32220.1	0	0.906	0.796	0.9	0.251	0.998
AT1G57860.1	EMB2296	3702.AT1G57860.1	3702.AT2G18020.1	0	0.907	0.764	0.9	0.561	0.998
AT1G57860.1	RPL23AA	3702.AT1G57860.1	3702.AT2G39460.2	0	0.933	0.826	0.9	0.229	0.998
AT1G57860.1	AT2G01250	3702.AT1G57860.1	3702.AT2G01250.1	0	0.909	0.764	0.9	0.348	0.998
AT1G57860.1	AT2G37600	3702.AT1G57860.1	3702.AT2G37600.2	0	0.915	0.796	0.9	0.23	0.998
AT1G57860.1	AT2G19730	3702.AT1G57860.1	3702.AT2G19730.3	0	0.933	0.815	0.9	0.777	0.999
AT1G57860.1	AT2G19740	3702.AT1G57860.1	3702.AT2G19740.1	0	0.925	0.796	0.9	0.48	0.999
AT1G57860.1	AT4G18100	3702.AT1G57860.1	3702.AT4G18100.1	0	0.926	0.826	0.9	0.564	0.999
AT1G57860.1	AT2G47610	3702.AT1G57860.1	3702.AT2G47610.1	0	0.919	0.826	0.9	0.441	0.999
AT1G57860.1	AT2G34480	3702.AT1G57860.1	3702.AT2G34480.1	0	0.897	0.764	0.9	0.577	0.998
AT1G57860.1	BBC1	3702.AT1G57860.1	3702.AT3G49010.3	0	0.917	0.796	0.9	0.542	0.999
AT1G57860.1	AT1G67430	3702.AT1G57860.1	3702.AT1G67430.1	0	0.919	0.826	0.9	0.654	0.999
AT1G57860.1	AT2G37190	3702.AT1G57860.1	3702.AT2G37190.1	0	0.929	0.796	0.9	0.49	0.999
AT1G57860.1	RPL24A	3702.AT1G57860.1	3702.AT2G36620.1	0	0.933	0.826	0.9	0.331	0.999
AT1G57860.1	AT3G05560	3702.AT1G57860.1	3702.AT3G05560.3	0	0.921	0.796	0.9	0.461	0.999
AT1G67430	emb2386	3702.AT1G67430.1	3702.AT1G02780.1	0	0.985	0.826	0.9	0.074	0.999
AT1G67430	RIG	3702.AT1G67430.1	3702.AT1G04270.1	0	0.941	0.784	0.9	0.206	0.998
AT1G67430	RPL21A	3702.AT1G67430.1	3702.AT1G09590.1	0	0.985	0.826	0.9	0.053	0.999
AT1G67430	SAC52	3702.AT1G67430.1	3702.AT1G14320.1	0	0.982	0.832	0.9	0.282	0.999
AT1G67430	ATARCA	3702.AT1G67430.1	3702.AT1G18080.1	0	0.981	0.832	0.72	0.075	0.999
AT1G67430	VAB3	3702.AT1G67430.1	3702.AT1G20260.1	0	0	0	0	0.7	0.7
AT1G67430	RPL27AB	3702.AT1G67430.1	3702.AT1G23290.1	0	0.985	0.832	0.9	0.23	0.999
AT1G67430	RPL10B	3702.AT1G67430.1	3702.AT1G26910.1	0	0.926	0.832	0.9	0.282	0.998
AT1G67430	RPL9B	3702.AT1G67430.1	3702.AT1G33120.1	0	0.942	0.832	0.9	0.23	0.999
AT1G67430	PGY2	3702.AT1G67430.1	3702.AT1G33140.1	0	0.965	0.832	0.9	0.23	0.999
AT1G67430	EMB2207	3702.AT1G67430.1	3702.AT1G43170.8	0	0.966	0.837	0.9	0.256	0.999
AT1G67430	RACK1B_AT	3702.AT1G67430.1	3702.AT1G48630.1	0	0.94	0.832	0.72	0.075	0.997
AT1G67430	LOS1	3702.AT1G67430.1	3702.AT1G56070.1	0	0.94	0.836	0	0.182	0.991
AT1G67430	XW6	3702.AT1G67430.1	3702.AT1G58380.1	0	0.931	0.779	0.9	0.252	0.998
AT1G67430	RPL3B	3702.AT1G67430.1	3702.AT1G61580.1	0	0.912	0.837	0.9	0.256	0.998
AT1G67430	SAG24	3702.AT1G67430.1	3702.AT1G66580.1	0	0.914	0.832	0.9	0.282	0.998
AT1G67430	AT2G44860	3702.AT1G67430.1	3702.AT2G44860.1	0	0.797	0.703	0.9	0.141	0.994
AT1G67430	AT2G27720	3702.AT1G67430.1	3702.AT2G27720.2	0	0.968	0.805	0.54	0	0.996
AT1G67430	UBQ6	3702.AT1G67430.1	3702.AT2G47110.1	0	0.983	0.832	0	0.235	0.997
AT1G67430	AT2G45710	3702.AT1G67430.1	3702.AT2G45710.1	0	0.917	0.826	0.9	0.167	0.998
AT1G67430	AT3G02190	3702.AT1G67430.1	3702.AT3G02190.1	0	0.91	0.832	0.9	0.371	0.998
AT1G67430	AT3G04230	3702.AT1G67430.1	3702.AT3G04230.1	0	0.906	0.832	0.9	0.196	0.998
AT1G67430	AT2G40510	3702.AT1G67430.1	3702.AT2G40510.1	0	0.934	0.832	0.9	0.185	0.998
AT1G67430	AT2G32220	3702.AT1G67430.1	3702.AT2G32220.1	0	0.917	0.832	0.9	0.049	0.998
AT1G67430	AT2G40590	3702.AT1G67430.1	3702.AT2G40590.1	0	0.933	0.832	0.9	0.185	0.998
AT1G67430	RPSAb	3702.AT1G67430.1	3702.AT3G04770.1	0	0.913	0.837	0.9	0.256	0.998
AT1G67430	AT2G04390	3702.AT1G67430.1	3702.AT2G04390.1	0	0.927	0.833	0.9	0.256	0.998
AT1G67430	AT3G02080	3702.AT1G67430.1	3702.AT3G02080.1	0	0.985	0.832	0.9	0.27	0.999
AT1G67430	AT1G74270	3702.AT1G67430.1	3702.AT1G74270.1	0	0.936	0.826	0.9	0.329	0.999
AT1G67430	AT1G77940	3702.AT1G67430.1	3702.AT1G77940.1	0	0.965	0.826	0.9	0.066	0.999
AT1G67430	AT2G19730	3702.AT1G67430.1	3702.AT2G19730.3	0	0.985	0.839	0.9	0.157	0.999
AT1G67430	AT2G21580	3702.AT1G67430.1	3702.AT2G21580.1	0	0.965	0.826	0.9	0.125	0.999
AT1G67430	AT2G05220	3702.AT1G67430.1	3702.AT2G05220.2	0	0.941	0.833	0.9	0.256	0.999
AT1G67430	AT1G80750	3702.AT1G67430.1	3702.AT1G80750.1	0	0.922	0.826	0.9	0.256	0.998
AT1G67430	PGY1	3702.AT1G67430.1	3702.AT2G27530.1	0	0.984	0.832	0.9	0.23	0.999
AT1G67430	AT2G17360	3702.AT1G67430.1	3702.AT2G17360.1	0	0.95	0.832	0.9	0.254	0.999
AT1G67430	AT2G19740	3702.AT1G67430.1	3702.AT2G19740.1	0	0.931	0.832	0.9	0.313	0.999
AT1G67430	AT4G18100	3702.AT1G67430.1	3702.AT4G18100.1	0	0.978	0.837	0.9	0.072	0.999
AT1G67430	RPL16A	3702.AT1G67430.1	3702.AT2G42740.1	0	0.926	0.826	0.9	0.23	0.998
AT1G67430	P40	3702.AT1G67430.1	3702.AT1G72370.1	0	0.986	0.837	0.9	0.256	0.999
AT1G67430	AT2G09990	3702.AT1G67430.1	3702.AT2G09990.1	0	0.95	0.832	0.9	0.196	0.999
AT1G67430	AT2G40010	3702.AT1G67430.1	3702.AT2G40010.1	0	0.905	0.832	0.9	0.216	0.998
AT1G67430	AT2G47610	3702.AT1G67430.1	3702.AT2G47610.1	0	0.986	0.85	0.9	0.142	0.999
AT1G67430	AT1G74050	3702.AT1G67430.1	3702.AT1G74050.1	0	0.94	0.832	0.9	0.305	0.999
AT1G67430	AT2G20450	3702.AT1G67430.1	3702.AT2G20450.1	0	0.956	0.841	0.9	0.24	0.999
AT1G67430	AT2G25210	3702.AT1G67430.1	3702.AT2G25210.1	0	0.968	0.832	0.9	0.371	0.999
AT1G67430	AT1G70600	3702.AT1G67430.1	3702.AT1G70600.1	0	0.935	0.832	0.9	0.23	0.999
AT1G67430	AT1G74060	3702.AT1G67430.1	3702.AT1G74060.1	0	0.95	0.832	0.9	0.305	0.999
AT1G67430	emb2171	3702.AT1G67430.1	3702.AT3G04400.1	0	0.972	0.796	0.9	0.328	0.999
AT1G67430	AT2G31610	3702.AT1G67430.1	3702.AT2G31610.1	0	0.955	0.832	0.9	0.26	0.999
AT1G67430	AT2G36160	3702.AT1G67430.1	3702.AT2G36160.1	0	0.982	0.832	0.9	0.23	0.999
AT1G67430	RPL34	3702.AT1G67430.1	3702.AT1G69620.1	0	0.985	0.832	0.9	0.329	0.999
AT1G67430	AT2G44120	3702.AT1G67430.1	3702.AT2G44120.2	0	0.984	0.826	0.54	0.256	0.998
AT1G67430	EMB2296	3702.AT1G67430.1	3702.AT2G18020.1	0	0.982	0.83	0.9	0.211	0.999
AT1G67430	RPS5B	3702.AT1G67430.1	3702.AT2G37270.2	0	0.981	0.828	0.9	0.216	0.999
AT1G67430	AT2G39390	3702.AT1G67430.1	3702.AT2G39390.1	0	0.95	0.808	0.9	0.504	0.999
AT1G67430	AT2G27710	3702.AT1G67430.1	3702.AT2G27710.1	0	0.985	0.805	0.9	0	0.999
AT1G67430	AT2G34480	3702.AT1G67430.1	3702.AT2G34480.1	0	0.986	0.828	0.9	0.668	0.999
AT1G67430	AT3G04920	3702.AT1G67430.1	3702.AT3G04920.1	0	0.963	0.837	0.9	0.27	0.999
AT1G67430	BBC1	3702.AT1G67430.1	3702.AT3G49010.3	0	0.986	0.832	0.9	0.724	0.999
AT1G67430	AT2G47570	3702.AT1G67430.1	3702.AT2G47570.2	0	0.905	0.832	0.9	0.547	0.999
AT1G67430	RPL23AA	3702.AT1G67430.1	3702.AT2G39460.2	0	0.982	0.837	0.9	0.543	0.999
AT1G67430	AT3G02560	3702.AT1G67430.1	3702.AT3G02560.2	0	0.982	0.832	0.9	0.144	0.999
AT1G67430	AT2G37190	3702.AT1G67430.1	3702.AT2G37190.1	0	0.983	0.832	0.9	0.239	0.999
AT1G67430	AT2G01250	3702.AT1G67430.1	3702.AT2G01250.1	0	0.965	0.826	0.9	0.256	0.999
AT1G67430	AT2G37600	3702.AT1G67430.1	3702.AT2G37600.2	0	0.937	0.832	0.9	0.179	0.999
AT1G67430	RPL24A	3702.AT1G67430.1	3702.AT2G36620.1	0	0.983	0.837	0.9	0.09	0.999
AT1G67430	AT2G32060	3702.AT1G67430.1	3702.AT2G32060.1	0	0.964	0.837	0.9	0.278	0.999
AT1G67430	AT3G04840	3702.AT1G67430.1	3702.AT3G04840.1	0	0.986	0.837	0.9	0.11	0.999
AT1G67430	AT2G41840	3702.AT1G67430.1	3702.AT2G41840.1	0	0.965	0.779	0.9	0.252	0.999
AT1G67430	AT3G05560	3702.AT1G67430.1	3702.AT3G05560.3	0	0.984	0.832	0.9	0.339	0.999
AT1G70600	emb2386	3702.AT1G70600.1	3702.AT1G02780.1	0	0.93	0.796	0.9	0.604	0.999
AT1G70600	RIG	3702.AT1G70600.1	3702.AT1G04270.1	0	0.876	0.742	0.9	0.343	0.997
AT1G70600	RPL21A	3702.AT1G70600.1	3702.AT1G09590.1	0	0.929	0.796	0.9	0.46	0.999
AT1G70600	SAC52	3702.AT1G70600.1	3702.AT1G14320.1	0	0.939	0.813	0.9	0.688	0.999
AT1G70600	ATARCA	3702.AT1G70600.1	3702.AT1G18080.1	0	0.933	0.813	0.72	0.042	0.996
AT1G70600	RPL27AB	3702.AT1G70600.1	3702.AT1G23290.1	0.984	0.448	0	0.9	0.921	0.943
AT1G70600	RPL10B	3702.AT1G70600.1	3702.AT1G26910.1	0	0.914	0.813	0.9	0.616	0.999
AT1G70600	RPL9B	3702.AT1G70600.1	3702.AT1G33120.1	0	0.936	0.83	0.9	0.251	0.999
AT1G70600	PGY2	3702.AT1G70600.1	3702.AT1G33140.1	0	0.931	0.83	0.9	0.707	0.999
AT1G70600	EMB2207	3702.AT1G70600.1	3702.AT1G43170.8	0	0.933	0.832	0.9	0.574	0.999
AT1G70600	RACK1B_AT	3702.AT1G70600.1	3702.AT1G48630.1	0	0.942	0.813	0.72	0.042	0.996
AT1G70600	LOS1	3702.AT1G70600.1	3702.AT1G56070.1	0	0.911	0.83	0	0.182	0.986
AT1G70600	XW6	3702.AT1G70600.1	3702.AT1G58380.1	0	0.85	0.786	0.9	0.36	0.997
AT1G70600	RPL3B	3702.AT1G70600.1	3702.AT1G61580.1	0	0.911	0.832	0.9	0.518	0.999
AT1G70600	SAG24	3702.AT1G70600.1	3702.AT1G66580.1	0	0.902	0.813	0.9	0.624	0.999
AT1G70600	RPL34	3702.AT1G70600.1	3702.AT1G69620.1	0	0.937	0.813	0.9	0.09	0.998
AT1G70600	UBQ6	3702.AT1G70600.1	3702.AT2G47110.1	0	0.933	0.813	0	0.431	0.992
AT1G70600	AT2G27720	3702.AT1G70600.1	3702.AT2G27720.2	0	0.928	0.763	0.54	0.237	0.993
AT1G70600	AT2G44860	3702.AT1G70600.1	3702.AT2G44860.1	0	0.807	0.73	0.9	0.143	0.994
AT1G70600	AT2G44120	3702.AT1G70600.1	3702.AT2G44120.2	0	0.93	0.796	0.54	0.491	0.996
AT1G70600	AT1G74270	3702.AT1G70600.1	3702.AT1G74270.1	0	0.921	0.796	0.9	0.418	0.998
AT1G70600	AT2G09990	3702.AT1G70600.1	3702.AT2G09990.1	0	0.923	0.813	0.9	0.195	0.998
AT1G70600	emb2171	3702.AT1G70600.1	3702.AT3G04400.1	0	0.912	0.752	0.9	0.216	0.998
AT1G70600	AT2G40510	3702.AT1G70600.1	3702.AT2G40510.1	0	0.924	0.813	0.9	0.048	0.998
AT1G70600	AT2G32220	3702.AT1G70600.1	3702.AT2G32220.1	0	0.907	0.813	0.9	0.118	0.998
AT1G70600	AT2G39390	3702.AT1G70600.1	3702.AT2G39390.1	0	0.925	0.771	0.9	0.27	0.998
AT1G70600	AT2G27710	3702.AT1G70600.1	3702.AT2G27710.1	0	0.937	0.763	0.9	0.237	0.998
AT1G70600	AT3G02560	3702.AT1G70600.1	3702.AT3G02560.2	0	0.924	0.813	0.9	0.268	0.998
AT1G70600	AT2G40590	3702.AT1G70600.1	3702.AT2G40590.1	0	0.919	0.813	0.9	0.048	0.998
AT1G70600	AT2G41840	3702.AT1G70600.1	3702.AT2G41840.1	0	0.884	0.786	0.9	0.36	0.998
AT1G70600	AT3G02080	3702.AT1G70600.1	3702.AT3G02080.1	0	0.933	0.813	0.9	0.332	0.999
AT1G70600	AT1G77940	3702.AT1G70600.1	3702.AT1G77940.1	0	0.929	0.796	0.9	0.493	0.999
AT1G70600	AT2G19730	3702.AT1G70600.1	3702.AT2G19730.3	0	0.943	0.83	0.9	0.774	0.999
AT1G70600	AT2G45710	3702.AT1G70600.1	3702.AT2G45710.1	0	0.914	0.796	0.9	0.653	0.999
AT1G70600	AT2G21580	3702.AT1G70600.1	3702.AT2G21580.1	0	0.936	0.796	0.9	0.445	0.999
AT1G70600	AT2G05220	3702.AT1G70600.1	3702.AT2G05220.2	0	0.921	0.829	0.9	0.454	0.999
AT1G70600	AT1G80750	3702.AT1G70600.1	3702.AT1G80750.1	0	0.907	0.796	0.9	0.491	0.998
AT1G70600	PGY1	3702.AT1G70600.1	3702.AT2G27530.1	0	0.937	0.813	0.9	0.66	0.999
AT1G70600	AT2G17360	3702.AT1G70600.1	3702.AT2G17360.1	0	0.932	0.813	0.9	0.526	0.999
AT1G70600	AT2G19740	3702.AT1G70600.1	3702.AT2G19740.1	0	0.923	0.813	0.9	0.533	0.999
AT1G70600	AT4G18100	3702.AT1G70600.1	3702.AT4G18100.1	0	0.943	0.832	0.9	0.565	0.999
AT1G70600	RPL16A	3702.AT1G70600.1	3702.AT2G42740.1	0	0.912	0.796	0.9	0.478	0.998
AT1G70600	P40	3702.AT1G70600.1	3702.AT1G72370.1	0	0.941	0.832	0.9	0.466	0.999
AT1G70600	AT2G40010	3702.AT1G70600.1	3702.AT2G40010.1	0	0.901	0.813	0.9	0.479	0.998
AT1G70600	AT2G47610	3702.AT1G70600.1	3702.AT2G47610.1	0	0.935	0.832	0.9	0.451	0.999
AT1G70600	AT1G74050	3702.AT1G70600.1	3702.AT1G74050.1	0	0.916	0.813	0.9	0.608	0.999
AT1G70600	AT2G20450	3702.AT1G70600.1	3702.AT2G20450.1	0	0.936	0.836	0.9	0.419	0.999
AT1G70600	AT2G25210	3702.AT1G70600.1	3702.AT2G25210.1	0	0.928	0.813	0.9	0.372	0.999
AT1G70600	AT3G02190	3702.AT1G70600.1	3702.AT3G02190.1	0	0.904	0.813	0.9	0.691	0.999
AT1G70600	AT1G74060	3702.AT1G70600.1	3702.AT1G74060.1	0	0.915	0.813	0.9	0.628	0.999
AT1G70600	AT2G31610	3702.AT1G70600.1	3702.AT2G31610.1	0	0.938	0.813	0.9	0.319	0.999
AT1G70600	AT2G36160	3702.AT1G70600.1	3702.AT2G36160.1	0	0.938	0.813	0.9	0.556	0.999
AT1G70600	AT3G04230	3702.AT1G70600.1	3702.AT3G04230.1	0	0.907	0.813	0.9	0.602	0.999
AT1G70600	EMB2296	3702.AT1G70600.1	3702.AT2G18020.1	0	0.941	0.809	0.9	0.53	0.999
AT1G70600	RPS5B	3702.AT1G70600.1	3702.AT2G37270.2	0	0.914	0.803	0.9	0.755	0.999
AT1G70600	AT2G34480	3702.AT1G70600.1	3702.AT2G34480.1	0	0.937	0.826	0.9	0.627	0.999
AT1G70600	AT3G04920	3702.AT1G70600.1	3702.AT3G04920.1	0	0.941	0.832	0.9	0.471	0.999
AT1G70600	BBC1	3702.AT1G70600.1	3702.AT3G49010.3	0	0.939	0.813	0.9	0.265	0.999
AT1G70600	AT2G47570	3702.AT1G70600.1	3702.AT2G47570.2	0	0.901	0.813	0.9	0.552	0.999
AT1G70600	RPL23AA	3702.AT1G70600.1	3702.AT2G39460.2	0	0.946	0.832	0.9	0.673	0.999
AT1G70600	RPSAb	3702.AT1G70600.1	3702.AT3G04770.1	0	0.912	0.832	0.9	0.466	0.999
AT1G70600	AT2G37190	3702.AT1G70600.1	3702.AT2G37190.1	0	0.935	0.813	0.9	0.454	0.999
AT1G70600	AT2G01250	3702.AT1G70600.1	3702.AT2G01250.1	0	0.942	0.796	0.9	0.491	0.999
AT1G70600	AT2G37600	3702.AT1G70600.1	3702.AT2G37600.2	0	0.925	0.813	0.9	0.779	0.999
AT1G70600	RPL24A	3702.AT1G70600.1	3702.AT2G36620.1	0	0.939	0.832	0.9	0.441	0.999
AT1G70600	AT2G32060	3702.AT1G70600.1	3702.AT2G32060.1	0	0.942	0.832	0.9	0.114	0.999
AT1G70600	AT3G04840	3702.AT1G70600.1	3702.AT3G04840.1	0	0.945	0.832	0.9	0.568	0.999
AT1G70600	AT3G05560	3702.AT1G70600.1	3702.AT3G05560.3	0	0.942	0.813	0.9	0.408	0.999
AT1G70600	AT2G04390	3702.AT1G70600.1	3702.AT2G04390.1	0	0.909	0.829	0.9	0.454	0.999
AT1G74050	emb2386	3702.AT1G74050.1	3702.AT1G02780.1	0	0.926	0.796	0.9	0.641	0.999
AT1G74050	RIG	3702.AT1G74050.1	3702.AT1G04270.1	0	0.858	0.735	0.9	0.364	0.997
AT1G74050	RPL21A	3702.AT1G74050.1	3702.AT1G09590.1	0	0.914	0.796	0.9	0.181	0.998
AT1G74050	SAC52	3702.AT1G74050.1	3702.AT1G14320.1	0	0.918	0.813	0.9	0.597	0.999
AT1G74050	ATARCA	3702.AT1G74050.1	3702.AT1G18080.1	0	0.924	0.813	0	0.09	0.985
AT1G74050	RPL27AB	3702.AT1G74050.1	3702.AT1G23290.1	0	0.918	0.813	0.9	0.484	0.999
AT1G74050	RPL10B	3702.AT1G74050.1	3702.AT1G26910.1	0	0.91	0.813	0.9	0.651	0.999
AT1G74050	RPL9B	3702.AT1G74050.1	3702.AT1G33120.1	0	0.924	0.813	0.9	0.547	0.999
AT1G74050	PGY2	3702.AT1G74050.1	3702.AT1G33140.1	0	0.918	0.813	0.9	0.547	0.999
AT1G74050	EMB2207	3702.AT1G74050.1	3702.AT1G43170.8	0	0.931	0.832	0.9	0.637	0.999
AT1G74050	RACK1B_AT	3702.AT1G74050.1	3702.AT1G48630.1	0	0.915	0.813	0	0.09	0.984
AT1G74050	LOS1	3702.AT1G74050.1	3702.AT1G56070.1	0	0.91	0.826	0	0.254	0.987
AT1G74050	XW6	3702.AT1G74050.1	3702.AT1G58380.1	0	0.822	0.735	0.9	0.445	0.997
AT1G74050	RPL3B	3702.AT1G74050.1	3702.AT1G61580.1	0	0.906	0.832	0.9	0.565	0.999
AT1G74050	SAG24	3702.AT1G74050.1	3702.AT1G66580.1	0	0.902	0.813	0.9	0.654	0.999
AT1G74050	RPL34	3702.AT1G74050.1	3702.AT1G69620.1	0	0.928	0.813	0.9	0.263	0.998
AT1G74050	P40	3702.AT1G74050.1	3702.AT1G72370.1	0	0.94	0.832	0.9	0.441	0.999
AT1G74050	AT1G74060	3702.AT1G74050.1	3702.AT1G74060.1	0.986	0.405	0	0.9	0.895	0.938
AT1G74050	UBQ6	3702.AT1G74050.1	3702.AT2G47110.1	0	0.925	0.813	0	0.208	0.988
AT1G74050	AT2G44860	3702.AT1G74050.1	3702.AT2G44860.1	0	0.642	0.62	0.9	0.371	0.99
AT1G74050	AT2G27720	3702.AT1G74050.1	3702.AT2G27720.2	0	0.915	0.77	0.54	0.358	0.993
AT1G74050	AT2G25210	3702.AT1G74050.1	3702.AT2G25210.1	0	0.809	0.813	0.9	0.09	0.996
AT1G74050	AT2G44120	3702.AT1G74050.1	3702.AT2G44120.2	0	0.936	0.796	0.54	0.485	0.996
AT1G74050	AT1G77940	3702.AT1G74050.1	3702.AT1G77940.1	0	0.915	0.796	0.9	0.329	0.998
AT1G74050	AT2G19730	3702.AT1G74050.1	3702.AT2G19730.3	0	0.931	0.651	0.9	0.479	0.998
AT1G74050	AT2G45710	3702.AT1G74050.1	3702.AT2G45710.1	0	0.901	0.796	0.9	0.446	0.998
AT1G74050	PGY1	3702.AT1G74050.1	3702.AT2G27530.1	0	0.924	0.813	0.9	0.231	0.998
AT1G74050	AT2G19740	3702.AT1G74050.1	3702.AT2G19740.1	0	0.914	0.813	0.9	0.174	0.998
AT1G74050	RPL16A	3702.AT1G74050.1	3702.AT2G42740.1	0	0.91	0.796	0.9	0.27	0.998
AT1G74050	AT2G40010	3702.AT1G74050.1	3702.AT2G40010.1	0	0.901	0.813	0.9	0.269	0.998
AT1G74050	AT3G02190	3702.AT1G74050.1	3702.AT3G02190.1	0	0.779	0.813	0.9	0.584	0.998
AT1G74050	emb2171	3702.AT1G74050.1	3702.AT3G04400.1	0	0.895	0.752	0.9	0.372	0.998
AT1G74050	AT2G40510	3702.AT1G74050.1	3702.AT2G40510.1	0	0.912	0.813	0.9	0.371	0.998
AT1G74050	AT2G32220	3702.AT1G74050.1	3702.AT2G32220.1	0	0.901	0.813	0.9	0.43	0.998
AT1G74050	RPS5B	3702.AT1G74050.1	3702.AT2G37270.2	0	0.895	0.752	0.9	0.38	0.998
AT1G74050	AT2G39390	3702.AT1G74050.1	3702.AT2G39390.1	0	0.909	0.771	0.9	0.439	0.998
AT1G74050	AT2G27710	3702.AT1G74050.1	3702.AT2G27710.1	0	0.908	0.77	0.9	0.358	0.998
AT1G74050	AT2G34480	3702.AT1G74050.1	3702.AT2G34480.1	0	0.923	0.796	0.9	0.415	0.998
AT1G74050	AT2G40590	3702.AT1G74050.1	3702.AT2G40590.1	0	0.912	0.813	0.9	0.371	0.998
AT1G74050	AT2G37190	3702.AT1G74050.1	3702.AT2G37190.1	0	0.933	0.813	0.9	0.109	0.998
AT1G74050	AT2G32060	3702.AT1G74050.1	3702.AT2G32060.1	0	0.926	0.832	0.9	0.117	0.998
AT1G74050	AT2G41840	3702.AT1G74050.1	3702.AT2G41840.1	0	0.882	0.735	0.9	0.62	0.998
AT1G74050	AT2G04390	3702.AT1G74050.1	3702.AT2G04390.1	0	0.906	0.796	0.9	0.478	0.998
AT1G74050	AT3G02080	3702.AT1G74050.1	3702.AT3G02080.1	0	0.939	0.813	0.9	0.495	0.999
AT1G74050	AT1G74270	3702.AT1G74050.1	3702.AT1G74270.1	0	0.905	0.796	0.9	0.67	0.999
AT1G74050	AT2G21580	3702.AT1G74050.1	3702.AT2G21580.1	0	0.929	0.796	0.9	0.44	0.999
AT1G74050	AT2G05220	3702.AT1G74050.1	3702.AT2G05220.2	0	0.922	0.796	0.9	0.478	0.999
AT1G74050	AT1G80750	3702.AT1G74050.1	3702.AT1G80750.1	0	0.91	0.796	0.9	0.485	0.998
AT1G74050	AT2G17360	3702.AT1G74050.1	3702.AT2G17360.1	0	0.938	0.813	0.9	0.331	0.999
AT1G74050	AT4G18100	3702.AT1G74050.1	3702.AT4G18100.1	0	0.928	0.832	0.9	0.265	0.999
AT1G74050	AT2G09990	3702.AT1G74050.1	3702.AT2G09990.1	0	0.918	0.813	0.9	0.502	0.999
AT1G74050	AT2G47610	3702.AT1G74050.1	3702.AT2G47610.1	0	0.941	0.832	0.9	0.567	0.999
AT1G74050	AT2G20450	3702.AT1G74050.1	3702.AT2G20450.1	0	0.92	0.832	0.9	0.581	0.999
AT1G74050	AT2G31610	3702.AT1G74050.1	3702.AT2G31610.1	0	0.931	0.813	0.9	0.562	0.999
AT1G74050	AT2G36160	3702.AT1G74050.1	3702.AT2G36160.1	0	0.932	0.813	0.9	0.85	0.999
AT1G74050	AT3G04230	3702.AT1G74050.1	3702.AT3G04230.1	0	0.902	0.813	0.9	0.77	0.999
AT1G74050	EMB2296	3702.AT1G74050.1	3702.AT2G18020.1	0	0.922	0.796	0.9	0.516	0.999
AT1G74050	AT3G04920	3702.AT1G74050.1	3702.AT3G04920.1	0	0.935	0.832	0.9	0.567	0.999
AT1G74050	BBC1	3702.AT1G74050.1	3702.AT3G49010.3	0	0.932	0.813	0.9	0.538	0.999
AT1G74050	AT2G47570	3702.AT1G74050.1	3702.AT2G47570.2	0	0.901	0.813	0.9	0.562	0.999
AT1G74050	RPL23AA	3702.AT1G74050.1	3702.AT2G39460.2	0	0.921	0.832	0.9	0.475	0.999
AT1G74050	AT3G02560	3702.AT1G74050.1	3702.AT3G02560.2	0	0.935	0.813	0.9	0.547	0.999
AT1G74050	RPSAb	3702.AT1G74050.1	3702.AT3G04770.1	0	0.906	0.832	0.9	0.441	0.999
AT1G74050	AT2G01250	3702.AT1G74050.1	3702.AT2G01250.1	0	0.931	0.796	0.9	0.485	0.999
AT1G74050	AT2G37600	3702.AT1G74050.1	3702.AT2G37600.2	0	0.915	0.813	0.9	0.45	0.999
AT1G74050	RPL24A	3702.AT1G74050.1	3702.AT2G36620.1	0	0.92	0.832	0.9	0.439	0.999
AT1G74050	AT3G04840	3702.AT1G74050.1	3702.AT3G04840.1	0	0.926	0.832	0.9	0.566	0.999
AT1G74050	AT3G05560	3702.AT1G74050.1	3702.AT3G05560.3	0	0.92	0.813	0.9	0.536	0.999
AT1G74060	emb2386	3702.AT1G74060.1	3702.AT1G02780.1	0	0.959	0.796	0.9	0.658	0.999
AT1G74060	RIG	3702.AT1G74060.1	3702.AT1G04270.1	0	0.871	0.735	0.9	0.364	0.997
AT1G74060	RPL21A	3702.AT1G74060.1	3702.AT1G09590.1	0	0.946	0.796	0.9	0.181	0.998
AT1G74060	SAC52	3702.AT1G74060.1	3702.AT1G14320.1	0	0.933	0.813	0.9	0.611	0.999
AT1G74060	ATARCA	3702.AT1G74060.1	3702.AT1G18080.1	0	0.937	0.813	0	0.09	0.988
AT1G74060	RPL27AB	3702.AT1G74060.1	3702.AT1G23290.1	0	0.933	0.813	0.9	0.484	0.999
AT1G74060	RPL10B	3702.AT1G74060.1	3702.AT1G26910.1	0	0.915	0.813	0.9	0.654	0.999
AT1G74060	RPL9B	3702.AT1G74060.1	3702.AT1G33120.1	0	0.92	0.813	0.9	0.547	0.999
AT1G74060	PGY2	3702.AT1G74060.1	3702.AT1G33140.1	0	0.945	0.813	0.9	0.547	0.999
AT1G74060	EMB2207	3702.AT1G74060.1	3702.AT1G43170.8	0	0.939	0.832	0.9	0.644	0.999
AT1G74060	RACK1B_AT	3702.AT1G74060.1	3702.AT1G48630.1	0	0.923	0.813	0	0.09	0.985
AT1G74060	LOS1	3702.AT1G74060.1	3702.AT1G56070.1	0	0.917	0.826	0	0.254	0.988
AT1G74060	XW6	3702.AT1G74060.1	3702.AT1G58380.1	0	0.842	0.735	0.9	0.445	0.997
AT1G74060	RPL3B	3702.AT1G74060.1	3702.AT1G61580.1	0	0.909	0.832	0.9	0.565	0.999
AT1G74060	SAG24	3702.AT1G74060.1	3702.AT1G66580.1	0	0.909	0.813	0.9	0.671	0.999
AT1G74060	RPL34	3702.AT1G74060.1	3702.AT1G69620.1	0	0.944	0.813	0.9	0.263	0.999
AT1G74060	P40	3702.AT1G74060.1	3702.AT1G72370.1	0	0.94	0.832	0.9	0.441	0.999
AT1G74060	UBQ6	3702.AT1G74060.1	3702.AT2G47110.1	0	0.937	0.813	0	0.208	0.99
AT1G74060	AT2G44860	3702.AT1G74060.1	3702.AT2G44860.1	0	0.668	0.62	0.9	0.371	0.991
AT1G74060	AT2G27720	3702.AT1G74060.1	3702.AT2G27720.2	0	0.925	0.77	0.54	0.358	0.994
AT1G74060	AT2G25210	3702.AT1G74060.1	3702.AT2G25210.1	0	0.829	0.813	0.9	0.09	0.996
AT1G74060	AT2G44120	3702.AT1G74060.1	3702.AT2G44120.2	0	0.931	0.796	0.54	0.485	0.996
AT1G74060	AT1G77940	3702.AT1G74060.1	3702.AT1G77940.1	0	0.923	0.796	0.9	0.329	0.998
AT1G74060	AT2G19730	3702.AT1G74060.1	3702.AT2G19730.3	0	0.939	0.651	0.9	0.479	0.998
AT1G74060	AT2G45710	3702.AT1G74060.1	3702.AT2G45710.1	0	0.904	0.796	0.9	0.446	0.998
AT1G74060	PGY1	3702.AT1G74060.1	3702.AT2G27530.1	0	0.938	0.813	0.9	0.231	0.998
AT1G74060	AT2G19740	3702.AT1G74060.1	3702.AT2G19740.1	0	0.925	0.813	0.9	0.174	0.998
AT1G74060	RPL16A	3702.AT1G74060.1	3702.AT2G42740.1	0	0.928	0.796	0.9	0.27	0.998
AT1G74060	AT2G40010	3702.AT1G74060.1	3702.AT2G40010.1	0	0.901	0.813	0.9	0.269	0.998
AT1G74060	AT3G02190	3702.AT1G74060.1	3702.AT3G02190.1	0	0.779	0.813	0.9	0.59	0.998
AT1G74060	emb2171	3702.AT1G74060.1	3702.AT3G04400.1	0	0.918	0.752	0.9	0.372	0.998
AT1G74060	AT2G40510	3702.AT1G74060.1	3702.AT2G40510.1	0	0.917	0.813	0.9	0.371	0.998
AT1G74060	AT2G32220	3702.AT1G74060.1	3702.AT2G32220.1	0	0.904	0.813	0.9	0.43	0.998
AT1G74060	RPS5B	3702.AT1G74060.1	3702.AT2G37270.2	0	0.909	0.752	0.9	0.401	0.998
AT1G74060	AT2G39390	3702.AT1G74060.1	3702.AT2G39390.1	0	0.918	0.771	0.9	0.439	0.998
AT1G74060	AT2G27710	3702.AT1G74060.1	3702.AT2G27710.1	0	0.927	0.77	0.9	0.358	0.998
AT1G74060	AT2G40590	3702.AT1G74060.1	3702.AT2G40590.1	0	0.922	0.813	0.9	0.371	0.998
AT1G74060	AT3G02080	3702.AT1G74060.1	3702.AT3G02080.1	0	0.94	0.813	0.9	0.495	0.999
AT1G74060	AT1G74270	3702.AT1G74060.1	3702.AT1G74270.1	0	0.911	0.796	0.9	0.673	0.999
AT1G74060	AT2G21580	3702.AT1G74060.1	3702.AT2G21580.1	0	0.952	0.796	0.9	0.44	0.999
AT1G74060	AT2G05220	3702.AT1G74060.1	3702.AT2G05220.2	0	0.927	0.796	0.9	0.478	0.999
AT1G74060	AT1G80750	3702.AT1G74060.1	3702.AT1G80750.1	0	0.911	0.796	0.9	0.485	0.998
AT1G74060	AT2G17360	3702.AT1G74060.1	3702.AT2G17360.1	0	0.945	0.813	0.9	0.331	0.999
AT1G74060	AT4G18100	3702.AT1G74060.1	3702.AT4G18100.1	0	0.942	0.832	0.9	0.265	0.999
AT1G74060	AT2G09990	3702.AT1G74060.1	3702.AT2G09990.1	0	0.924	0.813	0.9	0.502	0.999
AT1G74060	AT2G47610	3702.AT1G74060.1	3702.AT2G47610.1	0	0.965	0.832	0.9	0.567	0.999
AT1G74060	AT2G20450	3702.AT1G74060.1	3702.AT2G20450.1	0	0.932	0.832	0.9	0.581	0.999
AT1G74060	AT2G31610	3702.AT1G74060.1	3702.AT2G31610.1	0	0.934	0.813	0.9	0.562	0.999
AT1G74060	AT2G36160	3702.AT1G74060.1	3702.AT2G36160.1	0	0.956	0.813	0.9	0.534	0.999
AT1G74060	AT3G04230	3702.AT1G74060.1	3702.AT3G04230.1	0	0.903	0.813	0.9	0.775	0.999
AT1G74060	EMB2296	3702.AT1G74060.1	3702.AT2G18020.1	0	0.929	0.796	0.9	0.516	0.999
AT1G74060	AT2G34480	3702.AT1G74060.1	3702.AT2G34480.1	0	0.969	0.796	0.9	0.415	0.999
AT1G74060	AT3G04920	3702.AT1G74060.1	3702.AT3G04920.1	0	0.941	0.832	0.9	0.567	0.999
AT1G74060	BBC1	3702.AT1G74060.1	3702.AT3G49010.3	0	0.964	0.813	0.9	0.538	0.999
AT1G74060	AT2G47570	3702.AT1G74060.1	3702.AT2G47570.2	0	0.901	0.813	0.9	0.579	0.999
AT1G74060	RPL23AA	3702.AT1G74060.1	3702.AT2G39460.2	0	0.934	0.832	0.9	0.485	0.999
AT1G74060	AT3G02560	3702.AT1G74060.1	3702.AT3G02560.2	0	0.958	0.813	0.9	0.547	0.999
AT1G74060	RPSAb	3702.AT1G74060.1	3702.AT3G04770.1	0	0.913	0.832	0.9	0.441	0.999
AT1G74060	AT2G37190	3702.AT1G74060.1	3702.AT2G37190.1	0	0.953	0.813	0.9	0.109	0.999
AT1G74060	AT2G01250	3702.AT1G74060.1	3702.AT2G01250.1	0	0.947	0.796	0.9	0.485	0.999
AT1G74060	AT2G37600	3702.AT1G74060.1	3702.AT2G37600.2	0	0.923	0.813	0.9	0.45	0.999
AT1G74060	RPL24A	3702.AT1G74060.1	3702.AT2G36620.1	0	0.932	0.832	0.9	0.439	0.999
AT1G74060	AT2G32060	3702.AT1G74060.1	3702.AT2G32060.1	0	0.94	0.832	0.9	0.117	0.999
AT1G74060	AT3G04840	3702.AT1G74060.1	3702.AT3G04840.1	0	0.946	0.832	0.9	0.566	0.999
AT1G74060	AT2G41840	3702.AT1G74060.1	3702.AT2G41840.1	0	0.937	0.735	0.9	0.445	0.998
AT1G74060	AT3G05560	3702.AT1G74060.1	3702.AT3G05560.3	0	0.935	0.813	0.9	0.536	0.999
AT1G74060	AT2G04390	3702.AT1G74060.1	3702.AT2G04390.1	0	0.92	0.796	0.9	0.478	0.999
AT1G74270	emb2386	3702.AT1G74270.1	3702.AT1G02780.1	0	0.902	0.764	0.9	0.605	0.998
AT1G74270	RIG	3702.AT1G74270.1	3702.AT1G04270.1	0	0.809	0.731	0.9	0.34	0.996
AT1G74270	RPL21A	3702.AT1G74270.1	3702.AT1G09590.1	0	0.923	0.764	0.9	0.141	0.998
AT1G74270	SAC52	3702.AT1G74270.1	3702.AT1G14320.1	0	0.914	0.796	0.9	0.28	0.998
AT1G74270	ATARCA	3702.AT1G74270.1	3702.AT1G18080.1	0	0.908	0.796	0	0	0.98
AT1G74270	RPL27AB	3702.AT1G74270.1	3702.AT1G23290.1	0	0.948	0.796	0.9	0.054	0.998
AT1G74270	RPL10B	3702.AT1G74270.1	3702.AT1G26910.1	0	0.906	0.796	0.9	0.4	0.998
AT1G74270	RPL9B	3702.AT1G74270.1	3702.AT1G33120.1	0	0.912	0.796	0.9	0.449	0.998
AT1G74270	PGY2	3702.AT1G74270.1	3702.AT1G33140.1	0	0.923	0.796	0.9	0.449	0.999
AT1G74270	EMB2207	3702.AT1G74270.1	3702.AT1G43170.8	0	0.909	0.826	0.9	0.517	0.999
AT1G74270	RACK1B_AT	3702.AT1G74270.1	3702.AT1G48630.1	0	0.911	0.796	0	0	0.981
AT1G74270	LOS1	3702.AT1G74270.1	3702.AT1G56070.1	0	0.903	0.816	0	0	0.981
AT1G74270	XW6	3702.AT1G74270.1	3702.AT1G58380.1	0	0.788	0.754	0.9	0.183	0.995
AT1G74270	RPL3B	3702.AT1G74270.1	3702.AT1G61580.1	0	0.904	0.826	0.9	0.332	0.998
AT1G74270	SAG24	3702.AT1G74270.1	3702.AT1G66580.1	0	0.9	0.796	0.9	0.422	0.998
AT1G74270	RPL34	3702.AT1G74270.1	3702.AT1G69620.1	0	0.936	0.796	0.9	0.141	0.998
AT1G74270	P40	3702.AT1G74270.1	3702.AT1G72370.1	0	0.924	0.826	0.9	0.274	0.998
AT1G74270	UBQ6	3702.AT1G74270.1	3702.AT2G47110.1	0	0.923	0.796	0	0.331	0.988
AT1G74270	AT2G27720	3702.AT1G74270.1	3702.AT2G27720.2	0	0.888	0.74	0.54	0.213	0.988
AT1G74270	AT2G44120	3702.AT1G74270.1	3702.AT2G44120.2	0	0.906	0.764	0.54	0.092	0.989
AT1G74270	AT2G41840	3702.AT1G74270.1	3702.AT2G41840.1	0	0.802	0.754	0.9	0.183	0.995
AT1G74270	AT2G44860	3702.AT1G74270.1	3702.AT2G44860.1	0	0.82	0.702	0.9	0.344	0.996
AT1G74270	emb2171	3702.AT1G74270.1	3702.AT3G04400.1	0	0.844	0.732	0.9	0.194	0.996
AT1G74270	RPS5B	3702.AT1G74270.1	3702.AT2G37270.2	0	0.829	0.733	0.9	0.272	0.996
AT1G74270	AT1G80750	3702.AT1G74270.1	3702.AT1G80750.1	0	0.881	0.764	0.9	0.092	0.997
AT1G74270	AT2G40010	3702.AT1G74270.1	3702.AT2G40010.1	0	0.898	0.796	0.9	0.072	0.997
AT1G74270	AT2G27710	3702.AT1G74270.1	3702.AT2G27710.1	0	0.891	0.74	0.9	0.213	0.997
AT1G74270	AT2G01250	3702.AT1G74270.1	3702.AT2G01250.1	0	0.897	0.764	0.9	0.092	0.997
AT1G74270	AT1G77940	3702.AT1G74270.1	3702.AT1G77940.1	0	0.916	0.764	0.9	0.269	0.998
AT1G74270	AT2G45710	3702.AT1G74270.1	3702.AT2G45710.1	0	0.926	0.764	0.9	0.092	0.998
AT1G74270	AT2G21580	3702.AT1G74270.1	3702.AT2G21580.1	0	0.925	0.764	0.9	0.188	0.998
AT1G74270	AT2G05220	3702.AT1G74270.1	3702.AT2G05220.2	0	0.889	0.811	0.9	0.484	0.998
AT1G74270	PGY1	3702.AT1G74270.1	3702.AT2G27530.1	0	0.922	0.796	0.9	0.09	0.998
AT1G74270	AT2G17360	3702.AT1G74270.1	3702.AT2G17360.1	0	0.926	0.796	0.9	0.054	0.998
AT1G74270	RPL16A	3702.AT1G74270.1	3702.AT2G42740.1	0	0.895	0.764	0.9	0.473	0.998
AT1G74270	AT2G09990	3702.AT1G74270.1	3702.AT2G09990.1	0	0.92	0.796	0.9	0.053	0.998
AT1G74270	AT2G25210	3702.AT1G74270.1	3702.AT2G25210.1	0	0.951	0.796	0.9	0.041	0.998
AT1G74270	AT2G31610	3702.AT1G74270.1	3702.AT2G31610.1	0	0.922	0.796	0.9	0.281	0.998
AT1G74270	AT2G32220	3702.AT1G74270.1	3702.AT2G32220.1	0	0.91	0.796	0.9	0.462	0.998
AT1G74270	EMB2296	3702.AT1G74270.1	3702.AT2G18020.1	0	0.911	0.785	0.9	0.08	0.998
AT1G74270	AT2G39390	3702.AT1G74270.1	3702.AT2G39390.1	0	0.898	0.74	0.9	0.418	0.998
AT1G74270	AT2G34480	3702.AT1G74270.1	3702.AT2G34480.1	0	0.92	0.764	0.9	0.443	0.998
AT1G74270	BBC1	3702.AT1G74270.1	3702.AT3G49010.3	0	0.915	0.796	0.9	0.143	0.998
AT1G74270	AT2G47570	3702.AT1G74270.1	3702.AT2G47570.2	0	0.898	0.796	0.9	0.528	0.998
AT1G74270	AT3G02560	3702.AT1G74270.1	3702.AT3G02560.2	0	0.916	0.796	0.9	0.388	0.998
AT1G74270	RPSAb	3702.AT1G74270.1	3702.AT3G04770.1	0	0.906	0.826	0.9	0.274	0.998
AT1G74270	AT2G37190	3702.AT1G74270.1	3702.AT2G37190.1	0	0.935	0.796	0.9	0.248	0.998
AT1G74270	RPL24A	3702.AT1G74270.1	3702.AT2G36620.1	0	0.925	0.826	0.9	0.09	0.998
AT1G74270	AT2G32060	3702.AT1G74270.1	3702.AT2G32060.1	0	0.934	0.826	0.9	0.104	0.998
AT1G74270	AT3G04840	3702.AT1G74270.1	3702.AT3G04840.1	0	0.919	0.826	0.9	0.141	0.998
AT1G74270	AT3G05560	3702.AT1G74270.1	3702.AT3G05560.3	0	0.919	0.796	0.9	0.226	0.998
AT1G74270	AT2G04390	3702.AT1G74270.1	3702.AT2G04390.1	0	0.883	0.811	0.9	0.484	0.998
AT1G74270	AT3G02080	3702.AT1G74270.1	3702.AT3G02080.1	0	0.946	0.796	0.9	0.517	0.999
AT1G74270	AT2G19730	3702.AT1G74270.1	3702.AT2G19730.3	0	0.964	0.823	0.9	0.18	0.999
AT1G74270	AT2G19740	3702.AT1G74270.1	3702.AT2G19740.1	0	0.938	0.796	0.9	0.343	0.999
AT1G74270	AT4G18100	3702.AT1G74270.1	3702.AT4G18100.1	0	0.93	0.826	0.9	0.3	0.999
AT1G74270	AT2G47610	3702.AT1G74270.1	3702.AT2G47610.1	0	0.919	0.834	0.9	0.441	0.999
AT1G74270	AT2G20450	3702.AT1G74270.1	3702.AT2G20450.1	0	0.938	0.83	0.9	0.474	0.999
AT1G74270	AT3G02190	3702.AT1G74270.1	3702.AT3G02190.1	0	0.912	0.796	0.9	0.93	0.999
AT1G74270	AT2G36160	3702.AT1G74270.1	3702.AT2G36160.1	0	0.935	0.796	0.9	0.503	0.999
AT1G74270	AT3G04230	3702.AT1G74270.1	3702.AT3G04230.1	0	0.911	0.796	0.9	0.922	0.999
AT1G74270	AT2G40510	3702.AT1G74270.1	3702.AT2G40510.1	0	0.922	0.796	0.9	0.495	0.999
AT1G74270	AT3G04920	3702.AT1G74270.1	3702.AT3G04920.1	0	0.934	0.826	0.9	0.565	0.999
AT1G74270	RPL23AA	3702.AT1G74270.1	3702.AT2G39460.2	0	0.951	0.826	0.9	0.33	0.999
AT1G74270	AT2G40590	3702.AT1G74270.1	3702.AT2G40590.1	0	0.935	0.796	0.9	0.495	0.999
AT1G74270	AT2G37600	3702.AT1G74270.1	3702.AT2G37600.2	0	0.931	0.796	0.9	0.482	0.999
AT1G77940	emb2386	3702.AT1G77940.1	3702.AT1G02780.1	0	0.927	0.764	0.9	0.483	0.998
AT1G77940	RIG	3702.AT1G77940.1	3702.AT1G04270.1	0	0.864	0.73	0.9	0.287	0.997
AT1G77940	RPL21A	3702.AT1G77940.1	3702.AT1G09590.1	0	0.974	0.764	0.9	0.077	0.999
AT1G77940	SAC52	3702.AT1G77940.1	3702.AT1G14320.1	0	0.951	0.796	0.9	0.269	0.999
AT1G77940	ATARCA	3702.AT1G77940.1	3702.AT1G18080.1	0	0.929	0.796	0	0.118	0.986
AT1G77940	RPL27AB	3702.AT1G77940.1	3702.AT1G23290.1	0	0.972	0.796	0.9	0.493	0.999
AT1G77940	RPL10B	3702.AT1G77940.1	3702.AT1G26910.1	0	0.934	0.796	0.9	0.269	0.998
AT1G77940	RPL9B	3702.AT1G77940.1	3702.AT1G33120.1	0	0.933	0.796	0.9	0.495	0.999
AT1G77940	PGY2	3702.AT1G77940.1	3702.AT1G33140.1	0	0.932	0.796	0.9	0.495	0.999
AT1G77940	EMB2207	3702.AT1G77940.1	3702.AT1G43170.8	0	0.93	0.826	0.9	0.569	0.999
AT1G77940	RACK1B_AT	3702.AT1G77940.1	3702.AT1G48630.1	0	0.972	0.796	0	0.118	0.994
AT1G77940	LOS1	3702.AT1G77940.1	3702.AT1G56070.1	0	0.747	0.816	0	0.097	0.954
AT1G77940	XW6	3702.AT1G77940.1	3702.AT1G58380.1	0	0.856	0.73	0.9	0.229	0.996
AT1G77940	RPL3B	3702.AT1G77940.1	3702.AT1G61580.1	0	0.915	0.826	0.9	0.569	0.999
AT1G77940	SAG24	3702.AT1G77940.1	3702.AT1G66580.1	0	0.909	0.796	0.9	0.269	0.998
AT1G77940	RPL34	3702.AT1G77940.1	3702.AT1G69620.1	0	0.956	0.796	0.9	0.334	0.999
AT1G77940	P40	3702.AT1G77940.1	3702.AT1G72370.1	0	0.958	0.826	0.9	0.303	0.999
AT1G77940	UBQ6	3702.AT1G77940.1	3702.AT2G47110.1	0	0.942	0.796	0	0.14	0.988
AT1G77940	AT2G27720	3702.AT1G77940.1	3702.AT2G27720.2	0	0.967	0.74	0.54	0.077	0.995
AT1G77940	AT2G44860	3702.AT1G77940.1	3702.AT2G44860.1	0	0.822	0.737	0.9	0.305	0.996
AT1G77940	emb2171	3702.AT1G77940.1	3702.AT3G04400.1	0	0.884	0.732	0.9	0.051	0.996
AT1G77940	AT2G41840	3702.AT1G77940.1	3702.AT2G41840.1	0	0.859	0.73	0.9	0.229	0.996
AT1G77940	AT2G44120	3702.AT1G77940.1	3702.AT2G44120.2	0	0.943	0.764	0.54	0.483	0.996
AT1G77940	AT3G02080	3702.AT1G77940.1	3702.AT3G02080.1	0	0.941	0.796	0.9	0.244	0.998
AT1G77940	AT2G45710	3702.AT1G77940.1	3702.AT2G45710.1	0	0.91	0.764	0.9	0.483	0.998
AT1G77940	AT2G05220	3702.AT1G77940.1	3702.AT2G05220.2	0	0.913	0.764	0.9	0.197	0.998
AT1G77940	AT1G80750	3702.AT1G77940.1	3702.AT1G80750.1	0	0.898	0.764	0.9	0.483	0.998
AT1G77940	RPL16A	3702.AT1G77940.1	3702.AT2G42740.1	0	0.918	0.764	0.9	0.46	0.998
AT1G77940	AT2G40010	3702.AT1G77940.1	3702.AT2G40010.1	0	0.898	0.796	0.9	0.43	0.998
AT1G77940	AT3G02190	3702.AT1G77940.1	3702.AT3G02190.1	0	0.909	0.796	0.9	0.42	0.998
AT1G77940	AT2G32220	3702.AT1G77940.1	3702.AT2G32220.1	0	0.911	0.796	0.9	0.495	0.998
AT1G77940	AT2G39390	3702.AT1G77940.1	3702.AT2G39390.1	0	0.899	0.74	0.9	0.371	0.998
AT1G77940	AT2G47570	3702.AT1G77940.1	3702.AT2G47570.2	0	0.898	0.796	0.9	0.403	0.998
AT1G77940	RPSAb	3702.AT1G77940.1	3702.AT3G04770.1	0	0.91	0.826	0.9	0.303	0.998
AT1G77940	AT2G37600	3702.AT1G77940.1	3702.AT2G37600.2	0	0.936	0.796	0.9	0.224	0.998
AT1G77940	AT2G04390	3702.AT1G77940.1	3702.AT2G04390.1	0	0.903	0.764	0.9	0.197	0.997
AT1G77940	AT2G19730	3702.AT1G77940.1	3702.AT2G19730.3	0	0.982	0.813	0.9	0.469	0.999
AT1G77940	AT2G21580	3702.AT1G77940.1	3702.AT2G21580.1	0	0.96	0.764	0.9	0.448	0.999
AT1G77940	PGY1	3702.AT1G77940.1	3702.AT2G27530.1	0	0.981	0.796	0.9	0.535	0.999
AT1G77940	AT2G17360	3702.AT1G77940.1	3702.AT2G17360.1	0	0.947	0.796	0.9	0.226	0.999
AT1G77940	AT2G19740	3702.AT1G77940.1	3702.AT2G19740.1	0	0.936	0.796	0.9	0.486	0.999
AT1G77940	AT4G18100	3702.AT1G77940.1	3702.AT4G18100.1	0	0.986	0.826	0.9	0.567	0.999
AT1G77940	AT2G09990	3702.AT1G77940.1	3702.AT2G09990.1	0	0.929	0.796	0.9	0.496	0.999
AT1G77940	AT2G47610	3702.AT1G77940.1	3702.AT2G47610.1	0	0.962	0.826	0.9	0.534	0.999
AT1G77940	AT2G20450	3702.AT1G77940.1	3702.AT2G20450.1	0	0.973	0.826	0.9	0.372	0.999
AT1G77940	AT2G25210	3702.AT1G77940.1	3702.AT2G25210.1	0	0.972	0.796	0.9	0.42	0.999
AT1G77940	AT2G31610	3702.AT1G77940.1	3702.AT2G31610.1	0	0.943	0.796	0.9	0.338	0.999
AT1G77940	AT2G36160	3702.AT1G77940.1	3702.AT2G36160.1	0	0.944	0.796	0.9	0.516	0.999
AT1G77940	AT3G04230	3702.AT1G77940.1	3702.AT3G04230.1	0	0.905	0.796	0.9	0.496	0.998
AT1G77940	AT2G40510	3702.AT1G77940.1	3702.AT2G40510.1	0	0.916	0.796	0.9	0.571	0.999
AT1G77940	EMB2296	3702.AT1G77940.1	3702.AT2G18020.1	0	0.957	0.764	0.9	0.475	0.999
AT1G77940	RPS5B	3702.AT1G77940.1	3702.AT2G37270.2	0	0.968	0.732	0.9	0.413	0.999
AT1G77940	AT2G27710	3702.AT1G77940.1	3702.AT2G27710.1	0	0.972	0.74	0.9	0.077	0.999
AT1G77940	AT2G34480	3702.AT1G77940.1	3702.AT2G34480.1	0	0.96	0.764	0.9	0.269	0.999
AT1G77940	AT3G04920	3702.AT1G77940.1	3702.AT3G04920.1	0	0.949	0.826	0.9	0.551	0.999
AT1G77940	BBC1	3702.AT1G77940.1	3702.AT3G49010.3	0	0.984	0.796	0.9	0.19	0.999
AT1G77940	RPL23AA	3702.AT1G77940.1	3702.AT2G39460.2	0	0.982	0.826	0.9	0.106	0.999
AT1G77940	AT3G02560	3702.AT1G77940.1	3702.AT3G02560.2	0	0.959	0.796	0.9	0.21	0.999
AT1G77940	AT2G40590	3702.AT1G77940.1	3702.AT2G40590.1	0	0.921	0.796	0.9	0.571	0.999
AT1G77940	AT2G37190	3702.AT1G77940.1	3702.AT2G37190.1	0	0.945	0.796	0.9	0.517	0.999
AT1G77940	AT2G01250	3702.AT1G77940.1	3702.AT2G01250.1	0	0.964	0.764	0.9	0.483	0.999
AT1G77940	RPL24A	3702.AT1G77940.1	3702.AT2G36620.1	0	0.985	0.826	0.9	0.528	0.999
AT1G77940	AT2G32060	3702.AT1G77940.1	3702.AT2G32060.1	0	0.982	0.826	0.9	0.423	0.999
AT1G77940	AT3G04840	3702.AT1G77940.1	3702.AT3G04840.1	0	0.982	0.826	0.9	0.569	0.999
AT1G77940	AT3G05560	3702.AT1G77940.1	3702.AT3G05560.3	0	0.981	0.796	0.9	0.501	0.999
AT1G80750	emb2386	3702.AT1G80750.1	3702.AT1G02780.1	0	0.901	0.764	0.9	0.487	0.998
AT1G80750	RIG	3702.AT1G80750.1	3702.AT1G04270.1	0	0.807	0.73	0	0.333	0.962
AT1G80750	RPL21A	3702.AT1G80750.1	3702.AT1G09590.1	0	0.909	0.764	0.9	0.348	0.998
AT1G80750	SAC52	3702.AT1G80750.1	3702.AT1G14320.1	0	0.911	0.796	0.9	0.329	0.998
AT1G80750	ATARCA	3702.AT1G80750.1	3702.AT1G18080.1	0	0.91	0.795	0	0.087	0.981
AT1G80750	RPL27AB	3702.AT1G80750.1	3702.AT1G23290.1	0	0.915	0.796	0.9	0.491	0.998
AT1G80750	RPL10B	3702.AT1G80750.1	3702.AT1G26910.1	0	0.911	0.796	0.54	0.329	0.993
AT1G80750	RPL9B	3702.AT1G80750.1	3702.AT1G33120.1	0	0.914	0.796	0.9	0.447	0.998
AT1G80750	PGY2	3702.AT1G80750.1	3702.AT1G33140.1	0	0.914	0.796	0.9	0.447	0.998
AT1G80750	EMB2207	3702.AT1G80750.1	3702.AT1G43170.8	0	0.916	0.826	0.9	0.569	0.999
AT1G80750	RACK1B_AT	3702.AT1G80750.1	3702.AT1G48630.1	0	0.923	0.795	0	0.087	0.984
AT1G80750	LOS1	3702.AT1G80750.1	3702.AT1G56070.1	0	0.907	0.813	0	0.193	0.984
AT1G80750	XW6	3702.AT1G80750.1	3702.AT1G58380.1	0	0.797	0.73	0	0.372	0.962
AT1G80750	RPL3B	3702.AT1G80750.1	3702.AT1G61580.1	0	0.91	0.826	0.9	0.569	0.999
AT1G80750	SAG24	3702.AT1G80750.1	3702.AT1G66580.1	0	0.902	0.796	0.9	0.329	0.998
AT1G80750	RPL34	3702.AT1G80750.1	3702.AT1G69620.1	0	0.909	0.796	0.9	0.169	0.998
AT1G80750	P40	3702.AT1G80750.1	3702.AT1G72370.1	0	0.916	0.826	0	0.493	0.992
AT1G80750	AT2G44120	3702.AT1G80750.1	3702.AT2G44120.2	0.902	0.314	0	0.54	0.967	0.702
AT1G80750	AT2G01250	3702.AT1G80750.1	3702.AT2G01250.1	0.91	0.31	0	0.9	0.838	0.933
AT1G80750	AT2G41840	3702.AT1G80750.1	3702.AT2G41840.1	0	0.801	0.73	0	0.372	0.963
AT1G80750	AT2G25210	3702.AT1G80750.1	3702.AT2G25210.1	0	0.787	0.796	0	0.371	0.97
AT1G80750	RPS5B	3702.AT1G80750.1	3702.AT2G37270.2	0	0.818	0.732	0	0.372	0.966
AT1G80750	AT2G27720	3702.AT1G80750.1	3702.AT2G27720.2	0	0.762	0.737	0.54	0.275	0.976
AT1G80750	AT2G27710	3702.AT1G80750.1	3702.AT2G27710.1	0	0.781	0.737	0.54	0.275	0.978
AT1G80750	AT2G04390	3702.AT1G80750.1	3702.AT2G04390.1	0	0.886	0.764	0	0.269	0.978
AT1G80750	AT2G05220	3702.AT1G80750.1	3702.AT2G05220.2	0	0.891	0.764	0	0.269	0.979
AT1G80750	UBQ6	3702.AT1G80750.1	3702.AT2G47110.1	0	0.912	0.796	0	0.108	0.982
AT1G80750	AT3G02560	3702.AT1G80750.1	3702.AT3G02560.2	0	0.915	0.796	0	0.141	0.983
AT1G80750	AT3G04230	3702.AT1G80750.1	3702.AT3G04230.1	0	0.898	0.796	0	0.221	0.982
AT1G80750	AT2G40510	3702.AT1G80750.1	3702.AT2G40510.1	0	0.9	0.796	0	0.331	0.985
AT1G80750	AT2G40590	3702.AT1G80750.1	3702.AT2G40590.1	0	0.904	0.796	0	0.331	0.985
AT1G80750	AT2G09990	3702.AT1G80750.1	3702.AT2G09990.1	0	0.909	0.796	0	0.221	0.984
AT1G80750	AT2G21580	3702.AT1G80750.1	3702.AT2G21580.1	0	0.905	0.764	0	0.484	0.987
AT1G80750	AT2G40010	3702.AT1G80750.1	3702.AT2G40010.1	0	0.898	0.792	0	0.361	0.985
AT1G80750	AT2G17360	3702.AT1G80750.1	3702.AT2G17360.1	0	0.916	0.796	0	0.268	0.986
AT1G80750	AT3G02080	3702.AT1G80750.1	3702.AT3G02080.1	0	0.907	0.796	0	0.479	0.989
AT1G80750	AT3G04920	3702.AT1G80750.1	3702.AT3G04920.1	0	0.926	0.826	0	0.236	0.989
AT1G80750	AT2G36160	3702.AT1G80750.1	3702.AT2G36160.1	0	0.911	0.796	0	0.5	0.99
AT1G80750	RPSAb	3702.AT1G80750.1	3702.AT3G04770.1	0	0.919	0.826	0	0.493	0.992
AT1G80750	AT2G32060	3702.AT1G80750.1	3702.AT2G32060.1	0	0.925	0.826	0	0.555	0.993
AT1G80750	AT3G04840	3702.AT1G80750.1	3702.AT3G04840.1	0	0.927	0.826	0	0.541	0.993
AT1G80750	AT2G45710	3702.AT1G80750.1	3702.AT2G45710.1	0	0.809	0.764	0	0.883	0.994
AT1G80750	emb2171	3702.AT1G80750.1	3702.AT3G04400.1	0	0.796	0.732	0.9	0.235	0.995
AT1G80750	AT3G02190	3702.AT1G80750.1	3702.AT3G02190.1	0	0.767	0.796	0.9	0.371	0.996
AT1G80750	RPL16A	3702.AT1G80750.1	3702.AT2G42740.1	0	0.806	0.764	0.9	0.484	0.997
AT1G80750	AT2G31610	3702.AT1G80750.1	3702.AT2G31610.1	0	0.917	0.796	0	0.809	0.996
AT1G80750	AT2G47570	3702.AT1G80750.1	3702.AT2G47570.2	0	0.898	0.796	0.54	0.809	0.997
AT1G80750	AT3G05560	3702.AT1G80750.1	3702.AT3G05560.3	0	0.808	0.796	0.9	0.473	0.997
AT1G80750	AT2G19730	3702.AT1G80750.1	3702.AT2G19730.3	0	0.919	0.785	0.9	0.219	0.998
AT1G80750	AT2G19740	3702.AT1G80750.1	3702.AT2G19740.1	0	0.914	0.796	0.9	0.469	0.998
AT1G80750	AT2G32220	3702.AT1G80750.1	3702.AT2G32220.1	0	0.912	0.796	0.9	0.271	0.998
AT1G80750	EMB2296	3702.AT1G80750.1	3702.AT2G18020.1	0	0.894	0.764	0.9	0.356	0.998
AT1G80750	AT2G39390	3702.AT1G80750.1	3702.AT2G39390.1	0	0.89	0.74	0.9	0.331	0.997
AT1G80750	AT2G34480	3702.AT1G80750.1	3702.AT2G34480.1	0	0.896	0.764	0.9	0.614	0.998
AT1G80750	BBC1	3702.AT1G80750.1	3702.AT3G49010.3	0	0.922	0.796	0.9	0.219	0.998
AT1G80750	AT2G37600	3702.AT1G80750.1	3702.AT2G37600.2	0	0.894	0.796	0.9	0.27	0.998
AT1G80750	RPL24A	3702.AT1G80750.1	3702.AT2G36620.1	0	0.926	0.826	0.9	0.272	0.998
AT1G80750	PGY1	3702.AT1G80750.1	3702.AT2G27530.1	0	0.922	0.796	0.9	0.359	0.998
AT1G80750	AT4G18100	3702.AT1G80750.1	3702.AT4G18100.1	0	0.92	0.826	0.9	0.52	0.999
AT1G80750	AT2G47610	3702.AT1G80750.1	3702.AT2G47610.1	0	0.93	0.826	0.9	0.484	0.999
AT1G80750	AT2G44860	3702.AT1G80750.1	3702.AT2G44860.1	0	0.915	0.786	0.9	0.629	0.999
AT1G80750	AT2G20450	3702.AT1G80750.1	3702.AT2G20450.1	0	0.938	0.826	0.9	0.52	0.999
AT1G80750	RPL23AA	3702.AT1G80750.1	3702.AT2G39460.2	0	0.926	0.826	0.9	0.276	0.998
AT1G80750	AT2G37190	3702.AT1G80750.1	3702.AT2G37190.1	0	0.92	0.796	0.9	0.511	0.999
AT2G01250	emb2386	3702.AT2G01250.1	3702.AT1G02780.1	0	0.958	0.764	0.9	0.857	0.999
AT2G01250	RIG	3702.AT2G01250.1	3702.AT1G04270.1	0	0.863	0.73	0.72	0.333	0.992
AT2G01250	RPL21A	3702.AT2G01250.1	3702.AT1G09590.1	0	0.978	0.764	0.9	0.348	0.999
AT2G01250	SAC52	3702.AT2G01250.1	3702.AT1G14320.1	0	0.948	0.796	0.9	0.329	0.999
AT2G01250	ATARCA	3702.AT2G01250.1	3702.AT1G18080.1	0	0.981	0.795	0.72	0.087	0.998
AT2G01250	RPL27AB	3702.AT2G01250.1	3702.AT1G23290.1	0	0.985	0.796	0.9	0.491	0.999
AT2G01250	RPL10B	3702.AT2G01250.1	3702.AT1G26910.1	0	0.923	0.796	0.54	0.329	0.994
AT2G01250	RPL9B	3702.AT2G01250.1	3702.AT1G33120.1	0	0.937	0.796	0.9	0.85	0.999
AT2G01250	PGY2	3702.AT2G01250.1	3702.AT1G33140.1	0	0.956	0.796	0.9	0.794	0.999
AT2G01250	EMB2207	3702.AT2G01250.1	3702.AT1G43170.8	0	0.944	0.826	0.9	0.831	0.999
AT2G01250	RACK1B_AT	3702.AT2G01250.1	3702.AT1G48630.1	0	0.981	0.795	0.72	0.087	0.998
AT2G01250	LOS1	3702.AT2G01250.1	3702.AT1G56070.1	0	0.924	0.813	0	0.193	0.987
AT2G01250	XW6	3702.AT2G01250.1	3702.AT1G58380.1	0	0.839	0.73	0	0.372	0.97
AT2G01250	RPL3B	3702.AT2G01250.1	3702.AT1G61580.1	0	0.912	0.826	0.9	0.569	0.999
AT2G01250	SAG24	3702.AT2G01250.1	3702.AT1G66580.1	0	0.905	0.796	0.9	0.329	0.998
AT2G01250	RPL34	3702.AT2G01250.1	3702.AT1G69620.1	0	0.981	0.796	0.9	0.169	0.999
AT2G01250	P40	3702.AT2G01250.1	3702.AT1G72370.1	0	0.973	0.826	0.72	0.493	0.999
AT2G01250	AT2G44120	3702.AT2G01250.1	3702.AT2G44120.2	0.984	0.83	0	0.54	0.967	0.919
AT2G01250	AT2G45710	3702.AT2G01250.1	3702.AT2G45710.1	0	0.808	0.764	0	0.462	0.973
AT2G01250	AT2G25210	3702.AT2G01250.1	3702.AT2G25210.1	0	0.878	0.796	0	0.371	0.983
AT2G01250	AT2G04390	3702.AT2G01250.1	3702.AT2G04390.1	0	0.898	0.764	0	0.269	0.98
AT2G01250	AT2G40010	3702.AT2G01250.1	3702.AT2G40010.1	0	0.898	0.792	0	0.361	0.985
AT2G01250	AT2G27720	3702.AT2G01250.1	3702.AT2G27720.2	0	0.878	0.737	0.54	0.275	0.987
AT2G01250	AT2G40510	3702.AT2G01250.1	3702.AT2G40510.1	0	0.918	0.796	0	0.331	0.987
AT2G01250	AT2G05220	3702.AT2G01250.1	3702.AT2G05220.2	0	0.917	0.764	0	0.269	0.984
AT2G01250	AT2G40590	3702.AT2G01250.1	3702.AT2G40590.1	0	0.931	0.796	0	0.331	0.989
AT2G01250	AT2G47570	3702.AT2G01250.1	3702.AT2G47570.2	0	0.898	0.796	0.54	0.191	0.991
AT2G01250	RPSAb	3702.AT2G01250.1	3702.AT3G04770.1	0	0.91	0.826	0	0.493	0.991
AT2G01250	UBQ6	3702.AT2G01250.1	3702.AT2G47110.1	0	0.962	0.796	0	0.108	0.992
AT2G01250	AT2G17360	3702.AT2G01250.1	3702.AT2G17360.1	0	0.96	0.796	0	0.268	0.993
AT2G01250	AT3G04230	3702.AT2G01250.1	3702.AT3G04230.1	0	0.898	0.796	0.72	0.221	0.994
AT2G01250	AT3G02190	3702.AT2G01250.1	3702.AT3G02190.1	0	0.755	0.796	0.9	0.371	0.996
AT2G01250	AT2G31610	3702.AT2G01250.1	3702.AT2G31610.1	0	0.961	0.796	0	0.512	0.995
AT2G01250	RPS5B	3702.AT2G01250.1	3702.AT2G37270.2	0	0.927	0.732	0.72	0.372	0.996
AT2G01250	AT3G02560	3702.AT2G01250.1	3702.AT3G02560.2	0	0.98	0.796	0	0.141	0.996
AT2G01250	AT2G41840	3702.AT2G01250.1	3702.AT2G41840.1	0	0.924	0.73	0.72	0.372	0.995
AT2G01250	AT2G21580	3702.AT2G01250.1	3702.AT2G21580.1	0	0.944	0.764	0.72	0.484	0.997
AT2G01250	AT2G09990	3702.AT2G01250.1	3702.AT2G09990.1	0	0.936	0.796	0.72	0.221	0.996
AT2G01250	AT2G27710	3702.AT2G01250.1	3702.AT2G27710.1	0	0.962	0.737	0.72	0.275	0.997
AT2G01250	AT3G02080	3702.AT2G01250.1	3702.AT3G02080.1	0	0.955	0.796	0.72	0.479	0.998
AT2G01250	RPL16A	3702.AT2G01250.1	3702.AT2G42740.1	0	0.833	0.764	0.9	0.484	0.997
AT2G01250	AT2G44860	3702.AT2G01250.1	3702.AT2G44860.1	0	0.839	0.786	0.9	0.629	0.998
AT2G01250	AT2G36160	3702.AT2G01250.1	3702.AT2G36160.1	0	0.951	0.796	0.72	0.5	0.998
AT2G01250	AT2G32220	3702.AT2G01250.1	3702.AT2G32220.1	0	0.903	0.796	0.9	0.271	0.998
AT2G01250	AT3G04920	3702.AT2G01250.1	3702.AT3G04920.1	0	0.963	0.826	0.72	0.236	0.998
AT2G01250	AT2G37600	3702.AT2G01250.1	3702.AT2G37600.2	0	0.921	0.796	0.9	0.27	0.998
AT2G01250	AT2G19730	3702.AT2G01250.1	3702.AT2G19730.3	0	0.983	0.785	0.9	0.706	0.999
AT2G01250	PGY1	3702.AT2G01250.1	3702.AT2G27530.1	0	0.966	0.796	0.9	0.748	0.999
AT2G01250	AT2G19740	3702.AT2G01250.1	3702.AT2G19740.1	0	0.934	0.796	0.9	0.469	0.999
AT2G01250	AT4G18100	3702.AT2G01250.1	3702.AT4G18100.1	0	0.954	0.826	0.9	0.52	0.999
AT2G01250	AT2G47610	3702.AT2G01250.1	3702.AT2G47610.1	0	0.984	0.826	0.9	0.484	0.999
AT2G01250	AT2G20450	3702.AT2G01250.1	3702.AT2G20450.1	0	0.962	0.826	0.9	0.52	0.999
AT2G01250	emb2171	3702.AT2G01250.1	3702.AT3G04400.1	0	0.912	0.732	0.9	0.788	0.999
AT2G01250	EMB2296	3702.AT2G01250.1	3702.AT2G18020.1	0	0.94	0.764	0.9	0.514	0.999
AT2G01250	AT2G39390	3702.AT2G01250.1	3702.AT2G39390.1	0	0.946	0.74	0.9	0.331	0.998
AT2G01250	AT2G34480	3702.AT2G01250.1	3702.AT2G34480.1	0	0.977	0.764	0.9	0.435	0.999
AT2G01250	BBC1	3702.AT2G01250.1	3702.AT3G49010.3	0	0.984	0.796	0.9	0.219	0.999
AT2G01250	RPL23AA	3702.AT2G01250.1	3702.AT2G39460.2	0	0.986	0.826	0.9	0.716	0.999
AT2G01250	AT2G37190	3702.AT2G01250.1	3702.AT2G37190.1	0	0.977	0.796	0.9	0.511	0.999
AT2G01250	RPL24A	3702.AT2G01250.1	3702.AT2G36620.1	0	0.986	0.826	0.9	0.272	0.999
AT2G01250	AT2G32060	3702.AT2G01250.1	3702.AT2G32060.1	0	0.981	0.826	0.72	0.555	0.999
AT2G01250	AT3G04840	3702.AT2G01250.1	3702.AT3G04840.1	0	0.986	0.826	0.72	0.541	0.999
AT2G01250	AT3G05560	3702.AT2G01250.1	3702.AT3G05560.3	0	0.964	0.796	0.9	0.473	0.999
AT2G04390	emb2386	3702.AT2G04390.1	3702.AT1G02780.1	0	0.908	0.764	0.9	0.465	0.998
AT2G04390	RIG	3702.AT2G04390.1	3702.AT1G04270.1	0	0.828	0.773	0.9	0.371	0.997
AT2G04390	RPL21A	3702.AT2G04390.1	3702.AT1G09590.1	0	0.908	0.764	0	0.379	0.985
AT2G04390	SAC52	3702.AT2G04390.1	3702.AT1G14320.1	0	0.922	0.796	0.9	0.158	0.998
AT2G04390	ATARCA	3702.AT2G04390.1	3702.AT1G18080.1	0	0.914	0.796	0	0.264	0.986
AT2G04390	RPL27AB	3702.AT2G04390.1	3702.AT1G23290.1	0	0.912	0.829	0.9	0.454	0.999
AT2G04390	RPL10B	3702.AT2G04390.1	3702.AT1G26910.1	0	0.914	0.796	0.9	0.158	0.998
AT2G04390	RPL9B	3702.AT2G04390.1	3702.AT1G33120.1	0	0.915	0.826	0	0.49	0.991
AT2G04390	PGY2	3702.AT2G04390.1	3702.AT1G33140.1	0	0.909	0.826	0	0.49	0.991
AT2G04390	EMB2207	3702.AT2G04390.1	3702.AT1G43170.8	0	0.924	0.826	0.9	0.749	0.999
AT2G04390	RACK1B_AT	3702.AT2G04390.1	3702.AT1G48630.1	0	0.911	0.796	0	0.264	0.985
AT2G04390	LOS1	3702.AT2G04390.1	3702.AT1G56070.1	0	0.909	0.814	0	0.562	0.992
AT2G04390	XW6	3702.AT2G04390.1	3702.AT1G58380.1	0	0.801	0.769	0.9	0.345	0.996
AT2G04390	RPL3B	3702.AT2G04390.1	3702.AT1G61580.1	0	0.907	0.826	0.9	0.371	0.998
AT2G04390	SAG24	3702.AT2G04390.1	3702.AT1G66580.1	0	0.899	0.796	0.9	0.158	0.998
AT2G04390	RPL34	3702.AT2G04390.1	3702.AT1G69620.1	0	0.911	0.796	0.9	0.233	0.998
AT2G04390	P40	3702.AT2G04390.1	3702.AT1G72370.1	0	0.926	0.826	0.9	0.823	0.999
AT2G04390	AT2G05220	3702.AT2G04390.1	3702.AT2G05220.2	0.984	0.374	0	0.9	0	0.934
AT2G04390	AT2G44860	3702.AT2G04390.1	3702.AT2G44860.1	0	0.793	0.702	0	0.318	0.954
AT2G04390	AT2G27720	3702.AT2G04390.1	3702.AT2G27720.2	0	0.846	0.733	0	0.27	0.967
AT2G04390	AT2G44120	3702.AT2G04390.1	3702.AT2G44120.2	0	0.894	0.764	0	0.269	0.98
AT2G04390	RPS5B	3702.AT2G04390.1	3702.AT2G37270.2	0	0.832	0.733	0.9	0.322	0.996
AT2G04390	AT2G27710	3702.AT2G04390.1	3702.AT2G27710.1	0	0.85	0.733	0.9	0.27	0.996
AT2G04390	AT2G39390	3702.AT2G04390.1	3702.AT2G39390.1	0	0.855	0.74	0.9	0.313	0.997
AT2G04390	RPL23AA	3702.AT2G04390.1	3702.AT2G39460.2	0	0.926	0.826	0.9	0.269	0.998
AT2G04390	AT3G02560	3702.AT2G04390.1	3702.AT3G02560.2	0	0.916	0.796	0.9	0.37	0.998
AT2G04390	AT2G45710	3702.AT2G04390.1	3702.AT2G45710.1	0	0.887	0.764	0.9	0.459	0.998
AT2G04390	AT2G21580	3702.AT2G04390.1	3702.AT2G21580.1	0	0.908	0.764	0.9	0.446	0.998
AT2G04390	AT2G37600	3702.AT2G04390.1	3702.AT2G37600.2	0	0.916	0.796	0.9	0.415	0.998
AT2G04390	AT2G32060	3702.AT2G04390.1	3702.AT2G32060.1	0	0.925	0.826	0.9	0.225	0.998
AT2G04390	UBQ6	3702.AT2G04390.1	3702.AT2G47110.1	0	0.914	0.796	0.9	0.341	0.998
AT2G04390	RPL16A	3702.AT2G04390.1	3702.AT2G42740.1	0	0.9	0.764	0.9	0.414	0.998
AT2G04390	AT2G40010	3702.AT2G04390.1	3702.AT2G40010.1	0	0.901	0.814	0.9	0.326	0.998
AT2G04390	AT2G25210	3702.AT2G04390.1	3702.AT2G25210.1	0	0.909	0.796	0.9	0.103	0.998
AT2G04390	AT3G02190	3702.AT2G04390.1	3702.AT3G02190.1	0	0.904	0.796	0.9	0.103	0.998
AT2G04390	emb2171	3702.AT2G04390.1	3702.AT3G04400.1	0	0.821	0.732	0.9	0.744	0.998
AT2G04390	AT2G31610	3702.AT2G04390.1	3702.AT2G31610.1	0	0.912	0.796	0.9	0.499	0.998
AT2G04390	AT2G34480	3702.AT2G04390.1	3702.AT2G34480.1	0	0.907	0.832	0.9	0	0.998
[truncated: 2,022 more rows]

## Sheet: 32 dpi DEPs
#node1	node2	node1_string_id	node2_string_id	homology	coexpression	experimentally_determined_interaction	database_annotated	automated_textmining	confidence_score
4CL1	IRX4	3702.AT1G51680.1	3702.AT1G15950.1	0	0.175	0	0.65	0.963	0.988
4CL1	TT5	3702.AT1G51680.1	3702.AT3G55120.1	0	0.045	0	0	0.838	0.838
4CL1	CYP98A3	3702.AT1G51680.1	3702.AT2G40890.1	0	0.543	0	0	0.771	0.891
4CL1	CYP84A1	3702.AT1G51680.1	3702.AT4G36220.1	0	0.112	0	0.65	0.898	0.965
4CL1	TT4	3702.AT1G51680.1	3702.AT5G13930.1	0	0	0	0.8	0.86	0.97
4CL1	At1g80820	3702.AT1G51680.1	3702.AT1G80820.1	0	0.098	0	0.65	0.93	0.976
4CL1	PAL1	3702.AT1G51680.1	3702.AT2G37040.1	0	0.802	0	0.65	0.865	0.989
4CL1	HCT	3702.AT1G51680.1	3702.AT5G48930.1	0	0.696	0	0.9	0.903	0.996
4CL1	C4H	3702.AT1G51680.1	3702.AT2G30490.1	0	0.343	0	0.9	0.97	0.997
4CL2	IRX4	3702.AT3G21240.1	3702.AT1G15950.1	0	0.061	0	0.65	0.944	0.98
4CL2	At1g80820	3702.AT3G21240.1	3702.AT1G80820.1	0	0.105	0	0.65	0.929	0.975
4CL2	C4H	3702.AT3G21240.1	3702.AT2G30490.1	0	0.262	0	0.9	0.97	0.997
4CL2	PAL1	3702.AT3G21240.1	3702.AT2G37040.1	0	0.394	0	0.65	0.814	0.957
4CL2	F3H	3702.AT3G21240.1	3702.AT3G51240.1	0	0	0	0	0.801	0.801
4CL2	TT5	3702.AT3G21240.1	3702.AT3G55120.1	0	0.1	0	0	0.839	0.849
4CL2	CYP84A1	3702.AT3G21240.1	3702.AT4G36220.1	0	0.046	0	0.65	0.868	0.952
4CL2	TT4	3702.AT3G21240.1	3702.AT5G13930.1	0	0	0	0.8	0.863	0.971
4CL2	HCT	3702.AT3G21240.1	3702.AT5G48930.1	0	0.213	0	0.9	0.899	0.991
4CL3	IRX4	3702.AT1G65060.1	3702.AT1G15950.1	0	0	0	0.65	0.912	0.967
4CL3	CYP98A3	3702.AT1G65060.1	3702.AT2G40890.1	0	0.044	0	0	0.807	0.808
4CL3	PAL1	3702.AT1G65060.1	3702.AT2G37040.1	0	0.145	0	0.65	0.709	0.905
4CL3	CYP84A1	3702.AT1G65060.1	3702.AT4G36220.1	0	0.044	0	0.65	0.838	0.941
4CL3	F3H	3702.AT1G65060.1	3702.AT3G51240.1	0	0.753	0	0	0.809	0.95
4CL3	At1g80820	3702.AT1G65060.1	3702.AT1G80820.1	0	0	0	0.65	0.911	0.967
4CL3	FLS1	3702.AT1G65060.1	3702.AT5G08640.1	0	0.863	0	0	0.782	0.968
4CL3	TT5	3702.AT1G65060.1	3702.AT3G55120.1	0	0.844	0	0	0.86	0.977
4CL3	HCT	3702.AT1G65060.1	3702.AT5G48930.1	0	0	0	0.9	0.897	0.989
4CL3	TT4	3702.AT1G65060.1	3702.AT5G13930.1	0	0.734	0	0.8	0.863	0.992
4CL3	C4H	3702.AT1G65060.1	3702.AT2G30490.1	0	0.044	0	0.9	0.973	0.997
ABCF5	AT1G64680	3702.AT5G64840.1	3702.AT1G64680.1	0	0.917	0	0	0	0.917
ASN1	PYRB	3702.AT3G47340.1	3702.AT3G20330.1	0	0.133	0	0.9	0.36	0.939
ASN1	ASN2	3702.AT3G47340.1	3702.AT5G65010.2	0.98	0	0	0.8	0.903	0.803
ASN1	ASN3	3702.AT3G47340.1	3702.AT5G10240.1	0.98	0	0	0.8	0.863	0.803
ASN1	AT4G24830	3702.AT3G47340.1	3702.AT4G24830.1	0	0.898	0.132	0.9	0.64	0.996
ASN2	PYRB	3702.AT5G65010.2	3702.AT3G20330.1	0	0.133	0	0.9	0.36	0.939
ASN2	AT4G24830	3702.AT5G65010.2	3702.AT4G24830.1	0	0.902	0.132	0.9	0.64	0.996
ASN2	GLU1	3702.AT5G65010.2	3702.AT5G04140.2	0	0.197	0	0	0.765	0.803
ASN2	ASN3	3702.AT5G65010.2	3702.AT5G10240.1	0.985	0	0	0.8	0.967	0.802
ASN3	PYRB	3702.AT5G10240.1	3702.AT3G20330.1	0	0.186	0	0.9	0.36	0.943
ASN3	AT4G24830	3702.AT5G10240.1	3702.AT4G24830.1	0	0.914	0.132	0.9	0.64	0.996
AT1G12230	GAPCP-2	3702.AT1G12230.2	3702.AT1G16300.1	0	0.081	0	0.8	0.492	0.898
AT1G12230	GAPC2	3702.AT1G12230.2	3702.AT1G13440.1	0	0.081	0	0.8	0.492	0.898
AT1G12230	GAPCP-1	3702.AT1G12230.2	3702.AT1G79530.1	0	0.081	0	0.8	0.492	0.898
AT1G12230	GAPC1	3702.AT1G12230.2	3702.AT3G04120.1	0	0.081	0	0.8	0.492	0.898
AT1G12230	AT1G22170	3702.AT1G12230.2	3702.AT1G22170.1	0	0.044	0.14	0.8	0.457	0.898
AT1G12230	At1g78050	3702.AT1G12230.2	3702.AT1G78050.1	0	0.044	0.14	0.8	0.457	0.898
AT1G12230	AT3G50520	3702.AT1G12230.2	3702.AT3G50520.1	0	0.044	0.14	0.8	0.457	0.898
AT1G12230	ENOC	3702.AT1G12230.2	3702.AT2G29560.1	0	0.159	0.112	0.8	0.546	0.923
AT1G12230	TPI	3702.AT1G12230.2	3702.AT3G55440.1	0	0.112	0	0.8	0.637	0.929
AT1G12230	TIM	3702.AT1G12230.2	3702.AT2G21170.1	0	0.172	0	0.8	0.637	0.934
AT1G12230	LOS2	3702.AT1G12230.2	3702.AT2G36530.1	0	0.159	0.112	0.8	0.731	0.954
AT1G12230	ENO1	3702.AT1G12230.2	3702.AT1G74030.1	0	0.159	0.112	0.8	0.747	0.957
AT1G12230	AT5G42740	3702.AT1G12230.2	3702.AT5G42740.1	0	0.201	0.049	0.9	0.637	0.968
AT1G12230	PGI1	3702.AT1G12230.2	3702.AT4G24620.1	0	0.213	0.049	0.9	0.637	0.969
AT1G12230	HCEF1	3702.AT1G12230.2	3702.AT3G54050.1	0	0.082	0	0.9	0.732	0.973
AT1G12230	AT5G64380	3702.AT1G12230.2	3702.AT5G64380.1	0	0.082	0	0.9	0.881	0.988
AT1G12230	AT3G60750	3702.AT1G12230.2	3702.AT3G60750.1	0	0.77	0.26	0.9	0.731	0.994
AT1G12230	AT2G45290	3702.AT1G12230.2	3702.AT2G45290.1	0	0.77	0.26	0.9	0.731	0.994
AT1G15940	SYN1	3702.AT1G15940.1	3702.AT5G05490.1	0	0.168	0.732	0	0.476	0.873
AT1G15940	CTF7	3702.AT1G15940.1	3702.AT4G31400.1	0	0.113	0.603	0	0.754	0.905
AT1G15940	SMC5	3702.AT1G15940.1	3702.AT5G15920.1	0	0.753	0.301	0	0.571	0.919
AT1G15940	SYN2	3702.AT1G15940.1	3702.AT5G40840.2	0	0.168	0.732	0	0.681	0.922
AT1G15940	SYN3	3702.AT1G15940.1	3702.AT3G59550.1	0	0.168	0.732	0	0.733	0.935
AT1G15940	SYN4	3702.AT1G15940.1	3702.AT5G16270.1	0	0.227	0.732	0	0.714	0.935
AT1G15940	SMC3	3702.AT1G15940.1	3702.AT5G48600.2	0	0.794	0.301	0	0.632	0.942
AT1G15940	EMB2773	3702.AT1G15940.1	3702.AT5G15540.1	0	0.901	0.52	0	0.766	0.988
AT1G15940	TTN8	3702.AT1G15940.1	3702.AT3G54670.3	0	0.838	0.79	0	0.758	0.991
AT1G15940	TTN7	3702.AT1G15940.1	3702.AT2G27170.2	0	0.907	0.813	0	0.581	0.992
AT1G15940	SCC3	3702.AT1G15940.1	3702.AT2G47980.1	0	0.909	0.813	0	0.734	0.995
AT1G22170	Hsp70b	3702.AT1G22170.1	3702.AT1G16030.1	0	0.093	0.046	0.9	0.09	0.91
AT1G22170	AT3G60750	3702.AT1G22170.1	3702.AT3G60750.1	0	0.048	0.09	0.8	0.222	0.847
AT1G22170	AT2G45290	3702.AT1G22170.1	3702.AT2G45290.1	0	0.048	0.09	0.8	0.222	0.847
AT1G22170	AT3G50520	3702.AT1G22170.1	3702.AT3G50520.1	0.625	0	0	0.8	0.891	0.866
AT1G22170	At1g78050	3702.AT1G22170.1	3702.AT1G78050.1	0.974	0	0	0.9	0.612	0.901
AT1G22170	AT5G01650	3702.AT1G22170.1	3702.AT5G01650.2	0	0.079	0	0.9	0	0.903
AT1G22170	HSP90.1	3702.AT1G22170.1	3702.AT5G52640.1	0	0.093	0	0.9	0.09	0.91
AT1G22170	HSP70	3702.AT1G22170.1	3702.AT3G12580.1	0	0.093	0.046	0.9	0.09	0.91
AT1G22170	PGI1	3702.AT1G22170.1	3702.AT4G24620.1	0	0.609	0	0.8	0.543	0.961
AT1G22170	AT5G42740	3702.AT1G22170.1	3702.AT5G42740.1	0	0.594	0	0.9	0.543	0.979
AT1G22170	PGK1	3702.AT1G22170.1	3702.AT3G12780.1	0	0.778	0.157	0.9	0.487	0.989
AT1G22170	AT1G56190	3702.AT1G22170.1	3702.AT1G56190.1	0	0.778	0.157	0.9	0.487	0.989
AT1G22170	PGK	3702.AT1G22170.1	3702.AT1G79550.2	0	0.781	0.157	0.9	0.487	0.989
AT1G22170	TIM	3702.AT1G22170.1	3702.AT2G21170.1	0	0.883	0.1	0.8	0.545	0.989
AT1G22170	TPI	3702.AT1G22170.1	3702.AT3G55440.1	0	0.885	0.1	0.8	0.545	0.989
AT1G22170	ENOC	3702.AT1G22170.1	3702.AT2G29560.1	0	0.779	0.3	0.9	0.486	0.99
AT1G22170	LOS2	3702.AT1G22170.1	3702.AT2G36530.1	0	0.783	0.3	0.9	0.486	0.991
AT1G22170	ENO1	3702.AT1G22170.1	3702.AT1G74030.1	0	0.796	0.3	0.9	0.535	0.992
AT1G47830	AT4G23460	3702.AT1G47830.1	3702.AT4G23460.1	0	0.045	0.84	0.9	0.642	0.993
AT1G47830	AT5G22780	3702.AT1G47830.1	3702.AT5G22780.1	0	0.167	0.858	0.9	0.709	0.996
AT1G47830	AT4G11380	3702.AT1G47830.1	3702.AT4G11380.2	0	0.045	0.926	0.9	0.642	0.997
AT1G47830	alpha-ADR	3702.AT1G47830.1	3702.AT5G22770.1	0	0.167	0.935	0.9	0.709	0.998
AT1G47830	AT5G46630	3702.AT1G47830.1	3702.AT5G46630.2	0	0.779	0.972	0.9	0.833	0.999
AT1G56190	GAPA-2	3702.AT1G56190.1	3702.AT1G12900.1	0	0.917	0.327	0.9	0.63	0.997
AT1G56190	GAPC2	3702.AT1G56190.1	3702.AT1G13440.1	0	0.748	0.327	0.65	0.607	0.973
AT1G56190	GAPCP-2	3702.AT1G56190.1	3702.AT1G16300.1	0	0.748	0.327	0.65	0.652	0.976
AT1G56190	PRK	3702.AT1G56190.1	3702.AT1G32060.1	0	0.92	0	0	0.755	0.979
AT1G56190	GAPB	3702.AT1G56190.1	3702.AT1G42970.1	0	0.916	0.327	0.9	0.719	0.998
AT1G56190	PGK	3702.AT1G56190.1	3702.AT1G79550.2	0.982	0	0	0.8	0.241	0.8
AT1G56190	PGK1	3702.AT1G56190.1	3702.AT3G12780.1	0.984	0.406	0	0.8	0.308	0.876
AT1G56190	SDH3-1	3702.AT1G56190.1	3702.AT5G09600.1	0	0.747	0.127	0	0.565	0.895
AT1G56190	SDH3-2	3702.AT1G56190.1	3702.AT4G32210.1	0	0.747	0.127	0	0.565	0.895
AT1G56190	FBA1	3702.AT1G56190.1	3702.AT2G21330.1	0	0.286	0.149	0.6	0.615	0.894
AT1G56190	SKL1	3702.AT1G56190.1	3702.AT3G26900.2	0	0.909	0	0	0.201	0.924
AT1G56190	AT5G42740	3702.AT1G56190.1	3702.AT5G42740.1	0	0.905	0	0	0.629	0.963
AT1G56190	PGI1	3702.AT1G56190.1	3702.AT4G24620.1	0	0.915	0	0	0.581	0.963
AT1G56190	HCEF1	3702.AT1G56190.1	3702.AT3G54050.1	0	0.919	0	0	0.631	0.969
AT1G56190	GAPC1	3702.AT1G56190.1	3702.AT3G04120.1	0	0.748	0.327	0.65	0.606	0.973
AT1G56190	LOS2	3702.AT1G56190.1	3702.AT2G36530.1	0	0.9	0.531	0	0.563	0.977
AT1G56190	ENOC	3702.AT1G56190.1	3702.AT2G29560.1	0	0.9	0.531	0	0.563	0.977
AT1G56190	GAPCP-1	3702.AT1G56190.1	3702.AT1G79530.1	0	0.748	0.327	0.65	0.804	0.986
AT1G56190	ENO1	3702.AT1G56190.1	3702.AT1G74030.1	0	0.9	0.531	0	0.688	0.984
AT1G56190	At1g78050	3702.AT1G56190.1	3702.AT1G78050.1	0	0.778	0.157	0.9	0.487	0.989
AT1G56190	AT3G50520	3702.AT1G56190.1	3702.AT3G50520.1	0	0.778	0.157	0.9	0.487	0.989
AT1G56190	GAPA	3702.AT1G56190.1	3702.AT3G26650.1	0	0.915	0.327	0.9	0.63	0.997
AT1G56190	TIM	3702.AT1G56190.1	3702.AT2G21170.1	0	0.92	0.544	0.8	0.661	0.997
AT1G56190	TPI	3702.AT1G56190.1	3702.AT3G55440.1	0	0.911	0.544	0.8	0.686	0.997
AT1G64680	GAPA-2	3702.AT1G64680.1	3702.AT1G12900.1	0	0.867	0	0	0	0.867
AT1G64680	PRK	3702.AT1G64680.1	3702.AT1G32060.1	0	0.897	0	0	0.087	0.902
AT1G64680	GAPB	3702.AT1G64680.1	3702.AT1G42970.1	0	0.835	0	0	0	0.835
AT1G64680	GAPA	3702.AT1G64680.1	3702.AT3G26650.1	0	0.858	0	0	0	0.858
AT1G77600	SMC5	3702.AT1G77600.3	3702.AT5G15920.1	0	0.749	0.301	0	0.571	0.918
AT1G77600	SYN2	3702.AT1G77600.3	3702.AT5G40840.2	0	0.168	0.732	0	0.68	0.922
AT1G77600	AT5G47690	3702.AT1G77600.3	3702.AT5G47690.3	0.748	0.05	0	0.9	0.903	0.923
AT1G77600	SYN4	3702.AT1G77600.3	3702.AT5G16270.1	0	0.168	0.732	0	0.701	0.927
AT1G77600	SYN3	3702.AT1G77600.3	3702.AT3G59550.1	0	0.168	0.732	0	0.731	0.934
AT1G77600	SMC3	3702.AT1G77600.3	3702.AT5G48600.2	0	0.779	0.301	0	0.618	0.935
AT1G77600	AT5G51340	3702.AT1G77600.3	3702.AT5G51340.1	0	0.058	0	0.9	0.569	0.955
AT1G77600	SYN1	3702.AT1G77600.3	3702.AT5G05490.1	0	0.168	0.732	0.9	0.467	0.986
AT1G77600	CTF7	3702.AT1G77600.3	3702.AT4G31400.1	0	0.113	0.603	0.9	0.751	0.99
AT1G77600	TTN8	3702.AT1G77600.3	3702.AT3G54670.3	0	0.806	0.79	0.9	0.752	0.998
AT1G77600	EMB2773	3702.AT1G77600.3	3702.AT5G15540.1	0	0.899	0.52	0.9	0.765	0.998
AT1G77600	TTN7	3702.AT1G77600.3	3702.AT2G27170.2	0	0.903	0.813	0.9	0.581	0.999
AT1G77600	SCC3	3702.AT1G77600.3	3702.AT2G47980.1	0	0.903	0.813	0.9	0.717	0.999
AT2G19940	CARB	3702.AT2G19940.2	3702.AT1G29900.1	0	0.756	0	0	0.8	0.949
AT2G19940	OTC	3702.AT2G19940.2	3702.AT1G75330.1	0	0.91	0	0	0.872	0.988
AT2G19940	WIN1	3702.AT2G19940.2	3702.AT1G80600.1	0	0.895	0	0.9	0.791	0.997
AT2G19940	PYRB	3702.AT2G19940.2	3702.AT3G20330.1	0	0.745	0	0	0.489	0.864
AT2G19940	CARA	3702.AT2G19940.2	3702.AT3G27740.1	0	0.773	0	0	0.631	0.913
AT2G19940	BIO1	3702.AT2G19940.2	3702.AT5G57590.1	0	0.889	0	0	0.587	0.952
AT2G19940	AT2G37500	3702.AT2G19940.2	3702.AT2G37500.1	0	0.761	0	0	0.858	0.964
AT2G19940	AT5G10920	3702.AT2G19940.2	3702.AT5G10920.1	0	0.916	0	0	0.898	0.991
AT2G19940	AT4G24830	3702.AT2G19940.2	3702.AT4G24830.1	0	0.91	0	0	0.971	0.997
AT2G19940	NAGK	3702.AT2G19940.2	3702.AT3G57560.1	0	0.877	0.121	0.9	0.791	0.997
AT2G37500	CARB	3702.AT2G37500.1	3702.AT1G29900.1	0	0.226	0	0	0.838	0.869
AT2G37500	OTC	3702.AT2G37500.1	3702.AT1G75330.1	0	0.202	0	0.9	0.935	0.994
AT2G37500	WIN1	3702.AT2G37500.1	3702.AT1G80600.1	0	0.132	0.544	0.9	0.744	0.988
AT2G37500	GDH1	3702.AT2G37500.1	3702.AT5G18170.1	0	0	0	0.9	0.451	0.942
AT2G37500	AT5G10920	3702.AT2G37500.1	3702.AT5G10920.1	0	0.917	0	0	0.852	0.987
AT2G37500	AT4G24830	3702.AT2G37500.1	3702.AT4G24830.1	0	0.92	0	0	0.865	0.988
AT2G37500	NAGK	3702.AT2G37500.1	3702.AT3G57560.1	0	0.208	0	0.9	0.906	0.991
AT2G45290	GAPA-2	3702.AT2G45290.1	3702.AT1G12900.1	0	0.092	0.221	0.9	0.45	0.955
AT2G45290	GAPC2	3702.AT2G45290.1	3702.AT1G13440.1	0	0.069	0.221	0.9	0.747	0.979
AT2G45290	GAPCP-2	3702.AT2G45290.1	3702.AT1G16300.1	0	0.112	0.221	0.9	0.532	0.963
AT2G45290	PRK	3702.AT2G45290.1	3702.AT1G32060.1	0	0.093	0	0	0.98	0.981
AT2G45290	GAPB	3702.AT2G45290.1	3702.AT1G42970.1	0	0.092	0.221	0.9	0.65	0.971
AT2G45290	ENO1	3702.AT2G45290.1	3702.AT1G74030.1	0	0.314	0.113	0.8	0.554	0.938
AT2G45290	At1g78050	3702.AT2G45290.1	3702.AT1G78050.1	0	0.092	0.09	0.8	0.755	0.954
AT2G45290	GAPCP-1	3702.AT2G45290.1	3702.AT1G79530.1	0	0.18	0.221	0.9	0.532	0.966
AT2G45290	PGK	3702.AT2G45290.1	3702.AT1G79550.2	0	0.201	0.094	0	0.943	0.955
AT2G45290	TIM	3702.AT2G45290.1	3702.AT2G21170.1	0	0.054	0.114	0.9	0.933	0.993
AT2G45290	FBA1	3702.AT2G45290.1	3702.AT2G21330.1	0	0.059	0.081	0.65	0.623	0.87
AT2G45290	ENOC	3702.AT2G45290.1	3702.AT2G29560.1	0	0.179	0.113	0.8	0.447	0.908
AT2G45290	LOS2	3702.AT2G45290.1	3702.AT2G36530.1	0	0.244	0.113	0.8	0.681	0.951
AT2G45290	RCA	3702.AT2G45290.1	3702.AT2G39730.1	0	0	0.043	0	0.854	0.854
AT2G45290	AT3G50520	3702.AT2G45290.1	3702.AT3G50520.1	0	0.048	0.09	0.8	0.222	0.847
AT2G45290	AT3G60750	3702.AT2G45290.1	3702.AT3G60750.1	0.985	0	0	0.9	0.46	0.9
AT2G45290	AT5G64380	3702.AT2G45290.1	3702.AT5G64380.1	0	0.054	0	0.9	0.453	0.943
AT2G45290	AT5G42740	3702.AT2G45290.1	3702.AT5G42740.1	0	0.149	0.106	0.9	0.562	0.962
AT2G45290	PGI1	3702.AT2G45290.1	3702.AT4G24620.1	0	0.108	0.106	0.9	0.628	0.966
AT2G45290	GAPA	3702.AT2G45290.1	3702.AT3G26650.1	0	0.092	0.221	0.9	0.65	0.971
AT2G45290	HCEF1	3702.AT2G45290.1	3702.AT3G54050.1	0	0.093	0	0.9	0.795	0.979
AT2G45290	GAPC1	3702.AT2G45290.1	3702.AT3G04120.1	0	0.098	0.221	0.9	0.747	0.979
AT2G45290	SBPASE	3702.AT2G45290.1	3702.AT3G55800.1	0	0.053	0	0.9	0.924	0.992
AT2G45290	TPI	3702.AT2G45290.1	3702.AT3G55440.1	0	0.054	0.114	0.9	0.948	0.995
AT3G12050	SQN	3702.AT3G12050.1	3702.AT2G15790.1	0	0.905	0.306	0	0.649	0.974
AT3G12050	SGT1A	3702.AT3G12050.1	3702.AT4G23570.3	0	0.285	0.111	0	0.762	0.835
AT3G12050	Hop3	3702.AT3G12050.1	3702.AT4G12400.2	0	0.952	0.269	0	0.574	0.983
AT3G12050	HSP81-2	3702.AT3G12050.1	3702.AT5G56030.2	0	0.917	0.748	0	0.518	0.989
AT3G12050	HSP90.1	3702.AT3G12050.1	3702.AT5G52640.1	0	0.918	0.748	0	0.518	0.989
AT3G50520	ENO1	3702.AT3G50520.1	3702.AT1G74030.1	0	0.779	0.3	0.9	0.604	0.993
AT3G50520	At1g78050	3702.AT3G50520.1	3702.AT1G78050.1	0	0	0	0.8	0.437	0.882
AT3G50520	PGK	3702.AT3G50520.1	3702.AT1G79550.2	0	0.778	0.157	0.9	0.487	0.989
AT3G50520	TIM	3702.AT3G50520.1	3702.AT2G21170.1	0	0.883	0.1	0.8	0.545	0.989
AT3G50520	ENOC	3702.AT3G50520.1	3702.AT2G29560.1	0	0.779	0.3	0.9	0.486	0.99
AT3G50520	LOS2	3702.AT3G50520.1	3702.AT2G36530.1	0	0.779	0.3	0.9	0.486	0.99
AT3G50520	PGK1	3702.AT3G50520.1	3702.AT3G12780.1	0	0.778	0.157	0.9	0.487	0.989
AT3G50520	AT3G60750	3702.AT3G50520.1	3702.AT3G60750.1	0	0.048	0.09	0.8	0.222	0.847
AT3G50520	AT5G42740	3702.AT3G50520.1	3702.AT5G42740.1	0	0.594	0	0.8	0.543	0.959
AT3G50520	PGI1	3702.AT3G50520.1	3702.AT4G24620.1	0	0.594	0	0.8	0.543	0.959
AT3G50520	TPI	3702.AT3G50520.1	3702.AT3G55440.1	0	0.883	0.1	0.8	0.545	0.989
AT3G60750	GAPA-2	3702.AT3G60750.1	3702.AT1G12900.1	0	0.159	0.221	0.9	0.45	0.959
AT3G60750	GAPC2	3702.AT3G60750.1	3702.AT1G13440.1	0	0.122	0.221	0.9	0.743	0.98
AT3G60750	GAPCP-2	3702.AT3G60750.1	3702.AT1G16300.1	0	0.053	0.221	0.9	0.532	0.96
AT3G60750	PRK	3702.AT3G60750.1	3702.AT1G32060.1	0	0.231	0	0	0.982	0.985
AT3G60750	GAPB	3702.AT3G60750.1	3702.AT1G42970.1	0	0.242	0.221	0.9	0.628	0.975
AT3G60750	ENO1	3702.AT3G60750.1	3702.AT1G74030.1	0	0.179	0.113	0.8	0.625	0.938
AT3G60750	At1g78050	3702.AT3G60750.1	3702.AT1G78050.1	0	0.048	0.09	0.8	0.755	0.952
AT3G60750	GAPCP-1	3702.AT3G60750.1	3702.AT1G79530.1	0	0.053	0.221	0.9	0.532	0.96
AT3G60750	PGK	3702.AT3G60750.1	3702.AT1G79550.2	0	0.161	0.094	0	0.944	0.954
AT3G60750	TIM	3702.AT3G60750.1	3702.AT2G21170.1	0	0.135	0.114	0.9	0.936	0.994
AT3G60750	FBA1	3702.AT3G60750.1	3702.AT2G21330.1	0	0.127	0.081	0.65	0.658	0.891
AT3G60750	ENOC	3702.AT3G60750.1	3702.AT2G29560.1	0	0.179	0.113	0.8	0.447	0.908
AT3G60750	LOS2	3702.AT3G60750.1	3702.AT2G36530.1	0	0.267	0.113	0.8	0.711	0.957
AT3G60750	RCA	3702.AT3G60750.1	3702.AT2G39730.1	0	0.169	0.043	0	0.852	0.872
AT3G60750	GAPC1	3702.AT3G60750.1	3702.AT3G04120.1	0	0.094	0.221	0.9	0.743	0.979
AT3G60750	PGK1	3702.AT3G60750.1	3702.AT3G12780.1	0	0.408	0.094	0	0.748	0.853
AT3G60750	GAPA	3702.AT3G60750.1	3702.AT3G26650.1	0	0.193	0.221	0.9	0.685	0.977
AT3G60750	HCEF1	3702.AT3G60750.1	3702.AT3G54050.1	0	0.214	0	0.9	0.795	0.982
AT3G60750	TPI	3702.AT3G60750.1	3702.AT3G55440.1	0	0.162	0.114	0.9	0.949	0.995
AT3G60750	SBPASE	3702.AT3G60750.1	3702.AT3G55800.1	0	0.207	0	0.9	0.924	0.993
AT3G60750	AT5G64380	3702.AT3G60750.1	3702.AT5G64380.1	0	0.054	0	0.9	0.453	0.943
AT3G60750	AT5G42740	3702.AT3G60750.1	3702.AT5G42740.1	0	0.108	0.106	0.9	0.573	0.961
AT3G60750	PGI1	3702.AT3G60750.1	3702.AT4G24620.1	0	0.221	0.106	0.9	0.618	0.969
AT4G11380	AT5G22780	3702.AT4G11380.2	3702.AT5G22780.1	0.544	0.306	0.831	0.9	0.896	0.992
AT4G11380	alpha-ADR	3702.AT4G11380.2	3702.AT5G22770.1	0.544	0.394	0.922	0.9	0.58	0.996
AT4G11380	AT5G46630	3702.AT4G11380.2	3702.AT5G46630.2	0	0.237	0.926	0.9	0.846	0.999
AT4G23460	AT5G22780	3702.AT4G23460.1	3702.AT5G22780.1	0.545	0.339	0.831	0.9	0.58	0.99
AT4G23460	alpha-ADR	3702.AT4G23460.1	3702.AT5G22770.1	0.545	0.386	0.922	0.9	0.58	0.996
AT4G23460	AT5G46630	3702.AT4G23460.1	3702.AT5G46630.2	0	0.179	0.875	0.9	0.663	0.996
AT4G24830	CARB	3702.AT4G24830.1	3702.AT1G29900.1	0	0.913	0.551	0.8	0.932	0.999
AT4G24830	URE	3702.AT4G24830.1	3702.AT1G67550.1	0	0	0	0	0.92	0.92
AT4G24830	OTC	3702.AT4G24830.1	3702.AT1G75330.1	0	0.916	0	0.9	0.971	0.999
AT4G24830	WIN1	3702.AT4G24830.1	3702.AT1G80600.1	0	0.488	0	0	0.81	0.899
AT4G24830	PYRB	3702.AT4G24830.1	3702.AT3G20330.1	0	0.932	0.551	0.9	0.664	0.998
AT4G24830	CARA	3702.AT4G24830.1	3702.AT3G27740.1	0	0.934	0.551	0.8	0.875	0.999
AT4G24830	NAGK	3702.AT4G24830.1	3702.AT3G57560.1	0	0.91	0	0	0.818	0.983
AT4G24830	AT5G10920	3702.AT4G24830.1	3702.AT5G10920.1	0	0.932	0	0.9	0.971	0.999
AT4G31880	TTN7	3702.AT4G31880.1	3702.AT2G27170.2	0	0.91	0.813	0	0.581	0.992
AT4G31880	SCC3	3702.AT4G31880.1	3702.AT2G47980.1	0	0.915	0.813	0	0.66	0.994
AT4G31880	TTN8	3702.AT4G31880.1	3702.AT3G54670.3	0	0.839	0.79	0	0.684	0.988
AT4G31880	SYN3	3702.AT4G31880.1	3702.AT3G59550.1	0	0.168	0.732	0	0.663	0.918
AT4G31880	CTF7	3702.AT4G31880.1	3702.AT4G31400.1	0	0.113	0.603	0	0.682	0.878
AT4G31880	SYN1	3702.AT4G31880.1	3702.AT5G05490.1	0	0.168	0.732	0	0.447	0.866
AT4G31880	SYN2	3702.AT4G31880.1	3702.AT5G40840.2	0	0.168	0.732	0	0.599	0.902
AT4G31880	SYN4	3702.AT4G31880.1	3702.AT5G16270.1	0	0.279	0.732	0	0.614	0.919
AT4G31880	SMC5	3702.AT4G31880.1	3702.AT5G15920.1	0	0.754	0.301	0	0.571	0.919
AT4G31880	SMC3	3702.AT4G31880.1	3702.AT5G48600.2	0	0.787	0.301	0	0.556	0.928
AT4G31880	EMB2773	3702.AT4G31880.1	3702.AT5G15540.1	0	0.907	0.52	0	0.705	0.985
AT5G01650	Hsp70b	3702.AT5G01650.2	3702.AT1G16030.1	0	0.052	0	0.9	0	0.901
AT5G01650	At1g78050	3702.AT5G01650.2	3702.AT1G78050.1	0	0.079	0	0.9	0	0.903
AT5G01650	HSP70	3702.AT5G01650.2	3702.AT3G12580.1	0	0.052	0	0.9	0	0.901
AT5G01650	AT5G42740	3702.AT5G01650.2	3702.AT5G42740.1	0	0.103	0	0.9	0	0.906
AT5G01650	HSP90.1	3702.AT5G01650.2	3702.AT5G52640.1	0	0.082	0.093	0.9	0.071	0.912
AT5G10920	CARB	3702.AT5G10920.1	3702.AT1G29900.1	0	0.841	0	0	0.78	0.963
AT5G10920	URE	3702.AT5G10920.1	3702.AT1G67550.1	0	0	0	0	0.844	0.844
AT5G10920	OTC	3702.AT5G10920.1	3702.AT1G75330.1	0	0.915	0	0	0.947	0.995
AT5G10920	WIN1	3702.AT5G10920.1	3702.AT1G80600.1	0	0.576	0	0	0.838	0.928
AT5G10920	SDH1-2	3702.AT5G10920.1	3702.AT2G18450.1	0	0.044	0	0.8	0.139	0.82
AT5G10920	PYRB	3702.AT5G10920.1	3702.AT3G20330.1	0	0.829	0	0	0.63	0.934
AT5G10920	SDH2-1	3702.AT5G10920.1	3702.AT3G27380.2	0	0.047	0	0.8	0.27	0.848
AT5G10920	CARA	3702.AT5G10920.1	3702.AT3G27740.1	0	0.853	0	0	0.733	0.959
AT5G10920	NAGK	3702.AT5G10920.1	3702.AT3G57560.1	0	0.897	0	0	0.742	0.972
AT5G10920	SDH3-1	3702.AT5G10920.1	3702.AT5G09600.1	0	0	0	0.8	0.176	0.828
AT5G10920	SDH1-1	3702.AT5G10920.1	3702.AT5G66760.1	0	0.044	0	0.8	0.139	0.82
AT5G10920	BIO1	3702.AT5G10920.1	3702.AT5G57590.1	0	0.576	0	0	0.566	0.808
AT5G10920	SDH2-2	3702.AT5G10920.1	3702.AT5G40650.1	0	0.047	0	0.8	0.27	0.848
AT5G10920	SDH2-3	3702.AT5G10920.1	3702.AT5G65165.1	0	0.047	0	0.8	0.27	0.848
AT5G22780	alpha-ADR	3702.AT5G22780.1	3702.AT5G22770.1	0.988	0.13	0	0.8	0.925	0.82
AT5G22780	AT5G46630	3702.AT5G22780.1	3702.AT5G46630.2	0	0.903	0.887	0.9	0.847	0.999
AT5G28550	TTN7	3702.AT5G28550.1	3702.AT2G27170.2	0	0.905	0.246	0	0.982	0.998
AT5G28550	SCC3	3702.AT5G28550.1	3702.AT2G47980.1	0	0.868	0.275	0	0.96	0.995
AT5G28550	TTN8	3702.AT5G28550.1	3702.AT3G54670.3	0	0.902	0.812	0	0.65	0.992
AT5G28550	CTF7	3702.AT5G28550.1	3702.AT4G31400.1	0	0.197	0.271	0	0.941	0.962
AT5G28550	SYN1	3702.AT5G28550.1	3702.AT5G05490.1	0	0.216	0.171	0	0.902	0.931
AT5G28550	EMB2773	3702.AT5G28550.1	3702.AT5G15540.1	0	0.778	0.393	0	0.952	0.993
AT5G28550	SMC5	3702.AT5G28550.1	3702.AT5G15920.1	0	0.905	0.246	0	0.676	0.974
AT5G28550	AT5G51340	3702.AT5G28550.1	3702.AT5G51340.1	0	0.049	0	0	0.928	0.928
AT5G28550	SMC3	3702.AT5G28550.1	3702.AT5G48600.2	0	0.899	0.246	0	0.925	0.993
AT5G42740	GAPA-2	3702.AT5G42740.1	3702.AT1G12900.1	0	0.771	0	0	0.571	0.897
AT5G42740	GAPC2	3702.AT5G42740.1	3702.AT1G13440.1	0	0.771	0	0.8	0.527	0.976
AT5G42740	Hsp70b	3702.AT5G42740.1	3702.AT1G16030.1	0	0.058	0.048	0.9	0.448	0.943
AT5G42740	GAPCP-2	3702.AT5G42740.1	3702.AT1G16300.1	0	0.771	0	0.8	0.497	0.974
AT5G42740	GAPB	3702.AT5G42740.1	3702.AT1G42970.1	0	0.771	0	0	0.617	0.908
AT5G42740	ENO1	3702.AT5G42740.1	3702.AT1G74030.1	0	0.905	0.121	0.8	0.598	0.992
AT5G42740	At1g78050	3702.AT5G42740.1	3702.AT1G78050.1	0	0.594	0	0.9	0.728	0.988
AT5G42740	GAPCP-1	3702.AT5G42740.1	3702.AT1G79530.1	0	0.771	0	0.8	0.708	0.985
AT5G42740	PGK	3702.AT5G42740.1	3702.AT1G79550.2	0	0.916	0	0	0.664	0.97
AT5G42740	TIM	3702.AT5G42740.1	3702.AT2G21170.1	0	0.905	0.139	0.8	0.801	0.996
AT5G42740	FBA1	3702.AT5G42740.1	3702.AT2G21330.1	0	0.561	0	0.6	0.566	0.917
AT5G42740	ENOC	3702.AT5G42740.1	3702.AT2G29560.1	0	0.905	0.121	0.8	0.581	0.992
AT5G42740	LOS2	3702.AT5G42740.1	3702.AT2G36530.1	0	0.908	0.121	0.8	0.581	0.992
AT5G42740	GAPC1	3702.AT5G42740.1	3702.AT3G04120.1	0	0.787	0	0.8	0.601	0.981
AT5G42740	HSP70	3702.AT5G42740.1	3702.AT3G12580.1	0	0.058	0.048	0.9	0.451	0.944
AT5G42740	PGK1	3702.AT5G42740.1	3702.AT3G12780.1	0	0.905	0	0	0.662	0.966
AT5G42740	GAPA	3702.AT5G42740.1	3702.AT3G26650.1	0	0.771	0	0	0.571	0.897
AT5G42740	HCEF1	3702.AT5G42740.1	3702.AT3G54050.1	0	0.048	0	0.9	0.805	0.979
AT5G42740	TPI	3702.AT5G42740.1	3702.AT3G55440.1	0	0.905	0.139	0.8	0.795	0.996
AT5G42740	PGI1	3702.AT5G42740.1	3702.AT4G24620.1	0.666	0.082	0	0.8	0.831	0.861
AT5G42740	HSP90.1	3702.AT5G42740.1	3702.AT5G52640.1	0	0.049	0.048	0.9	0.256	0.923
AT5G42740	AT5G64380	3702.AT5G42740.1	3702.AT5G64380.1	0	0.048	0	0.9	0.598	0.958
AT5G46630	alpha-ADR	3702.AT5G46630.2	3702.AT5G22770.1	0	0.903	0.956	0.9	0.708	0.999
AT5G47690	TTN7	3702.AT5G47690.3	3702.AT2G27170.2	0	0.909	0.813	0.9	0.581	0.999
AT5G47690	SCC3	3702.AT5G47690.3	3702.AT2G47980.1	0	0.91	0.813	0.9	0.645	0.999
AT5G47690	TTN8	3702.AT5G47690.3	3702.AT3G54670.3	0	0.821	0.79	0.9	0.668	0.998
AT5G47690	SYN3	3702.AT5G47690.3	3702.AT3G59550.1	0	0.168	0.732	0	0.637	0.912
AT5G47690	CTF7	3702.AT5G47690.3	3702.AT4G31400.1	0	0.113	0.603	0.9	0.813	0.992
AT5G47690	SYN1	3702.AT5G47690.3	3702.AT5G05490.1	0	0.168	0.732	0.9	0.438	0.985
AT5G47690	EMB2773	3702.AT5G47690.3	3702.AT5G15540.1	0	0.905	0.52	0.9	0.682	0.998
AT5G47690	SMC5	3702.AT5G47690.3	3702.AT5G15920.1	0	0.757	0.301	0	0.571	0.921
AT5G47690	SYN4	3702.AT5G47690.3	3702.AT5G16270.1	0	0.227	0.732	0	0.83	0.961
AT5G47690	SYN2	3702.AT5G47690.3	3702.AT5G40840.2	0	0.168	0.732	0	0.566	0.895
AT5G47690	SMC3	3702.AT5G47690.3	3702.AT5G48600.2	0	0.779	0.301	0	0.719	0.952
AT5G47690	AT5G51340	3702.AT5G47690.3	3702.AT5G51340.1	0	0.058	0	0.9	0.569	0.955
AT5G51340	TTN7	3702.AT5G51340.1	3702.AT2G27170.2	0	0.081	0	0.9	0.99	0.999
AT5G51340	SCC3	3702.AT5G51340.1	3702.AT2G47980.1	0	0.047	0	0.9	0.985	0.998
AT5G51340	TTN8	3702.AT5G51340.1	3702.AT3G54670.3	0	0.119	0	0.9	0.787	0.979
AT5G51340	RSW4	3702.AT5G51340.1	3702.AT4G22970.1	0	0.049	0	0	0.924	0.925
AT5G51340	CTF7	3702.AT5G51340.1	3702.AT4G31400.1	0	0.06	0	0	0.988	0.988
AT5G51340	SYN1	3702.AT5G51340.1	3702.AT5G05490.1	0	0.048	0	0.9	0.758	0.974
AT5G51340	EMB2773	3702.AT5G51340.1	3702.AT5G15540.1	0	0.044	0.648	0.9	0.992	0.999
AT5G51340	SMC5	3702.AT5G51340.1	3702.AT5G15920.1	0	0.059	0	0	0.807	0.811
AT5G51340	SYN4	3702.AT5G51340.1	3702.AT5G16270.1	0	0.086	0	0	0.864	0.87
AT5G51340	SMC3	3702.AT5G51340.1	3702.AT5G48600.2	0	0.043	0	0	0.929	0.929
AT5G64380	FBA1	3702.AT5G64380.1	3702.AT2G21330.1	0	0.247	0	0.65	0.371	0.819
AT5G64380	SKL1	3702.AT5G64380.1	3702.AT3G26900.2	0	0.921	0	0	0.159	0.93
AT5G64380	HCEF1	3702.AT5G64380.1	3702.AT3G54050.1	0.88	0.295	0	0.8	0.392	0.859
AT5G64380	PGI1	3702.AT5G64380.1	3702.AT4G24620.1	0	0.048	0	0.9	0.708	0.969
At1g78050	GAPC2	3702.AT1G78050.1	3702.AT1G13440.1	0	0.357	0.139	0	0.755	0.852
At1g78050	Hsp70b	3702.AT1G78050.1	3702.AT1G16030.1	0	0.093	0.046	0.9	0.09	0.91
At1g78050	ENO1	3702.AT1G78050.1	3702.AT1G74030.1	0	0.808	0.3	0.9	0.838	0.997
At1g78050	FBA1	3702.AT1G78050.1	3702.AT2G21330.1	0	0.134	0.142	0.6	0.476	0.823
At1g78050	GAPC1	3702.AT1G78050.1	3702.AT3G04120.1	0	0.351	0.139	0	0.788	0.871
At1g78050	HSP90.1	3702.AT1G78050.1	3702.AT5G52640.1	0	0.093	0	0.9	0.09	0.91
At1g78050	HSP70	3702.AT1G78050.1	3702.AT3G12580.1	0	0.093	0.046	0.9	0.487	0.949
At1g78050	PGI1	3702.AT1G78050.1	3702.AT4G24620.1	0	0.594	0	0.8	0.671	0.97
At1g78050	PGK1	3702.AT1G78050.1	3702.AT3G12780.1	0	0.778	0.157	0.9	0.674	0.993
At1g78050	ENOC	3702.AT1G78050.1	3702.AT2G29560.1	0	0.779	0.3	0.9	0.767	0.995
At1g78050	LOS2	3702.AT1G78050.1	3702.AT2G36530.1	0	0.786	0.3	0.9	0.838	0.997
At1g78050	TIM	3702.AT1G78050.1	3702.AT2G21170.1	0	0.883	0.1	0.8	0.876	0.997
At1g78050	TPI	3702.AT1G78050.1	3702.AT3G55440.1	0	0.883	0.1	0.8	0.888	0.997
At1g78050	PGK	3702.AT1G78050.1	3702.AT1G79550.2	0	0.781	0.157	0.9	0.946	0.998
At1g80820	IRX4	3702.AT1G80820.1	3702.AT1G15950.1	0.98	0.057	0	0.8	0.43	0.804
At1g80820	TT4	3702.AT1G80820.1	3702.AT5G13930.1	0	0	0	0.8	0.84	0.966
At1g80820	CYP84A1	3702.AT1G80820.1	3702.AT4G36220.1	0	0	0.086	0.9	0.969	0.996
At1g80820	HCT	3702.AT1G80820.1	3702.AT5G48930.1	0	0.056	0	0.9	0.966	0.996
At1g80820	C4H	3702.AT1G80820.1	3702.AT2G30490.1	0	0.14	0.086	0.9	0.968	0.997
B73	F3H	3702.AT5G20990.1	3702.AT3G51240.1	0	0	0	0	0.839	0.839
BIO1	OTC	3702.AT5G57590.1	3702.AT1G75330.1	0	0.774	0	0	0.585	0.902
BIO1	BIO2	3702.AT5G57590.1	3702.AT2G43360.1	0	0.248	0	0.9	0.986	0.998
BIO1	BIOF	3702.AT5G57590.1	3702.AT5G04620.2	0	0.062	0	0.9	0.989	0.998
BIO2	BIOF	3702.AT2G43360.1	3702.AT5G04620.2	0	0.24	0	0	0.99	0.992
C4H	IRX4	3702.AT2G30490.1	3702.AT1G15950.1	0	0.17	0.086	0.9	0.968	0.997
C4H	TT5	3702.AT2G30490.1	3702.AT3G55120.1	0	0	0	0	0.967	0.967
C4H	FLS1	3702.AT2G30490.1	3702.AT5G08640.1	0	0	0	0	0.967	0.967
C4H	F3H	3702.AT2G30490.1	3702.AT3G51240.1	0	0.11	0	0	0.967	0.969
C4H	TT4	3702.AT2G30490.1	3702.AT5G13930.1	0	0	0	0.9	0.967	0.996
C4H	HCT	3702.AT2G30490.1	3702.AT5G48930.1	0	0.212	0	0.9	0.967	0.997
C4H	PAL1	3702.AT2G30490.1	3702.AT2G37040.1	0	0.827	0	0.9	0.871	0.997
CARA	CARB	3702.AT3G27740.1	3702.AT1G29900.1	0	0.604	0.537	0.9	0.967	0.999
CARA	OTC	3702.AT3G27740.1	3702.AT1G75330.1	0	0.744	0.049	0.8	0.804	0.989
CARA	PYRB	3702.AT3G27740.1	3702.AT3G20330.1	0	0.41	0	0.9	0.831	0.989
CARA	GLT1	3702.AT3G27740.1	3702.AT5G53460.1	0	0.089	0	0.9	0.515	0.951
CARB	GSR2	3702.AT1G29900.1	3702.AT1G66200.3	0	0.132	0	0.65	0.423	0.809
CARB	GLT1	3702.AT1G29900.1	3702.AT5G53460.1	0	0.112	0	0.9	0.634	0.964
CARB	OTC	3702.AT1G29900.1	3702.AT1G75330.1	0	0.735	0.049	0.8	0.846	0.991
CARB	PYRB	3702.AT1G29900.1	3702.AT3G20330.1	0	0.162	0	0.9	0.811	0.982
CP12-2	GAPA-2	3702.AT3G62410.1	3702.AT1G12900.1	0	0.428	0.751	0	0.293	0.89
CP12-2	GAPC2	3702.AT3G62410.1	3702.AT1G13440.1	0	0.048	0.336	0	0.764	0.838
CP12-2	PRK	3702.AT3G62410.1	3702.AT1G32060.1	0	0.444	0.95	0	0.955	0.998
CP12-2	GAPB	3702.AT3G62410.1	3702.AT1G42970.1	0	0.434	0.751	0	0.725	0.957
CP12-2	RCA	3702.AT3G62410.1	3702.AT2G39730.1	0	0.406	0	0	0.808	0.881
CP12-2	GAPC1	3702.AT3G62410.1	3702.AT3G04120.1	0	0.048	0.336	0	0.777	0.846
CP12-2	GAPA	3702.AT3G62410.1	3702.AT3G26650.1	0	0.407	0.987	0	0.869	0.998
CTF7	TTN7	3702.AT4G31400.1	3702.AT2G27170.2	0	0.156	0.875	0.9	0.993	0.999
CTF7	SCC3	3702.AT4G31400.1	3702.AT2G47980.1	0	0.082	0.726	0.9	0.99	0.999
CTF7	TTN8	3702.AT4G31400.1	3702.AT3G54670.3	0	0.112	0.625	0.9	0.922	0.997
CTF7	SYN3	3702.AT4G31400.1	3702.AT3G59550.1	0	0	0.255	0	0.882	0.908
CTF7	RSW4	3702.AT4G31400.1	3702.AT4G22970.1	0	0.197	0.271	0	0.949	0.968
CTF7	SYN4	3702.AT4G31400.1	3702.AT5G16270.1	0	0	0.255	0	0.89	0.915
CTF7	SYN2	3702.AT4G31400.1	3702.AT5G40840.2	0	0	0.255	0	0.912	0.932
CTF7	SMC5	3702.AT4G31400.1	3702.AT5G15920.1	0	0.197	0.625	0	0.9	0.967
CTF7	SYN1	3702.AT4G31400.1	3702.AT5G05490.1	0	0	0.255	0.9	0.881	0.99
CTF7	EMB2773	3702.AT4G31400.1	3702.AT5G15540.1	0	0.082	0.548	0	0.992	0.996
CTF7	SMC3	3702.AT4G31400.1	3702.AT5G48600.2	0	0.52	0.625	0	0.987	0.997
CYP84A1	IRX4	3702.AT4G36220.1	3702.AT1G15950.1	0	0.111	0.086	0.9	0.969	0.997
CYP84A1	HCT	3702.AT4G36220.1	3702.AT5G48930.1	0	0.079	0	0	0.957	0.958
CYP98A3	IRX4	3702.AT2G40890.1	3702.AT1G15950.1	0	0.268	0.086	0	0.767	0.831
CYP98A3	HCT	3702.AT2G40890.1	3702.AT5G48930.1	0	0.715	0	0.9	0.861	0.995
EMB2773	TTN7	3702.AT5G15540.1	3702.AT2G27170.2	0	0.909	0.838	0.9	0.99	0.999
EMB2773	SCC3	3702.AT5G15540.1	3702.AT2G47980.1	0	0.908	0.834	0.9	0.987	0.999
EMB2773	TTN8	3702.AT5G15540.1	3702.AT3G54670.3	0	0.769	0.833	0.9	0.904	0.999
EMB2773	SYN3	3702.AT5G15540.1	3702.AT3G59550.1	0	0.168	0.731	0	0.897	0.975
EMB2773	RSW4	3702.AT5G15540.1	3702.AT4G22970.1	0	0.778	0.393	0	0.939	0.991
EMB2773	SYN1	3702.AT5G15540.1	3702.AT5G05490.1	0	0.168	0.731	0.9	0.853	0.996
EMB2773	SYN2	3702.AT5G15540.1	3702.AT5G40840.2	0	0.168	0.731	0	0.861	0.966
EMB2773	SYN4	3702.AT5G15540.1	3702.AT5G16270.1	0	0.201	0.731	0	0.926	0.982
EMB2773	SMC5	3702.AT5G15540.1	3702.AT5G15920.1	0	0.907	0.467	0	0.904	0.994
EMB2773	SMC3	3702.AT5G15540.1	3702.AT5G48600.2	0	0.893	0.467	0	0.982	0.998
ENO1	GAPA-2	3702.AT1G74030.1	3702.AT1G12900.1	0	0.779	0.546	0	0.45	0.939
ENO1	GAPC2	3702.AT1G74030.1	3702.AT1G13440.1	0	0.804	0.546	0	0.583	0.959
ENO1	GAPCP-2	3702.AT1G74030.1	3702.AT1G16300.1	0	0.799	0.546	0	0.512	0.951
ENO1	GAPB	3702.AT1G74030.1	3702.AT1G42970.1	0	0.779	0.546	0	0.557	0.951
ENO1	ENOC	3702.AT1G74030.1	3702.AT2G29560.1	0.944	0.079	0	0.8	0.304	0.81
ENO1	LOS2	3702.AT1G74030.1	3702.AT2G36530.1	0.968	0.263	0	0.8	0.806	0.85
ENO1	FBA1	3702.AT1G74030.1	3702.AT2G21330.1	0	0.278	0.102	0.6	0.682	0.906
ENO1	GAPA	3702.AT1G74030.1	3702.AT3G26650.1	0	0.779	0.546	0	0.474	0.942
ENO1	GAPCP-1	3702.AT1G74030.1	3702.AT1G79530.1	0	0.866	0.546	0	0.503	0.967
ENO1	GAPC1	3702.AT1G74030.1	3702.AT3G04120.1	0	0.809	0.546	0	0.686	0.97
ENO1	TPI	3702.AT1G74030.1	3702.AT3G55440.1	0	0.912	0.472	0	0.734	0.986
ENO1	PGK1	3702.AT1G74030.1	3702.AT3G12780.1	0	0.9	0.531	0	0.703	0.984
ENO1	TIM	3702.AT1G74030.1	3702.AT2G21170.1	0	0.905	0.472	0	0.757	0.986
ENO1	PGK	3702.AT1G74030.1	3702.AT1G79550.2	0	0.916	0.531	0	0.802	0.991
ENO1	PGI1	3702.AT1G74030.1	3702.AT4G24620.1	0	0.912	0.121	0.8	0.794	0.996
ENOC	GAPA-2	3702.AT2G29560.1	3702.AT1G12900.1	0	0.779	0.546	0	0.45	0.939
ENOC	GAPC2	3702.AT2G29560.1	3702.AT1G13440.1	0	0.779	0.546	0	0.48	0.943
ENOC	GAPCP-2	3702.AT2G29560.1	3702.AT1G16300.1	0	0.779	0.546	0	0.45	0.939
ENOC	GAPB	3702.AT2G29560.1	3702.AT1G42970.1	0	0.779	0.546	0	0.45	0.939
ENOC	GAPCP-1	3702.AT2G29560.1	3702.AT1G79530.1	0	0.779	0.546	0	0.45	0.939
ENOC	PGK	3702.AT2G29560.1	3702.AT1G79550.2	0	0.9	0.531	0	0.608	0.98
ENOC	TIM	3702.AT2G29560.1	3702.AT2G21170.1	0	0.905	0.472	0	0.677	0.982
ENOC	FBA1	3702.AT2G29560.1	3702.AT2G21330.1	0	0.278	0.102	0.6	0.755	0.928
ENOC	LOS2	3702.AT2G29560.1	3702.AT2G36530.1	0.953	0	0	0.8	0.228	0.801
ENOC	GAPC1	3702.AT2G29560.1	3702.AT3G04120.1	0	0.779	0.546	0	0.472	0.942
ENOC	GAPA	3702.AT2G29560.1	3702.AT3G26650.1	0	0.779	0.546	0	0.45	0.939
ENOC	TPI	3702.AT2G29560.1	3702.AT3G55440.1	0	0.905	0.472	0	0.656	0.981
ENOC	PGK1	3702.AT2G29560.1	3702.AT3G12780.1	0	0.9	0.531	0	0.563	0.977
ENOC	PGI1	3702.AT2G29560.1	3702.AT4G24620.1	0	0.905	0.121	0.8	0.581	0.992
ERS	GDH1	3702.AT5G64050.1	3702.AT5G18170.1	0	0.045	0	0.8	0.141	0.821
ERS	GLT1	3702.AT5G64050.1	3702.AT5G53460.1	0	0	0	0.8	0.143	0.821
F3H	PAL1	3702.AT3G51240.1	3702.AT2G37040.1	0	0.167	0	0	0.83	0.853
F3H	FLS1	3702.AT3G51240.1	3702.AT5G08640.1	0.806	0.863	0.559	0.9	0.983	0.994
F3H	TT4	3702.AT3G51240.1	3702.AT5G13930.1	0	0.863	0.558	0	0.97	0.998
F3H	TT5	3702.AT3G51240.1	3702.AT3G55120.1	0	0.833	0.558	0.9	0.972	0.999
FBA1	GAPA-2	3702.AT2G21330.1	3702.AT1G12900.1	0	0.95	0.094	0.65	0.518	0.991
FBA1	GAPC2	3702.AT2G21330.1	3702.AT1G13440.1	0	0.243	0.094	0.65	0.55	0.877
FBA1	GAPCP-2	3702.AT2G21330.1	3702.AT1G16300.1	0	0.193	0.094	0.65	0.483	0.849
FBA1	GGAT1	3702.AT2G21330.1	3702.AT1G23310.1	0	0.819	0	0	0.053	0.821
FBA1	PRK	3702.AT2G21330.1	3702.AT1G32060.1	0	0.915	0	0	0.773	0.98
FBA1	GAPB	3702.AT2G21330.1	3702.AT1G42970.1	0	0.956	0.094	0.65	0.692	0.995
FBA1	GAPCP-1	3702.AT2G21330.1	3702.AT1G79530.1	0	0.193	0.094	0.65	0.492	0.852
FBA1	PGK	3702.AT2G21330.1	3702.AT1G79550.2	0	0.164	0.149	0.6	0.564	0.859
FBA1	TIM	3702.AT2G21330.1	3702.AT2G21170.1	0	0.458	0	0.65	0.582	0.914
FBA1	GAPC1	3702.AT2G21330.1	3702.AT3G04120.1	0	0.193	0.094	0.65	0.524	0.862
FBA1	TPI	3702.AT2G21330.1	3702.AT3G55440.1	0	0.348	0	0.65	0.51	0.878
FBA1	LOS2	3702.AT2G21330.1	3702.AT2G36530.1	0	0.278	0.102	0.6	0.742	0.924
FBA1	RCA	3702.AT2G21330.1	3702.AT2G39730.1	0	0.9	0.043	0	0.436	0.941
FBA1	PGI1	3702.AT2G21330.1	3702.AT4G24620.1	0	0.561	0	0.6	0.747	0.951
FBA1	PGK1	3702.AT2G21330.1	3702.AT3G12780.1	0	0.554	0.149	0.6	0.748	0.956
FBA1	HCEF1	3702.AT2G21330.1	3702.AT3G54050.1	0	0.866	0	0.65	0.574	0.978
FBA1	GAPA	3702.AT2G21330.1	3702.AT3G26650.1	0	0.898	0.094	0.65	0.702	0.989
FBA1	SBPASE	3702.AT2G21330.1	3702.AT3G55800.1	0	0.886	0	0.9	0.55	0.994
FLS1	TT5	3702.AT5G08640.1	3702.AT3G55120.1	0	0.853	0	0	0.968	0.995
FLS1	TT4	3702.AT5G08640.1	3702.AT5G13930.1	0	0.863	0.715	0	0.968	0.998
GAPA	GAPA-2	3702.AT3G26650.1	3702.AT1G12900.1	0.984	0.864	0	0.8	0.558	0.971
GAPA	PRK	3702.AT3G26650.1	3702.AT1G32060.1	0	0.985	0.715	0	0.923	0.999
GAPA	GAPB	3702.AT3G26650.1	3702.AT1G42970.1	0.972	0.864	0	0.8	0.952	0.972
GAPA	PGK	3702.AT3G26650.1	3702.AT1G79550.2	0	0.748	0.327	0.9	0.801	0.996
GAPA	TIM	3702.AT3G26650.1	3702.AT2G21170.1	0	0.891	0.519	0.9	0.689	0.998
GAPA	LOS2	3702.AT3G26650.1	3702.AT2G36530.1	0	0.779	0.546	0	0.45	0.939
GAPA	RCA	3702.AT3G26650.1	3702.AT2G39730.1	0	0.985	0.042	0	0.579	0.993
GAPA	PGK1	3702.AT3G26650.1	3702.AT3G12780.1	0	0.947	0.327	0.9	0.663	0.998
GAPA	PGI1	3702.AT3G26650.1	3702.AT4G24620.1	0	0.771	0	0	0.617	0.908
GAPA	HCEF1	3702.AT3G26650.1	3702.AT3G54050.1	0	0.968	0	0	0.626	0.987
GAPA	SBPASE	3702.AT3G26650.1	3702.AT3G55800.1	0	0.98	0	0	0.725	0.994
GAPA	TPI	3702.AT3G26650.1	3702.AT3G55440.1	0	0.874	0.519	0.9	0.702	0.997
GAPA-2	PGI1	3702.AT1G12900.1	3702.AT4G24620.1	0	0.771	0	0	0.497	0.879
GAPA-2	LOS2	3702.AT1G12900.1	3702.AT2G36530.1	0	0.779	0.546	0	0.459	0.941
GAPA-2	GAPB	3702.AT1G12900.1	3702.AT1G42970.1	0.972	0.864	0	0.8	0.552	0.972
GAPA-2	RCA	3702.AT1G12900.1	3702.AT2G39730.1	0	0.985	0.042	0	0.444	0.991
GAPA-2	SBPASE	3702.AT1G12900.1	3702.AT3G55800.1	0	0.985	0	0	0.528	0.992
GAPA-2	HCEF1	3702.AT1G12900.1	3702.AT3G54050.1	0	0.986	0	0	0.579	0.994
GAPA-2	PGK	3702.AT1G12900.1	3702.AT1G79550.2	0	0.748	0.327	0.9	0.567	0.991
GAPA-2	PRK	3702.AT1G12900.1	3702.AT1G32060.1	0	0.986	0	0	0.675	0.995
GAPA-2	TPI	3702.AT1G12900.1	3702.AT3G55440.1	0	0.874	0.519	0.9	0.496	0.996
GAPA-2	TIM	3702.AT1G12900.1	3702.AT2G21170.1	0	0.903	0.519	0.9	0.496	0.997
GAPA-2	PGK1	3702.AT1G12900.1	3702.AT3G12780.1	0	0.956	0.327	0.9	0.63	0.998
GAPB	GGAT1	3702.AT1G42970.1	3702.AT1G23310.1	0	0.828	0	0	0.095	0.837
GAPB	PRK	3702.AT1G42970.1	3702.AT1G32060.1	0	0.986	0	0	0.868	0.998
GAPB	PGI1	3702.AT1G42970.1	3702.AT4G24620.1	0	0.789	0	0	0.542	0.899
GAPB	LOS2	3702.AT1G42970.1	3702.AT2G36530.1	0	0.779	0.546	0	0.45	0.939
GAPB	HCEF1	3702.AT1G42970.1	3702.AT3G54050.1	0	0.986	0	0	0.741	0.996
GAPB	RCA	3702.AT1G42970.1	3702.AT2G39730.1	0	0.986	0.042	0	0.739	0.996
GAPB	SBPASE	3702.AT1G42970.1	3702.AT3G55800.1	0	0.985	0	0	0.78	0.996
GAPB	PGK	3702.AT1G42970.1	3702.AT1G79550.2	0	0.748	0.327	0.9	0.765	0.995
GAPB	TIM	3702.AT1G42970.1	3702.AT2G21170.1	0	0.901	0.519	0.9	0.659	0.998
GAPB	TPI	3702.AT1G42970.1	3702.AT3G55440.1	0	0.874	0.519	0.9	0.616	0.997
GAPB	PGK1	3702.AT1G42970.1	3702.AT3G12780.1	0	0.982	0.327	0.9	0.812	0.999
GAPC1	PGK	3702.AT3G04120.1	3702.AT1G79550.2	0	0.927	0.327	0.65	0.919	0.998
GAPC1	TIM	3702.AT3G04120.1	3702.AT2G21170.1	0	0.874	0.519	0.9	0.847	0.998
GAPC1	LOS2	3702.AT3G04120.1	3702.AT2G36530.1	0	0.96	0.546	0	0.6	0.992
GAPC1	PGK1	3702.AT3G04120.1	3702.AT3G12780.1	0	0.748	0.327	0.65	0.772	0.984
GAPC1	PGI1	3702.AT3G04120.1	3702.AT4G24620.1	0	0.771	0	0.8	0.681	0.984
GAPC1	TPI	3702.AT3G04120.1	3702.AT3G55440.1	0	0.915	0.519	0.9	0.862	0.999
GAPC2	LOS2	3702.AT1G13440.1	3702.AT2G36530.1	0	0.848	0.546	0	0.531	0.964
GAPC2	PGK1	3702.AT1G13440.1	3702.AT3G12780.1	0	0.748	0.327	0.65	0.758	0.983
GAPC2	PGI1	3702.AT1G13440.1	3702.AT4G24620.1	0	0.78	0	0.8	0.705	0.985
GAPC2	PGK	3702.AT1G13440.1	3702.AT1G79550.2	0	0.79	0.327	0.65	0.907	0.994
GAPC2	TIM	3702.AT1G13440.1	3702.AT2G21170.1	0	0.882	0.519	0.9	0.839	0.998
GAPC2	TPI	3702.AT1G13440.1	3702.AT3G55440.1	0	0.927	0.519	0.9	0.838	0.999
GAPCP-1	LOS2	3702.AT1G79530.1	3702.AT2G36530.1	0	0.808	0.546	0	0.45	0.948
GAPCP-1	PGI1	3702.AT1G79530.1	3702.AT4G24620.1	0	0.774	0	0.8	0.497	0.975
GAPCP-1	PGK1	3702.AT1G79530.1	3702.AT3G12780.1	0	0.748	0.327	0.65	0.715	0.98
GAPCP-1	PGK	3702.AT1G79530.1	3702.AT1G79550.2	0	0.768	0.327	0.65	0.754	0.984
GAPCP-1	TIM	3702.AT1G79530.1	3702.AT2G21170.1	0	0.874	0.519	0.9	0.496	0.996
GAPCP-1	TPI	3702.AT1G79530.1	3702.AT3G55440.1	0	0.875	0.519	0.9	0.582	0.997
GAPCP-2	LOS2	3702.AT1G16300.1	3702.AT2G36530.1	0	0.793	0.546	0	0.45	0.943
GAPCP-2	PGI1	3702.AT1G16300.1	3702.AT4G24620.1	0	0.771	0	0.8	0.497	0.974
GAPCP-2	PGK1	3702.AT1G16300.1	3702.AT3G12780.1	0	0.748	0.327	0.65	0.652	0.976
GAPCP-2	PGK	3702.AT1G16300.1	3702.AT1G79550.2	0	0.759	0.327	0.65	0.812	0.987
GAPCP-2	TIM	3702.AT1G16300.1	3702.AT2G21170.1	0	0.874	0.519	0.9	0.543	0.996
GAPCP-2	TPI	3702.AT1G16300.1	3702.AT3G55440.1	0	0.874	0.519	0.9	0.582	0.997
GDH1	GSR2	3702.AT5G18170.1	3702.AT1G66200.3	0	0.049	0	0.65	0.704	0.893
GDH1	GLU2	3702.AT5G18170.1	3702.AT2G41220.1	0	0.119	0.533	0.9	0.778	0.989
GDH1	GLU1	3702.AT5G18170.1	3702.AT5G04140.2	0	0.119	0.533	0.9	0.763	0.988
GDH1	GLT1	3702.AT5G18170.1	3702.AT5G53460.1	0	0.119	0.533	0.9	0.805	0.99
GGAT1	SBPASE	3702.AT1G23310.1	3702.AT3G55800.1	0	0.721	0	0	0.312	0.8
GGAT1	RCA	3702.AT1G23310.1	3702.AT2G39730.1	0	0.83	0	0	0	0.83
GGAT1	PRK	3702.AT1G23310.1	3702.AT1G32060.1	0	0.846	0	0	0.084	0.852
GGAT1	GSR2	3702.AT1G23310.1	3702.AT1G66200.3	0	0	0.084	0.65	0.67	0.885
GGAT1	GLU2	3702.AT1G23310.1	3702.AT2G41220.1	0	0.275	0.046	0.9	0.62	0.97
GGAT1	GLU1	3702.AT1G23310.1	3702.AT5G04140.2	0	0.867	0.046	0.9	0.737	0.996
GLB1	GSR2	3702.AT4G01900.1	3702.AT1G66200.3	0	0.084	0.173	0	0.765	0.806
GLB1	NAGK	3702.AT4G01900.1	3702.AT3G57560.1	0	0.253	0.978	0	0.985	0.999
GLT1	GSR2	3702.AT5G53460.1	3702.AT1G66200.3	0	0.172	0	0.9	0.972	0.997
GLT1	GLU2	3702.AT5G53460.1	3702.AT2G41220.1	0.901	0.156	0	0.8	0.974	0.84
GLT1	GLU1	3702.AT5G53460.1	3702.AT5G04140.2	0.899	0	0	0.8	0.982	0.819
GLU1	GSR2	3702.AT5G04140.2	3702.AT1G66200.3	0	0.159	0	0.65	0.959	0.986
GLU1	GLU2	3702.AT5G04140.2	3702.AT2G41220.1	0.981	0	0	0.8	0.903	0.803
GLU1	SBPASE	3702.AT5G04140.2	3702.AT3G55800.1	0	0.832	0	0	0.234	0.866
GLU2	GSR2	3702.AT2G41220.1	3702.AT1G66200.3	0	0.187	0	0.65	0.875	0.961
HCEF1	PRK	3702.AT3G54050.1	3702.AT1G32060.1	0	0.986	0	0	0.904	0.998
HCEF1	PGK	3702.AT3G54050.1	3702.AT1G79550.2	0	0.092	0	0	0.866	0.873
HCEF1	TIM	3702.AT3G54050.1	3702.AT2G21170.1	0	0.263	0	0	0.839	0.876
HCEF1	RCA	3702.AT3G54050.1	3702.AT2G39730.1	0	0.783	0	0	0.813	0.957
HCEF1	PGK1	3702.AT3G54050.1	3702.AT3G12780.1	0	0.982	0	0	0.732	0.995
HCEF1	TPI	3702.AT3G54050.1	3702.AT3G55440.1	0	0.054	0	0	0.84	0.842
HCEF1	PGI1	3702.AT3G54050.1	3702.AT4G24620.1	0	0.048	0	0.9	0.752	0.974
HCEF1	SBPASE	3702.AT3G54050.1	3702.AT3G55800.1	0.625	0.964	0	0	0.845	0.975
HCT	IRX4	3702.AT5G48930.1	3702.AT1G15950.1	0	0.275	0	0.9	0.966	0.997
HCT	TT4	3702.AT5G48930.1	3702.AT5G13930.1	0	0	0	0.9	0.832	0.982
HSFA2	Hsp70b	3702.AT2G26150.1	3702.AT1G16030.1	0	0.262	0.256	0.9	0.572	0.973
HSFA2	HSP81-2	3702.AT2G26150.1	3702.AT5G56030.2	0	0.284	0.213	0	0.708	0.821
HSFA2	Hop3	3702.AT2G26150.1	3702.AT4G12400.2	0	0.802	0.158	0	0.135	0.843
HSFA2	HSP70	3702.AT2G26150.1	3702.AT3G12580.1	0	0.826	0.256	0.9	0.856	0.997
HSFA2	HSP90.1	3702.AT2G26150.1	3702.AT5G52640.1	0	0.863	0.766	0.9	0.745	0.999
HSP70	Hsp70b	3702.AT3G12580.1	3702.AT1G16030.1	0.983	0.18	0	0.9	0.768	0.915
HSP70	SGT1B	3702.AT3G12580.1	3702.AT4G11260.1	0	0.046	0.591	0	0.685	0.866
HSP70	HSP81-2	3702.AT3G12580.1	3702.AT5G56030.2	0	0.492	0.655	0	0.698	0.942
HSP70	Hop3	3702.AT3G12580.1	3702.AT4G12400.2	0	0.864	0.325	0.9	0.729	0.997
HSP70	HSP90.1	3702.AT3G12580.1	3702.AT5G52640.1	0	0.884	0.655	0.9	0.881	0.999
HSP81-2	Hsp70b	3702.AT5G56030.2	3702.AT1G16030.1	0	0.193	0.655	0	0.549	0.863
HSP81-2	SQN	3702.AT5G56030.2	3702.AT2G15790.1	0	0.9	0.859	0	0.615	0.994
HSP81-2	SGT1B	3702.AT5G56030.2	3702.AT4G11260.1	0	0.159	0.903	0	0.897	0.99
HSP81-2	Hop3	3702.AT5G56030.2	3702.AT4G12400.2	0	0.721	0.697	0	0.363	0.941
HSP81-2	SGT1A	3702.AT5G56030.2	3702.AT4G23570.3	0	0.271	0.732	0	0.809	0.959
HSP90.1	Hsp70b	3702.AT5G52640.1	3702.AT1G16030.1	0	0.333	0.655	0.9	0.822	0.995
HSP90.1	SQN	3702.AT5G52640.1	3702.AT2G15790.1	0	0.9	0.859	0	0.81	0.997
HSP90.1	SGT1B	3702.AT5G52640.1	3702.AT4G11260.1	0	0.159	0.93	0.9	0.832	0.998
HSP90.1	Hop3	3702.AT5G52640.1	3702.AT4G12400.2	0	0.947	0.697	0.9	0.442	0.998
HSP90.1	SGT1A	3702.AT5G52640.1	3702.AT4G23570.3	0	0.501	0.93	0.9	0.809	0.999
Hop3	Hsp70b	3702.AT4G12400.2	3702.AT1G16030.1	0	0.504	0.325	0.9	0.332	0.974
Hop3	SQN	3702.AT4G12400.2	3702.AT2G15790.1	0	0.903	0.322	0	0.584	0.97
IRX4	TT4	3702.AT1G15950.1	3702.AT5G13930.1	0	0	0	0.8	0.839	0.966
LOS2	PGK	3702.AT2G36530.1	3702.AT1G79550.2	0	0.981	0.531	0	0.772	0.997
LOS2	TIM	3702.AT2G36530.1	3702.AT2G21170.1	0	0.905	0.472	0	0.681	0.982
LOS2	PGK1	3702.AT2G36530.1	3702.AT3G12780.1	0	0.904	0.531	0	0.771	0.988
LOS2	TPI	3702.AT2G36530.1	3702.AT3G55440.1	0	0.95	0.472	0	0.659	0.99
LOS2	PGI1	3702.AT2G36530.1	3702.AT4G24620.1	0	0.909	0.121	0.8	0.743	0.995
NAGK	OTC	3702.AT3G57560.1	3702.AT1G75330.1	0	0.889	0	0	0.723	0.968
NAGK	WIN1	3702.AT3G57560.1	3702.AT1G80600.1	0	0.277	0	0	0.737	0.801
OTC	PYRB	3702.AT1G75330.1	3702.AT3G20330.1	0.638	0.733	0.049	0.8	0.955	0.963
OTC	WIN1	3702.AT1G75330.1	3702.AT1G80600.1	0	0.802	0	0	0.914	0.982
PGI1	PGK	3702.AT4G24620.1	3702.AT1G79550.2	0	0.91	0	0	0.816	0.982
PGI1	TIM	3702.AT4G24620.1	3702.AT2G21170.1	0	0.911	0.139	0.8	0.862	0.997
PGI1	PGK1	3702.AT4G24620.1	3702.AT3G12780.1	0	0.91	0	0	0.588	0.961
PGI1	TPI	3702.AT4G24620.1	3702.AT3G55440.1	0	0.911	0.139	0.8	0.854	0.997
PGK	PRK	3702.AT1G79550.2	3702.AT1G32060.1	0	0.07	0	0	0.952	0.954
PGK	PGK1	3702.AT1G79550.2	3702.AT3G12780.1	0.982	0	0	0.8	0.529	0.801
PGK	SBPASE	3702.AT1G79550.2	3702.AT3G55800.1	0	0.092	0	0	0.855	0.862
PGK	SDH3-1	3702.AT1G79550.2	3702.AT5G09600.1	0	0.747	0.127	0	0.565	0.895
PGK	SDH3-2	3702.AT1G79550.2	3702.AT4G32210.1	0	0.756	0.127	0	0.565	0.899
PGK	TIM	3702.AT1G79550.2	3702.AT2G21170.1	0	0.905	0.544	0.8	0.955	0.999
PGK	TPI	3702.AT1G79550.2	3702.AT3G55440.1	0	0.928	0.544	0.8	0.958	0.999
PGK1	PRK	3702.AT3G12780.1	3702.AT1G32060.1	0	0.963	0	0	0.835	0.993
PGK1	TIM	3702.AT3G12780.1	3702.AT2G21170.1	0	0.94	0.544	0.8	0.721	0.998
PGK1	SDH3-1	3702.AT3G12780.1	3702.AT5G09600.1	0	0.747	0.127	0	0.565	0.895
PGK1	SDH3-2	3702.AT3G12780.1	3702.AT4G32210.1	0	0.747	0.127	0	0.565	0.895
PGK1	SKL1	3702.AT3G12780.1	3702.AT3G26900.2	0	0.92	0	0	0.201	0.933
PGK1	SBPASE	3702.AT3G12780.1	3702.AT3G55800.1	0	0.851	0	0	0.728	0.958
PGK1	TPI	3702.AT3G12780.1	3702.AT3G55440.1	0	0.91	0.544	0.8	0.744	0.997
PRK	TPI	3702.AT1G32060.1	3702.AT3G55440.1	0	0	0	0	0.913	0.913
PRK	TIM	3702.AT1G32060.1	3702.AT2G21170.1	0	0.183	0	0	0.911	0.924
PRK	RCA	3702.AT1G32060.1	3702.AT2G39730.1	0	0.983	0	0	0.956	0.999
PRK	SBPASE	3702.AT1G32060.1	3702.AT3G55800.1	0	0.984	0	0	0.978	0.999
RCA	SBPASE	3702.AT2G39730.1	3702.AT3G55800.1	0	0.882	0	0	0.896	0.987
RSW4	TTN7	3702.AT4G22970.1	3702.AT2G27170.2	0	0.905	0.246	0	0.982	0.998
RSW4	SCC3	3702.AT4G22970.1	3702.AT2G47980.1	0	0.868	0.275	0	0.962	0.996
RSW4	TTN8	3702.AT4G22970.1	3702.AT3G54670.3	0	0.902	0.812	0	0.861	0.997
RSW4	SYN1	3702.AT4G22970.1	3702.AT5G05490.1	0	0.216	0.171	0	0.93	0.95
RSW4	SMC5	3702.AT4G22970.1	3702.AT5G15920.1	0	0.905	0.246	0	0.7	0.976
RSW4	SMC3	3702.AT4G22970.1	3702.AT5G48600.2	0	0.906	0.246	0	0.96	0.996
SBPASE	TIM	3702.AT3G55800.1	3702.AT2G21170.1	0	0.23	0	0	0.839	0.87
SBPASE	TPI	3702.AT3G55800.1	3702.AT3G55440.1	0	0.054	0	0	0.838	0.84
SCC3	TTN7	3702.AT2G47980.1	3702.AT2G27170.2	0	0.908	0.874	0.9	0.992	0.999
SCC3	SMC5	3702.AT2G47980.1	3702.AT5G15920.1	0	0.905	0.653	0	0.857	0.994
SCC3	SYN2	3702.AT2G47980.1	3702.AT5G40840.2	0	0.89	0.836	0	0.937	0.998
SCC3	SYN1	3702.AT2G47980.1	3702.AT5G05490.1	0	0.89	0.836	0.9	0.962	0.999
SCC3	TTN8	3702.AT2G47980.1	3702.AT3G54670.3	0	0.917	0.895	0.9	0.961	0.999
SCC3	SYN3	3702.AT2G47980.1	3702.AT3G59550.1	0	0.89	0.836	0	0.962	0.999
SCC3	SYN4	3702.AT2G47980.1	3702.AT5G16270.1	0	0.903	0.836	0	0.96	0.999
SCC3	SMC3	3702.AT2G47980.1	3702.AT5G48600.2	0	0.906	0.653	0	0.989	0.999
SDH1-1	SDH1-2	3702.AT5G66760.1	3702.AT2G18450.1	0.984	0	0	0.9	0.895	0.901
SDH1-1	SDH2-1	3702.AT5G66760.1	3702.AT3G27380.2	0	0.915	0.813	0.9	0.836	0.999
SDH1-1	SDH3-2	3702.AT5G66760.1	3702.AT4G32210.1	0	0.907	0.829	0	0.588	0.992
SDH1-1	SDH3-1	3702.AT5G66760.1	3702.AT5G09600.1	0	0.905	0.921	0.9	0.588	0.999
SDH1-1	SDH2-2	3702.AT5G66760.1	3702.AT5G40650.1	0	0.902	0.813	0.9	0.618	0.999
SDH1-1	SDH2-3	3702.AT5G66760.1	3702.AT5G65165.1	0	0.902	0.813	0.9	0.845	0.999
SDH1-2	SDH3-2	3702.AT2G18450.1	3702.AT4G32210.1	0	0.905	0.829	0	0.588	0.992
SDH1-2	SDH3-1	3702.AT2G18450.1	3702.AT5G09600.1	0	0.905	0.829	0.9	0.588	0.999
SDH1-2	SDH2-2	3702.AT2G18450.1	3702.AT5G40650.1	0	0.902	0.813	0.9	0.563	0.999
SDH1-2	SDH2-1	3702.AT2G18450.1	3702.AT3G27380.2	0	0.902	0.813	0.9	0.563	0.999
SDH1-2	SDH2-3	3702.AT2G18450.1	3702.AT5G65165.1	0	0.902	0.813	0.9	0.904	0.999
SDH2-1	SDH2-3	3702.AT3G27380.2	3702.AT5G65165.1	0.951	0	0	0.9	0.969	0.904
SDH2-1	SDH2-2	3702.AT3G27380.2	3702.AT5G40650.1	0.985	0.115	0	0.9	0.967	0.909
SDH2-1	SDH3-2	3702.AT3G27380.2	3702.AT4G32210.1	0	0.905	0.793	0	0.678	0.993
SDH2-1	SDH3-1	3702.AT3G27380.2	3702.AT5G09600.1	0	0.908	0.904	0.9	0.678	0.999
SDH2-2	SDH3-2	3702.AT5G40650.1	3702.AT4G32210.1	0	0.905	0.793	0	0.678	0.993
SDH2-2	SDH3-1	3702.AT5G40650.1	3702.AT5G09600.1	0	0.905	0.904	0.9	0.678	0.999
SDH2-2	SDH2-3	3702.AT5G40650.1	3702.AT5G65165.1	0.952	0	0	0.9	0.967	0.904
SDH2-3	SDH3-2	3702.AT5G65165.1	3702.AT4G32210.1	0	0.905	0.793	0	0.678	0.993
SDH2-3	SDH3-1	3702.AT5G65165.1	3702.AT5G09600.1	0	0.905	0.793	0.9	0.678	0.999
SGT1A	SQN	3702.AT4G23570.3	3702.AT2G15790.1	0	0	0.522	0	0.66	0.83
SGT1A	SGT1B	3702.AT4G23570.3	3702.AT4G11260.1	0.978	0.048	0.235	0.8	0.952	0.844
SGT1B	SQN	3702.AT4G11260.1	3702.AT2G15790.1	0	0	0.522	0	0.66	0.83
SMC3	TTN7	3702.AT5G48600.2	3702.AT2G27170.2	0.558	0.906	0.37	0	0.795	0.96
SMC3	TTN8	3702.AT5G48600.2	3702.AT3G54670.3	0.631	0.911	0.836	0	0.951	0.99
SMC3	SYN3	3702.AT5G48600.2	3702.AT3G59550.1	0	0.301	0.475	0	0.917	0.966
SMC3	SYN1	3702.AT5G48600.2	3702.AT5G05490.1	0	0.196	0.475	0	0.932	0.969
SMC3	SMC5	3702.AT5G48600.2	3702.AT5G15920.1	0	0.905	0	0	0.969	0.996
SMC3	SYN4	3702.AT5G48600.2	3702.AT5G16270.1	0	0.196	0.475	0	0.886	0.947
SMC3	SYN2	3702.AT5G48600.2	3702.AT5G40840.2	0	0.196	0.475	0	0.856	0.934
SMC5	TTN7	3702.AT5G15920.1	3702.AT2G27170.2	0	0.908	0	0	0.982	0.998
SMC5	TTN8	3702.AT5G15920.1	3702.AT3G54670.3	0.541	0.91	0	0	0.905	0.947
SMC5	SYN3	3702.AT5G15920.1	3702.AT3G59550.1	0	0.897	0.475	0	0.783	0.987
SMC5	SYN1	3702.AT5G15920.1	3702.AT5G05490.1	0	0.897	0.475	0	0.741	0.984
SMC5	SYN4	3702.AT5G15920.1	3702.AT5G16270.1	0	0.897	0.475	0	0.827	0.989
SMC5	SYN2	3702.AT5G15920.1	3702.AT5G40840.2	0	0.897	0.475	0	0.891	0.993
SYN1	TTN7	3702.AT5G05490.1	3702.AT2G27170.2	0	0.901	0.837	0.9	0.947	0.999
SYN1	TTN8	3702.AT5G05490.1	3702.AT3G54670.3	0	0.9	0.837	0.9	0.83	0.999
SYN1	SYN3	3702.AT5G05490.1	3702.AT3G59550.1	0.565	0	0	0.72	0.78	0.813
SYN2	TTN7	3702.AT5G40840.2	3702.AT2G27170.2	0	0.901	0.837	0.72	0.864	0.999
SYN2	TTN8	3702.AT5G40840.2	3702.AT3G54670.3	0	0.9	0.837	0.72	0.837	0.999
SYN2	SYN3	3702.AT5G40840.2	3702.AT3G59550.1	0.602	0	0	0.72	0.967	0.827
SYN3	TTN7	3702.AT3G59550.1	3702.AT2G27170.2	0	0.901	0.837	0.72	0.911	0.999
SYN3	TTN8	3702.AT3G59550.1	3702.AT3G54670.3	0	0.9	0.837	0.72	0.863	0.999
SYN4	TTN7	3702.AT5G16270.1	3702.AT2G27170.2	0	0.909	0.837	0.54	0.885	0.999
SYN4	TTN8	3702.AT5G16270.1	3702.AT3G54670.3	0	0.912	0.837	0.54	0.851	0.998
TIM	TPI	3702.AT2G21170.1	3702.AT3G55440.1	0.962	0.168	0	0.8	0.173	0.827
TT4	TT5	3702.AT5G13930.1	3702.AT3G55120.1	0	0.787	0.558	0.9	0.97	0.999
TTN7	TTN8	3702.AT2G27170.2	3702.AT3G54670.3	0.56	0.917	0.934	0.9	0.982	0.999
VTC2	VTC4	3702.AT4G26850.1	3702.AT3G02870.1	0	0	0	0.9	0.967	0.996
VTC2	VTC5	3702.AT4G26850.1	3702.AT5G55120.1	0.976	0	0	0.8	0.968	0.804
VTC4	VTC5	3702.AT3G02870.1	3702.AT5G55120.1	0	0	0	0.9	0.892	0.988

## Sheet: 67 dpi DEPs
#node1	node2	node1_string_id	node2_string_id	homology	coexpression	experimentally_determined_interaction	database_annotated	automated_textmining	confidence_score
AARE	RPT5B	3702.AT4G14570.1	3702.AT1G09100.1	0	0.044	0	0.9	0	0.9
AARE	PRC3	3702.AT4G14570.1	3702.AT1G16470.2	0	0	0	0.9	0	0.9
AARE	EMB2719	3702.AT4G14570.1	3702.AT1G20200.1	0	0.058	0	0.9	0	0.901
AARE	ATS9	3702.AT4G14570.1	3702.AT1G29150.1	0	0.059	0	0.9	0	0.901
AARE	RPT1A	3702.AT4G14570.1	3702.AT1G53750.1	0	0	0	0.9	0.091	0.905
AARE	PAE1	3702.AT4G14570.1	3702.AT1G53850.1	0	0.057	0	0.9	0.046	0.902
AARE	LOS1	3702.AT4G14570.1	3702.AT1G56070.1	0	0	0	0.9	0	0.9
AARE	MMP	3702.AT4G14570.1	3702.AT1G70170.1	0	0	0	0.9	0.217	0.918
AARE	AT1G75990	3702.AT4G14570.1	3702.AT1G75990.1	0	0.058	0	0.9	0	0.901
AARE	AT1G79210	3702.AT4G14570.1	3702.AT1G79210.2	0	0	0	0.9	0	0.9
AARE	ROC3	3702.AT4G14570.1	3702.AT2G16600.1	0	0	0	0.9	0.042	0.9
AARE	RPN1A	3702.AT4G14570.1	3702.AT2G20580.1	0	0.092	0	0.9	0	0.905
AARE	MES3	3702.AT4G14570.1	3702.AT2G23610.1	0	0	0	0	0.966	0.966
AARE	LOX2	3702.AT4G14570.1	3702.AT3G45140.1	0	0	0	0.9	0	0.9
AARE	PHS2	3702.AT4G14570.1	3702.AT3G46970.1	0	0.041	0	0.9	0.047	0.9
AARE	AT5G01650	3702.AT4G14570.1	3702.AT5G01650.2	0	0	0	0.9	0.065	0.902
AGT	AT1G11860	3702.AT2G13360.1	3702.AT1G11860.3	0	0.278	0	0.65	0.751	0.931
AGT	TSBtype2	3702.AT2G13360.1	3702.AT5G38530.1	0	0	0	0.9	0.081	0.904
AGT	GDCH	3702.AT2G13360.1	3702.AT2G35370.1	0	0.308	0	0.65	0.698	0.92
AGT	GLDP2	3702.AT2G13360.1	3702.AT2G26080.1	0	0.074	0	0.9	0.752	0.975
AGT	SHM3	3702.AT2G13360.1	3702.AT4G32520.1	0	0	0	0.9	0.76	0.975
AGT	AGT2	3702.AT2G13360.1	3702.AT4G39660.1	0	0.193	0	0.9	0.89	0.99
AGT2	ALAAT2	3702.AT4G39660.1	3702.AT1G72330.3	0	0	0	0.8	0.601	0.916
ANNAT2	AT1G04810	3702.AT5G65020.1	3702.AT1G04810.1	0	0	0	0.9	0	0.9
ANNAT2	NIA2	3702.AT5G65020.1	3702.AT1G37130.1	0	0	0	0.9	0	0.9
ANNAT2	AT1G51160	3702.AT5G65020.1	3702.AT1G51160.2	0	0	0	0.9	0	0.9
ANNAT2	HEXO3	3702.AT5G65020.1	3702.AT1G65590.1	0	0	0	0.9	0	0.9
ANNAT2	NIA1	3702.AT5G65020.1	3702.AT1G77760.1	0	0	0	0.9	0	0.9
ANNAT2	PHS2	3702.AT5G65020.1	3702.AT3G46970.1	0	0	0	0.9	0	0.9
ANNAT2	AT5G66150	3702.AT5G65020.1	3702.AT5G66150.1	0	0	0	0.9	0	0.9
AQI	WIN1	3702.AT4G38220.2	3702.AT1G80600.1	0	0.074	0	0.9	0.764	0.976
AQI	ARGAH1	3702.AT4G38220.2	3702.AT4G08900.1	0	0.054	0	0.9	0.685	0.967
ARGAH1	AT2G37500	3702.AT4G08900.1	3702.AT2G37500.1	0	0	0	0.9	0.668	0.965
AT-IE	ATP-PRT2	3702.AT1G31860.1	3702.AT1G09795.1	0	0.899	0	0.9	0.955	0.999
AT-IE	ATP-PRT1	3702.AT1G31860.1	3702.AT1G58080.1	0	0.899	0	0.9	0.964	0.999
AT1G01100	ERF1-3	3702.AT1G01100.2	3702.AT3G26618.1	0	0.179	0	0.9	0	0.914
AT1G01100	ERF1-2	3702.AT1G01100.2	3702.AT1G12920.1	0	0.192	0	0.9	0	0.915
AT1G01100	AT2G46290	3702.AT1G01100.2	3702.AT2G46290.1	0	0.204	0	0.9	0	0.916
AT1G01100	AT1G18070	3702.AT1G01100.2	3702.AT1G18070.3	0	0.163	0.097	0.9	0	0.917
AT1G01100	AT1G49015	3702.AT1G01100.2	3702.AT1G49015.1	0	0.396	0	0.9	0.079	0.939
AT1G01100	TIF3H1	3702.AT1G01100.2	3702.AT1G10840.1	0	0.744	0	0.9	0	0.973
AT1G01100	LOS1	3702.AT1G01100.2	3702.AT1G56070.1	0	0.872	0.762	0	0.314	0.977
AT1G01100	RPL18AA	3702.AT1G01100.2	3702.AT1G29970.2	0	0.877	0.764	0.54	0.095	0.986
AT1G01100	AT1G80750	3702.AT1G01100.2	3702.AT1G80750.1	0	0.874	0.762	0.54	0.269	0.988
AT1G01100	AT1G29965	3702.AT1G01100.2	3702.AT1G29965.1	0	0.881	0.764	0.54	0.095	0.986
AT1G01100	AT1G57660	3702.AT1G01100.2	3702.AT1G57660.1	0	0.901	0.799	0.54	0.074	0.99
AT1G01100	AT1G57860.1	3702.AT1G01100.2	3702.AT1G57860.1	0	0.916	0.799	0.54	0.074	0.991
AT1G01100	AT1G09590	3702.AT1G01100.2	3702.AT1G09690.1	0	0.927	0.799	0.54	0.074	0.992
AT1G01100	RPL9B	3702.AT1G01100.2	3702.AT1G33120.1	0	0.931	0.796	0.54	0.281	0.994
AT1G01100	XW6	3702.AT1G01100.2	3702.AT1G58380.1	0	0.813	0.73	0.9	0.067	0.994
AT1G01100	RIG	3702.AT1G01100.2	3702.AT1G04270.1	0	0.865	0.73	0.9	0.269	0.996
AT1G01100	RACK1B_AT	3702.AT1G01100.2	3702.AT1G48630.1	0	0.929	0.796	0.72	0.142	0.996
AT1G01100	AT2G01250	3702.AT1G01100.2	3702.AT2G01250.1	0	0.943	0.762	0.72	0.269	0.996
AT1G01100	PGY2	3702.AT1G01100.2	3702.AT1G33140.1	0	0.966	0.796	0.54	0.281	0.997
AT1G01100	AT2G05220	3702.AT1G01100.2	3702.AT2G05220.2	0	0.909	0.76	0.9	0.09	0.997
AT1G01100	AT1G02830	3702.AT1G01100.2	3702.AT1G02830.1	0	0.897	0.78	0.9	0.073	0.997
AT1G01100	AT1G36240	3702.AT1G01100.2	3702.AT1G36240.1	0	0.888	0.764	0.9	0.072	0.997
AT1G01100	SAG24	3702.AT1G01100.2	3702.AT1G66580.1	0	0.908	0.742	0.9	0.044	0.997
AT1G01100	RPL10B	3702.AT1G01100.2	3702.AT1G26910.1	0	0.92	0.742	0.9	0.044	0.997
AT1G01100	RPL21A	3702.AT1G01100.2	3702.AT1G09590.1	0	0.978	0.799	0.54	0.074	0.997
AT1G01100	AT2G04390	3702.AT1G01100.2	3702.AT2G04390.1	0	0.895	0.76	0.9	0.09	0.997
AT1G01100	AT1G74270	3702.AT1G01100.2	3702.AT1G74270.1	0	0.945	0.764	0.9	0.234	0.998
AT1G01100	AT1G48830	3702.AT1G01100.2	3702.AT1G48830.1	0	0.936	0.796	0.9	0.075	0.998
AT1G01100	AT1G77940	3702.AT1G01100.2	3702.AT1G77940.1	0	0.954	0.764	0.9	0.072	0.998
AT1G01100	AT1G15250	3702.AT1G01100.2	3702.AT1G15250.1	0	0.909	0.796	0.9	0.331	0.998
AT1G01100	ATARCA	3702.AT1G01100.2	3702.AT1G18080.1	0	0.964	0.796	0.72	0.142	0.998
AT1G01100	AT2G17360	3702.AT1G01100.2	3702.AT2G17360.1	0	0.939	0.796	0.9	0.08	0.998
AT1G01100	AT5G58420	3702.AT1G01100.2	3702.AT5G58420.1	0	0.95	0.796	0.9	0.08	0.998
AT1G01100	SAC52	3702.AT1G01100.2	3702.AT1G14320.1	0	0.946	0.742	0.9	0.044	0.998
AT1G01100	AT1G70600	3702.AT1G01100.2	3702.AT1G70600.1	0	0.936	0.787	0.9	0.284	0.998
AT1G01100	RPL3B	3702.AT1G01100.2	3702.AT1G61580.1	0	0.906	0.826	0.9	0.323	0.998
AT1G01100	EMB2296	3702.AT1G01100.2	3702.AT2G18020.1	0	0.945	0.764	0.9	0.219	0.998
AT1G01100	AT1G07070	3702.AT1G01100.2	3702.AT1G07070.1	0	0.921	0.764	0.9	0.234	0.998
AT1G01100	AT1G12960	3702.AT1G01100.2	3702.AT1G12960.1	0	0.898	0.787	0.9	0.284	0.998
AT1G01100	AT1G15930	3702.AT1G01100.2	3702.AT1G15930.1	0	0.986	0.826	0.9	0.367	0.999
AT1G01100	AT1G27400	3702.AT1G01100.2	3702.AT1G27400.1	0	0.967	0.826	0.9	0.043	0.999
AT1G01100	AT2G19730	3702.AT1G01100.2	3702.AT2G19730.3	0	0.985	0.774	0.9	0.225	0.999
AT1G01100	emb2386	3702.AT1G01100.2	3702.AT1G02780.1	0	0.973	0.764	0.9	0.235	0.999
AT1G01100	AT2G21580	3702.AT1G01100.2	3702.AT2G21580.1	0	0.978	0.764	0.9	0.249	0.999
AT1G01100	PGY1	3702.AT1G01100.2	3702.AT2G27530.1	0	0.964	0.796	0.9	0.072	0.999
AT1G01100	AT2G19740	3702.AT1G01100.2	3702.AT2G19740.1	0	0.946	0.796	0.9	0.19	0.998
AT1G01100	AT4G18100	3702.AT1G01100.2	3702.AT4G18100.1	0	0.982	0.826	0.9	0.09	0.999
AT1G01100	P40	3702.AT1G01100.2	3702.AT1G72370.1	0	0.982	0.808	0.9	0.299	0.999
AT1G01100	AT2G09990	3702.AT1G01100.2	3702.AT2G09990.1	0	0.972	0.796	0.9	0.162	0.999
AT1G01100	AT1G74050	3702.AT1G01100.2	3702.AT1G74050.1	0	0.921	0.795	0.9	0.572	0.999
AT1G01100	AT2G20450	3702.AT1G01100.2	3702.AT2G20450.1	0	0.968	0.813	0.9	0.458	0.999
AT1G01100	AT2G25210	3702.AT1G01100.2	3702.AT2G25210.1	0	0.957	0.796	0.9	0.42	0.999
AT1G01100	AT1G41880	3702.AT1G01100.2	3702.AT1G41880.1	0	0.973	0.764	0.9	0.234	0.999
AT1G01100	AT1G74060	3702.AT1G01100.2	3702.AT1G74060.1	0	0.938	0.795	0.9	0.327	0.999
AT1G01100	RPL34	3702.AT1G01100.2	3702.AT1G69620.1	0	0.981	0.796	0.9	0.061	0.999
AT1G01100	RPL27AB	3702.AT1G01100.2	3702.AT1G23290.1	0	0.985	0.787	0.9	0.284	0.999
AT1G01100	AT1G52300	3702.AT1G01100.2	3702.AT1G52300.1	0	0.984	0.796	0.9	0.331	0.999
AT1G01100	BBC1	3702.AT1G01100.2	3702.AT3G49010.3	0	0.961	0.782	0.9	0.074	0.999
AT1G01100	AT1G67430	3702.AT1G01100.2	3702.AT1G67430.1	0	0.972	0.826	0.9	0.043	0.999
AT1G01100	AT1G08360	3702.AT1G01100.2	3702.AT1G08360.1	0	0.955	0.796	0.9	0.072	0.999
AT1G01100	AT1G26880	3702.AT1G01100.2	3702.AT1G26880.1	0	0.973	0.796	0.9	0.061	0.999
AT1G01100	EMB2207	3702.AT1G01100.2	3702.AT1G43170.8	0	0.931	0.826	0.9	0.323	0.999
AT1G01100	AT1G18540	3702.AT1G01100.2	3702.AT1G18540.1	0	0.957	0.795	0.9	0.327	0.999
AT1G02830	emb2386	3702.AT1G02830.1	3702.AT1G02780.1	0	0.874	0.796	0.9	0.46	0.998
AT1G02830	AT1G49015	3702.AT1G02830.1	3702.AT1G49015.1	0	0.161	0	0.9	0.044	0.912
AT1G02830	AT2G46290	3702.AT1G02830.1	3702.AT2G46290.1	0	0.223	0	0.9	0	0.918
AT1G02830	AT1G18070	3702.AT1G02830.1	3702.AT1G18070.3	0	0.136	0.174	0.9	0	0.922
AT1G02830	TIF3H1	3702.AT1G02830.1	3702.AT1G10840.1	0	0.75	0	0.9	0	0.973
AT1G02830	ERF1-2	3702.AT1G02830.1	3702.AT1G12920.1	0	0.115	0.813	0.9	0	0.982
AT1G02830	ERF1-3	3702.AT1G02830.1	3702.AT3G26618.1	0	0.115	0.813	0.9	0	0.982
AT1G02830	ATARCA	3702.AT1G02830.1	3702.AT1G18080.1	0	0.899	0.813	0	0.246	0.984
AT1G02830	RACK1B_AT	3702.AT1G02830.1	3702.AT1G48630.1	0	0.899	0.813	0	0.246	0.984
AT1G02830	AT1G48830	3702.AT1G02830.1	3702.AT1G48830.1	0	0.78	0.813	0.9	0.072	0.995
AT1G02830	RPL18AA	3702.AT1G02830.1	3702.AT1G29970.2	0	0.76	0.796	0.9	0.141	0.995
AT1G02830	AT1G29965	3702.AT1G02830.1	3702.AT1G29965.1	0	0.76	0.796	0.9	0.141	0.995
AT1G02830	RIG	3702.AT1G02830.1	3702.AT1G04270.1	0	0.78	0.778	0.9	0.372	0.996
AT1G02830	AT1G80750	3702.AT1G02830.1	3702.AT1G80750.1	0	0.748	0.796	0.9	0.473	0.996
AT1G02830	XW6	3702.AT1G02830.1	3702.AT1G58380.1	0	0.811	0.795	0.9	0.366	0.997
AT1G02830	AT1G15930	3702.AT1G02830.1	3702.AT1G15930.1	0	0.905	0.832	0.9	0.049	0.998
AT1G02830	AT1G27400	3702.AT1G02830.1	3702.AT1G27400.1	0	0.897	0.832	0.9	0.339	0.998
AT1G02830	AT1G74270	3702.AT1G02830.1	3702.AT1G74270.1	0	0.896	0.796	0.9	0.226	0.998
AT1G02830	AT1G77940	3702.AT1G02830.1	3702.AT1G77940.1	0	0.897	0.796	0.9	0.501	0.998
AT1G02830	AT1G15250	3702.AT1G02830.1	3702.AT1G15250.1	0	0.834	0.831	0.9	0.402	0.998
AT1G02830	AT2G19730	3702.AT1G02830.1	3702.AT2G19730.3	0	0.882	0.835	0.9	0.27	0.998
AT1G02830	AT1G57860.1	3702.AT1G02830.1	3702.AT1G57860.1	0	0.896	0.796	0.9	0.461	0.998
AT1G02830	AT2G21580	3702.AT1G02830.1	3702.AT2G21580.1	0	0.897	0.796	0.9	0.372	0.998
AT1G02830	AT2G05220	3702.AT1G02830.1	3702.AT2G05220.2	0	0.897	0.83	0.9	0.489	0.998
AT1G02830	PGY1	3702.AT1G02830.1	3702.AT2G27530.1	0	0.898	0.813	0.9	0.477	0.998
AT1G02830	AT2G17360	3702.AT1G02830.1	3702.AT2G17360.1	0	0.9	0.813	0.9	0.331	0.998
AT1G02830	AT2G19740	3702.AT1G02830.1	3702.AT2G19740.1	0	0.901	0.828	0.9	0.459	0.998
AT1G02830	AT5G58420	3702.AT1G02830.1	3702.AT5G58420.1	0	0.9	0.813	0.9	0.331	0.998
AT1G02830	AT1G09590	3702.AT1G02830.1	3702.AT1G09690.1	0	0.896	0.796	0.9	0.461	0.998
AT1G02830	P40	3702.AT1G02830.1	3702.AT1G72370.1	0	0.897	0.832	0.9	0.461	0.998
AT1G02830	AT1G74050	3702.AT1G02830.1	3702.AT1G74050.1	0	0.897	0.813	0.9	0.536	0.998
AT1G02830	AT1G36240	3702.AT1G02830.1	3702.AT1G36240.1	0	0.897	0.796	0.9	0.501	0.998
AT1G02830	SAC52	3702.AT1G02830.1	3702.AT1G14320.1	0	0.9	0.813	0.9	0.493	0.998
AT1G02830	AT1G41880	3702.AT1G02830.1	3702.AT1G41880.1	0	0.896	0.796	0.9	0.226	0.998
AT1G02830	AT1G70600	3702.AT1G02830.1	3702.AT1G70600.1	0	0.9	0.813	0.9	0.408	0.998
AT1G02830	AT1G74060	3702.AT1G02830.1	3702.AT1G74060.1	0	0.897	0.813	0.9	0.536	0.998
AT1G02830	SAG24	3702.AT1G02830.1	3702.AT1G66580.1	0	0.9	0.813	0.9	0.493	0.998
AT1G02830	RPL10B	3702.AT1G02830.1	3702.AT1G26910.1	0	0.9	0.813	0.9	0.493	0.998
AT1G02830	RPL34	3702.AT1G02830.1	3702.AT1G69620.1	0	0.898	0.813	0.9	0.175	0.998
AT1G02830	RPL27AB	3702.AT1G02830.1	3702.AT1G23290.1	0	0.9	0.813	0.9	0.408	0.998
AT1G02830	RPL21A	3702.AT1G02830.1	3702.AT1G09590.1	0	0.896	0.796	0.9	0.461	0.998
AT1G02830	AT1G57660	3702.AT1G02830.1	3702.AT1G57660.1	0	0.896	0.796	0.9	0.461	0.998
AT1G02830	EMB2296	3702.AT1G02830.1	3702.AT2G18020.1	0	0.898	0.829	0.9	0.185	0.998
AT1G02830	AT1G52300	3702.AT1G02830.1	3702.AT1G52300.1	0	0.834	0.831	0.9	0.402	0.998
AT1G02830	BBC1	3702.AT1G02830.1	3702.AT3G49010.3	0	0.901	0.813	0.9	0.185	0.998
AT1G02830	AT1G07070	3702.AT1G02830.1	3702.AT1G07070.1	0	0.896	0.796	0.9	0.226	0.998
AT1G02830	AT1G67430	3702.AT1G02830.1	3702.AT1G67430.1	0	0.897	0.832	0.9	0.339	0.998
AT1G02830	AT2G01250	3702.AT1G02830.1	3702.AT2G01250.1	0	0.748	0.796	0.9	0.762	0.998
AT1G02830	AT1G12960	3702.AT1G02830.1	3702.AT1G12960.1	0	0.9	0.813	0.9	0.408	0.998
AT1G02830	AT1G08360	3702.AT1G02830.1	3702.AT1G08360.1	0	0.898	0.813	0.9	0.477	0.998
AT1G02830	AT1G26880	3702.AT1G02830.1	3702.AT1G26880.1	0	0.898	0.813	0.9	0.175	0.998
AT1G02830	AT2G04390	3702.AT1G02830.1	3702.AT2G04390.1	0	0.897	0.83	0.9	0.489	0.998
AT1G02830	AT1G18540	3702.AT1G02830.1	3702.AT1G18540.1	0	0.897	0.813	0.9	0.536	0.998
AT1G02830	PGY2	3702.AT1G02830.1	3702.AT1G33140.1	0	0.899	0.827	0.9	0.505	0.999
AT1G02830	AT4G18100	3702.AT1G02830.1	3702.AT4G18100.1	0	0.902	0.832	0.9	0.536	0.999
AT1G02830	AT2G09990	3702.AT1G02830.1	3702.AT2G09990.1	0	0.901	0.815	0.9	0.528	0.999
AT1G02830	AT2G20450	3702.AT1G02830.1	3702.AT2G20450.1	0	0.905	0.836	0.9	0.569	0.999
AT1G02830	AT2G25210	3702.AT1G02830.1	3702.AT2G25210.1	0	0.899	0.813	0.9	0.552	0.999
AT1G02830	RPL9B	3702.AT1G02830.1	3702.AT1G33120.1	0	0.899	0.827	0.9	0.505	0.999
AT1G02830	RPL3B	3702.AT1G02830.1	3702.AT1G61580.1	0	0.901	0.832	0.9	0.578	0.999
AT1G02830	EMB2207	3702.AT1G02830.1	3702.AT1G43170.8	0	0.901	0.832	0.9	0.578	0.999
AT1G04810	AT5G66150	3702.AT1G04810.1	3702.AT5G66150.1	0	0	0	0.9	0.047	0.9
AT1G04810	NIA2	3702.AT1G04810.1	3702.AT1G37130.1	0	0.048	0	0.9	0	0.9
AT1G04810	HEXO3	3702.AT1G04810.1	3702.AT1G65590.1	0	0	0	0.9	0	0.9
AT1G04810	NIA1	3702.AT1G04810.1	3702.AT1G77760.1	0	0.048	0	0.9	0	0.9
AT1G04810	PHS2	3702.AT1G04810.1	3702.AT3G46970.1	0	0	0	0.9	0	0.9
AT1G04810	AT1G51160	3702.AT1G04810.1	3702.AT1G51160.2	0	0.085	0	0.9	0	0.904
AT1G04810	RCA	3702.AT1G04810.1	3702.AT2G39730.1	0	0.899	0.826	0	0.568	0.991
AT1G04810	PBC1	3702.AT1G04810.1	3702.AT1G21720.1	0	0.35	0.836	0.9	0.564	0.994
AT1G04810	PBC2	3702.AT1G04810.1	3702.AT1G77440.1	0	0.35	0.836	0.9	0.564	0.994
AT1G04810	PBE1	3702.AT1G04810.1	3702.AT1G13060.2	0	0.552	0.835	0.9	0.585	0.996
AT1G04810	UBP6	3702.AT1G04810.1	3702.AT1G51710.1	0	0.792	0.831	0.9	0.419	0.997
AT1G04810	At2g05840	3702.AT1G04810.1	3702.AT2G05840.1	0	0.777	0.837	0.9	0.424	0.997
AT1G04810	PBG1	3702.AT1G04810.1	3702.AT1G56450.1	0	0.752	0.857	0.9	0.663	0.998
AT1G04810	RPN1A	3702.AT1G04810.1	3702.AT2G20580.1	0.548	0.918	0.835	0.9	0.581	0.998
AT1G04810	RPN12a	3702.AT1G04810.1	3702.AT1G64520.1	0	0.863	0.837	0.9	0.618	0.999
AT1G04810	AT1G45000	3702.AT1G04810.1	3702.AT1G45000.1	0	0.899	0.826	0.9	0.568	0.999
AT1G04810	PRC3	3702.AT1G04810.1	3702.AT1G16470.2	0	0.897	0.836	0.9	0.494	0.999
AT1G04810	AT1G75990	3702.AT1G04810.1	3702.AT1G75990.1	0	0.905	0.837	0.9	0.633	0.999
AT1G04810	RPT2b	3702.AT1G04810.1	3702.AT2G20140.1	0	0.905	0.837	0.9	0.614	0.999
AT1G04810	PAE1	3702.AT1G04810.1	3702.AT1G53850.1	0	0.905	0.837	0.9	0.58	0.999
AT1G04810	PAF2	3702.AT1G04810.1	3702.AT1G47250.1	0	0.899	0.837	0.9	0.562	0.999
AT1G04810	EMB2719	3702.AT1G04810.1	3702.AT1G20200.1	0	0.913	0.837	0.9	0.633	0.999
AT1G04810	RPT1A	3702.AT1G04810.1	3702.AT1G53750.1	0	0.906	0.831	0.9	0.581	0.999
AT1G04810	PAG1	3702.AT1G04810.1	3702.AT2G27020.1	0	0.905	0.857	0.9	0.524	0.999
AT1G04810	RPT5B	3702.AT1G04810.1	3702.AT1G09100.1	0	0.91	0.837	0.9	0.634	0.999
AT1G04810	AT1G79210	3702.AT1G04810.1	3702.AT1G79210.2	0	0.897	0.836	0.9	0.494	0.999
AT1G04810	RPT2a	3702.AT1G04810.1	3702.AT4G29040.1	0	0.905	0.917	0.9	0.614	0.999
AT1G04810	ATS9	3702.AT1G04810.1	3702.AT1G29150.1	0	0.915	0.858	0.9	0.708	0.999
AT1G04810	RPN13	3702.AT1G04810.1	3702.AT2G26590.2	0	0.9	0.858	0.9	0.706	0.999
AT1G05520	AT2G21630	3702.AT1G05520.1	3702.AT2G21630.1	0.956	0	0	0.9	0.966	0.904
AT1G05520	AT1G80500	3702.AT1G05520.1	3702.AT1G80500.1	0	0	0.044	0.9	0.563	0.954
AT1G05520	AT1G51160	3702.AT1G05520.1	3702.AT1G51160.2	0	0	0	0.9	0.573	0.955
AT1G05520	AT5G54750	3702.AT1G05520.1	3702.AT5G54750.2	0	0	0.042	0.9	0.579	0.956
AT1G05520	AT1G18830	3702.AT1G05520.1	3702.AT1G18830.1	0	0.856	0.753	0.9	0.731	0.998
AT1G05520	ERMO2	3702.AT1G05520.1	3702.AT3G07100.1	0	0.835	0.794	0.9	0.867	0.999
AT1G07070	emb2386	3702.AT1G07070.1	3702.AT1G02780.1	0	0.905	0.764	0.9	0.326	0.998
AT1G07070	RIG	3702.AT1G07070.1	3702.AT1G04270.1	0	0.836	0.731	0.9	0.34	0.996
AT1G07070	AT1G18070	3702.AT1G07070.1	3702.AT1G18070.3	0	0.166	0.396	0.9	0	0.945
AT1G07070	AT1G74270	3702.AT1G07070.1	3702.AT1G74270.1	0.983	0.499	0	0.9	0	0.947
AT1G07070	AT1G49015	3702.AT1G07070.1	3702.AT1G49015.1	0	0.746	0	0.9	0	0.973
AT1G07070	AT1G41880	3702.AT1G07070.1	3702.AT1G41880.1	0.982	0.742	0	0.9	0	0.973
AT1G07070	TIF3H1	3702.AT1G07070.1	3702.AT1G10840.1	0	0.767	0	0.9	0	0.975
AT1G07070	ATARCA	3702.AT1G07070.1	3702.AT1G18080.1	0	0.912	0.796	0	0	0.981
AT1G07070	ERF1-2	3702.AT1G07070.1	3702.AT1G12920.1	0	0.213	0.788	0.9	0	0.981
AT1G07070	ERF1-3	3702.AT1G07070.1	3702.AT3G26618.1	0	0.198	0.788	0.9	0	0.981
AT1G07070	LOS1	3702.AT1G07070.1	3702.AT1G56070.1	0	0.903	0.816	0	0.154	0.983
AT1G07070	AT2G46290	3702.AT1G07070.1	3702.AT2G46290.1	0	0.9	0.048	0.9	0	0.989
AT1G07070	XW6	3702.AT1G07070.1	3702.AT1G58380.1	0	0.801	0.754	0.9	0.183	0.995
AT1G07070	RACK1B_AT	3702.AT1G07070.1	3702.AT1G48630.1	0	0.981	0.796	0	0	0.996
AT1G07070	AT1G57860.1	3702.AT1G07070.1	3702.AT1G57860.1	0	0.912	0.764	0.9	0.141	0.997
AT1G07070	AT1G80750	3702.AT1G07070.1	3702.AT1G80750.1	0	0.902	0.764	0.9	0.092	0.997
AT1G07070	AT1G09590	3702.AT1G07070.1	3702.AT1G09690.1	0	0.898	0.764	0.9	0.141	0.997
AT1G07070	AT1G36240	3702.AT1G07070.1	3702.AT1G36240.1	0	0.884	0.764	0.9	0.269	0.997
AT1G07070	SAG24	3702.AT1G07070.1	3702.AT1G66580.1	0	0.898	0.796	0.9	0.058	0.997
AT1G07070	AT1G57660	3702.AT1G07070.1	3702.AT1G57660.1	0	0.894	0.764	0.9	0.141	0.997
AT1G07070	AT1G12960	3702.AT1G07070.1	3702.AT1G12960.1	0	0.898	0.796	0.9	0.054	0.997
AT1G07070	AT1G15930	3702.AT1G07070.1	3702.AT1G15930.1	0	0.924	0.826	0.9	0.104	0.998
AT1G07070	PGY2	3702.AT1G07070.1	3702.AT1G33140.1	0	0.916	0.796	0.9	0.449	0.998
AT1G07070	AT1G77940	3702.AT1G07070.1	3702.AT1G77940.1	0	0.94	0.764	0.9	0.269	0.998
AT1G07070	RPL18AA	3702.AT1G07070.1	3702.AT1G29970.2	0	0.878	0.764	0.9	0.443	0.998
AT1G07070	AT2G21580	3702.AT1G07070.1	3702.AT2G21580.1	0	0.95	0.764	0.9	0.188	0.998
AT1G07070	AT2G05220	3702.AT1G07070.1	3702.AT2G05220.2	0	0.897	0.811	0.9	0.484	0.998
AT1G07070	PGY1	3702.AT1G07070.1	3702.AT2G27530.1	0	0.931	0.796	0.9	0.09	0.998
AT1G07070	AT2G17360	3702.AT1G07070.1	3702.AT2G17360.1	0	0.922	0.796	0.9	0.054	0.998
AT1G07070	AT1G29965	3702.AT1G07070.1	3702.AT1G29965.1	0	0.887	0.764	0.9	0.443	0.998
AT1G07070	P40	3702.AT1G07070.1	3702.AT1G72370.1	0	0.925	0.826	0.9	0.274	0.998
AT1G07070	AT2G09990	3702.AT1G07070.1	3702.AT2G09990.1	0	0.916	0.796	0.9	0.053	0.998
AT1G07070	AT1G74050	3702.AT1G07070.1	3702.AT1G74050.1	0	0.907	0.796	0.9	0.413	0.998
AT1G07070	SAC52	3702.AT1G07070.1	3702.AT1G14320.1	0	0.915	0.796	0.9	0.058	0.998
AT1G07070	AT1G70600	3702.AT1G07070.1	3702.AT1G70600.1	0	0.921	0.796	0.9	0.054	0.998
AT1G07070	RPL9B	3702.AT1G07070.1	3702.AT1G33120.1	0	0.92	0.796	0.9	0.449	0.998
AT1G07070	RPL3B	3702.AT1G07070.1	3702.AT1G61580.1	0	0.911	0.826	0.9	0.332	0.998
AT1G07070	AT1G74060	3702.AT1G07070.1	3702.AT1G74060.1	0	0.914	0.796	0.9	0.413	0.998
AT1G07070	RPL10B	3702.AT1G07070.1	3702.AT1G26910.1	0	0.936	0.796	0.9	0.058	0.998
AT1G07070	RPL34	3702.AT1G07070.1	3702.AT1G69620.1	0	0.929	0.796	0.9	0.141	0.998
AT1G07070	RPL27AB	3702.AT1G07070.1	3702.AT1G23290.1	0	0.951	0.796	0.9	0.054	0.998
AT1G07070	EMB2296	3702.AT1G07070.1	3702.AT2G18020.1	0	0.911	0.785	0.9	0.08	0.998
AT1G07070	BBC1	3702.AT1G07070.1	3702.AT3G49010.3	0	0.939	0.796	0.9	0.143	0.998
AT1G07070	AT2G01250	3702.AT1G07070.1	3702.AT2G01250.1	0	0.923	0.764	0.9	0.092	0.998
AT1G07070	AT1G08360	3702.AT1G07070.1	3702.AT1G08360.1	0	0.922	0.796	0.9	0.09	0.998
AT1G07070	EMB2207	3702.AT1G07070.1	3702.AT1G43170.8	0	0.914	0.826	0.9	0.332	0.998
AT1G07070	AT2G04390	3702.AT1G07070.1	3702.AT2G04390.1	0	0.896	0.811	0.9	0.484	0.998
AT1G07070	AT1G27400	3702.AT1G07070.1	3702.AT1G27400.1	0	0.964	0.826	0.9	0.329	0.999
AT1G07070	AT1G48830	3702.AT1G07070.1	3702.AT1G48830.1	0	0.93	0.796	0.9	0.388	0.999
AT1G07070	AT1G15250	3702.AT1G07070.1	3702.AT1G15250.1	0	0.946	0.829	0.9	0.076	0.999
AT1G07070	AT2G19730	3702.AT1G07070.1	3702.AT2G19730.3	0	0.978	0.823	0.9	0.18	0.999
AT1G07070	AT2G19740	3702.AT1G07070.1	3702.AT2G19740.1	0	0.935	0.796	0.9	0.343	0.999
AT1G07070	AT5G58420	3702.AT1G07070.1	3702.AT5G58420.1	0	0.963	0.796	0.9	0.771	0.999
AT1G07070	AT4G18100	3702.AT1G07070.1	3702.AT4G18100.1	0	0.934	0.826	0.9	0.3	0.999
AT1G07070	AT2G20450	3702.AT1G07070.1	3702.AT2G20450.1	0	0.982	0.83	0.9	0.909	0.999
AT1G07070	AT2G25210	3702.AT1G07070.1	3702.AT2G25210.1	0	0.973	0.796	0.9	0.041	0.999
AT1G07070	RPL21A	3702.AT1G07070.1	3702.AT1G09590.1	0	0.959	0.764	0.9	0.141	0.999
AT1G07070	AT1G52300	3702.AT1G07070.1	3702.AT1G52300.1	0	0.929	0.829	0.9	0.813	0.999
AT1G07070	AT1G67430	3702.AT1G07070.1	3702.AT1G67430.1	0	0.926	0.826	0.9	0.329	0.999
AT1G07070	AT1G26880	3702.AT1G07070.1	3702.AT1G26880.1	0	0.981	0.796	0.9	0.853	0.999
AT1G07070	AT1G18540	3702.AT1G07070.1	3702.AT1G18540.1	0	0.95	0.796	0.9	0.413	0.999
AT1G08360	emb2386	3702.AT1G08360.1	3702.AT1G02780.1	0	0.984	0.796	0.9	0.33	0.999
AT1G08360	RIG	3702.AT1G08360.1	3702.AT1G04270.1	0	0.892	0.735	0.9	0.167	0.997
AT1G08360	AT1G49015	3702.AT1G08360.1	3702.AT1G49015.1	0	0.167	0.065	0.9	0.073	0.918
AT1G08360	AT1G18070	3702.AT1G08360.1	3702.AT1G18070.3	0	0.13	0.108	0.9	0.155	0.925
AT1G08360	PGY1	3702.AT1G08360.1	3702.AT2G27530.1	0.985	0.854	0	0.9	0	0.984
AT1G08360	ERF1-3	3702.AT1G08360.1	3702.AT3G26618.1	0	0.133	0.813	0.9	0.049	0.982
AT1G08360	ERF1-2	3702.AT1G08360.1	3702.AT1G12920.1	0	0.196	0.813	0.9	0.049	0.983
AT1G08360	AT2G46290	3702.AT1G08360.1	3702.AT2G46290.1	0	0.896	0	0.9	0.114	0.989
AT1G08360	LOS1	3702.AT1G08360.1	3702.AT1G56070.1	0	0.916	0.83	0	0.269	0.988
AT1G08360	TIF3H1	3702.AT1G08360.1	3702.AT1G10840.1	0	0.92	0	0.9	0.051	0.991
AT1G08360	RACK1B_AT	3702.AT1G08360.1	3702.AT1G48630.1	0	0.931	0.813	0.72	0.158	0.996
AT1G08360	XW6	3702.AT1G08360.1	3702.AT1G58380.1	0	0.848	0.735	0.9	0.181	0.996
AT1G08360	ATARCA	3702.AT1G08360.1	3702.AT1G18080.1	0	0.948	0.813	0.72	0.158	0.997
AT1G08360	AT1G74270	3702.AT1G08360.1	3702.AT1G74270.1	0	0.921	0.796	0.9	0.09	0.998
AT1G08360	AT1G15250	3702.AT1G08360.1	3702.AT1G15250.1	0	0.912	0.813	0.9	0.074	0.998
AT1G08360	RPL18AA	3702.AT1G08360.1	3702.AT1G29970.2	0	0.898	0.796	0.9	0.247	0.998
AT1G08360	AT1G57860.1	3702.AT1G08360.1	3702.AT1G57860.1	0	0.917	0.796	0.9	0.072	0.998
AT1G08360	AT2G21580	3702.AT1G08360.1	3702.AT2G21580.1	0	0.936	0.796	0.9	0.182	0.998
AT1G08360	AT2G05220	3702.AT1G08360.1	3702.AT2G05220.2	0	0.926	0.796	0.9	0.075	0.998
AT1G08360	AT1G29965	3702.AT1G08360.1	3702.AT1G29965.1	0	0.901	0.796	0.9	0.247	0.998
AT1G08360	AT1G09590	3702.AT1G08360.1	3702.AT1G09690.1	0	0.93	0.796	0.9	0.072	0.998
AT1G08360	AT1G74050	3702.AT1G08360.1	3702.AT1G74050.1	0	0.931	0.813	0.9	0.231	0.998
AT1G08360	AT1G36240	3702.AT1G08360.1	3702.AT1G36240.1	0	0.905	0.796	0.9	0.535	0.998
AT1G08360	SAG24	3702.AT1G08360.1	3702.AT1G66580.1	0	0.914	0.813	0.9	0.219	0.998
AT1G08360	RPL10B	3702.AT1G08360.1	3702.AT1G26910.1	0	0.92	0.813	0.9	0.219	0.998
AT1G08360	AT1G57660	3702.AT1G08360.1	3702.AT1G57660.1	0	0.92	0.796	0.9	0.072	0.998
AT1G08360	AT1G12960	3702.AT1G08360.1	3702.AT1G12960.1	0	0.901	0.813	0.9	0.23	0.998
AT1G08360	AT2G04390	3702.AT1G08360.1	3702.AT2G04390.1	0	0.919	0.796	0.9	0.075	0.998
AT1G08360	AT1G15930	3702.AT1G08360.1	3702.AT1G15930.1	0	0.968	0.832	0.9	0.309	0.999
AT1G08360	AT1G27400	3702.AT1G08360.1	3702.AT1G27400.1	0	0.986	0.832	0.9	0.23	0.999
AT1G08360	PGY2	3702.AT1G08360.1	3702.AT1G33140.1	0	0.945	0.813	0.9	0.23	0.999
AT1G08360	AT1G48830	3702.AT1G08360.1	3702.AT1G48830.1	0	0.971	0.813	0.9	0.223	0.999
AT1G08360	AT1G77940	3702.AT1G08360.1	3702.AT1G77940.1	0	0.962	0.796	0.9	0.535	0.999
AT1G08360	AT2G19730	3702.AT1G08360.1	3702.AT2G19730.3	0	0.985	0.827	0.9	0.045	0.999
AT1G08360	AT1G80750	3702.AT1G08360.1	3702.AT1G80750.1	0	0.92	0.796	0.9	0.359	0.998
AT1G08360	AT2G17360	3702.AT1G08360.1	3702.AT2G17360.1	0	0.967	0.813	0.9	0.248	0.999
AT1G08360	AT2G19740	3702.AT1G08360.1	3702.AT2G19740.1	0	0.938	0.813	0.9	0.439	0.999
AT1G08360	AT5G58420	3702.AT1G08360.1	3702.AT5G58420.1	0	0.967	0.813	0.9	0.248	0.999
AT1G08360	AT4G18100	3702.AT1G08360.1	3702.AT4G18100.1	0	0.968	0.832	0.9	0.331	0.999
AT1G08360	P40	3702.AT1G08360.1	3702.AT1G72370.1	0	0.981	0.832	0.9	0.278	0.999
AT1G08360	AT2G09990	3702.AT1G08360.1	3702.AT2G09990.1	0	0.932	0.813	0.9	0.268	0.998
AT1G08360	AT2G20450	3702.AT1G08360.1	3702.AT2G20450.1	0	0.943	0.832	0.9	0.175	0.999
AT1G08360	AT2G25210	3702.AT1G08360.1	3702.AT2G25210.1	0	0.969	0.813	0.9	0.195	0.999
AT1G08360	SAC52	3702.AT1G08360.1	3702.AT1G14320.1	0	0.943	0.813	0.9	0.639	0.999
AT1G08360	AT1G41880	3702.AT1G08360.1	3702.AT1G41880.1	0	0.972	0.796	0.9	0.09	0.999
AT1G08360	AT1G70600	3702.AT1G08360.1	3702.AT1G70600.1	0	0.932	0.813	0.9	0.23	0.998
AT1G08360	RPL9B	3702.AT1G08360.1	3702.AT1G33120.1	0	0.931	0.813	0.9	0.23	0.998
AT1G08360	RPL3B	3702.AT1G08360.1	3702.AT1G61580.1	0	0.908	0.832	0.9	0.576	0.999
AT1G08360	AT1G74060	3702.AT1G08360.1	3702.AT1G74060.1	0	0.964	0.813	0.9	0.231	0.999
AT1G08360	RPL34	3702.AT1G08360.1	3702.AT1G69620.1	0	0.982	0.813	0.9	0.964	0.999
AT1G08360	RPL27AB	3702.AT1G08360.1	3702.AT1G23290.1	0	0.973	0.813	0.9	0.23	0.999
AT1G08360	RPL21A	3702.AT1G08360.1	3702.AT1G09590.1	0	0.981	0.796	0.9	0.072	0.999
AT1G08360	EMB2296	3702.AT1G08360.1	3702.AT2G18020.1	0	0.959	0.796	0.9	0.345	0.999
AT1G08360	AT1G52300	3702.AT1G08360.1	3702.AT1G52300.1	0	0.98	0.813	0.9	0.968	0.999
AT1G08360	BBC1	3702.AT1G08360.1	3702.AT3G49010.3	0	0.981	0.813	0.9	0.091	0.999
AT1G08360	AT1G67430	3702.AT1G08360.1	3702.AT1G67430.1	0	0.982	0.832	0.9	0.23	0.999
AT1G08360	AT2G01250	3702.AT1G08360.1	3702.AT2G01250.1	0	0.979	0.796	0.9	0.359	0.999
AT1G08360	AT1G26880	3702.AT1G08360.1	3702.AT1G26880.1	0	0.979	0.813	0.9	0.92	0.999
AT1G08360	EMB2207	3702.AT1G08360.1	3702.AT1G43170.8	0	0.956	0.832	0.9	0.576	0.999
AT1G08360	AT1G18540	3702.AT1G08360.1	3702.AT1G18540.1	0	0.982	0.813	0.9	0.231	0.999
AT1G09590	emb2386	3702.AT1G09690.1	3702.AT1G02780.1	0	0.926	0.764	0.9	0.475	0.998
AT1G09590	RIG	3702.AT1G09690.1	3702.AT1G04270.1	0	0.861	0.73	0	0.229	0.968
AT1G09590	RPL21A	3702.AT1G09690.1	3702.AT1G09590.1	0.986	0.411	0	0.9	0	0.938
AT1G09590	AT1G57860.1	3702.AT1G09690.1	3702.AT1G57860.1	0.985	0.118	0	0.9	0	0.908
AT1G09590	AT1G57660	3702.AT1G09690.1	3702.AT1G57660.1	0.985	0.379	0	0.9	0	0.935
AT1G09590	XW6	3702.AT1G09690.1	3702.AT1G58380.1	0	0.806	0.73	0	0.047	0.945
AT1G09590	AT2G21580	3702.AT1G09690.1	3702.AT2G21580.1	0	0.92	0.764	0	0.044	0.98
AT1G09590	LOS1	3702.AT1G09690.1	3702.AT1G56070.1	0	0.906	0.817	0	0	0.982
AT1G09590	AT2G04390	3702.AT1G09690.1	3702.AT2G04390.1	0	0.893	0.764	0	0.379	0.983
AT1G09590	AT1G48830	3702.AT1G09690.1	3702.AT1G48830.1	0	0.922	0.796	0	0.09	0.984
AT1G09590	ATARCA	3702.AT1G09690.1	3702.AT1G18080.1	0	0.931	0.795	0	0.057	0.985
AT1G09590	RACK1B_AT	3702.AT1G09690.1	3702.AT1G48630.1	0	0.93	0.795	0	0.057	0.985
AT1G09590	AT2G05220	3702.AT1G09690.1	3702.AT2G05220.2	0	0.912	0.764	0	0.379	0.986
AT1G09590	AT2G25210	3702.AT1G09690.1	3702.AT2G25210.1	0	0.925	0.796	0	0.264	0.987
AT1G09590	AT2G09990	3702.AT1G09690.1	3702.AT2G09990.1	0	0.923	0.796	0	0.331	0.988
AT1G09590	AT1G15930	3702.AT1G09690.1	3702.AT1G15930.1	0	0.939	0.826	0	0.193	0.99
AT1G09590	AT2G17360	3702.AT1G09690.1	3702.AT2G17360.1	0	0.936	0.796	0	0.417	0.991
AT1G09590	AT5G58420	3702.AT1G09690.1	3702.AT5G58420.1	0	0.937	0.796	0	0.417	0.991
AT1G09590	P40	3702.AT1G09690.1	3702.AT1G72370.1	0	0.941	0.826	0	0.216	0.991
AT1G09590	RPL10B	3702.AT1G09690.1	3702.AT1G26910.1	0	0.911	0.796	0.54	0	0.99
AT1G09590	AT1G52300	3702.AT1G09690.1	3702.AT1G52300.1	0	0.938	0.796	0.54	0	0.993
AT1G09590	AT1G26880	3702.AT1G09690.1	3702.AT1G26880.1	0	0.936	0.796	0.54	0.372	0.995
AT1G09590	AT1G74270	3702.AT1G09690.1	3702.AT1G74270.1	0	0.903	0.764	0.9	0.141	0.997
AT1G09590	AT1G77940	3702.AT1G09690.1	3702.AT1G77940.1	0	0.915	0.764	0.9	0.077	0.997
AT1G09590	AT1G15250	3702.AT1G09690.1	3702.AT1G15250.1	0	0.906	0.796	0.9	0	0.997
AT1G09590	RPL18AA	3702.AT1G09690.1	3702.AT1G29970.2	0	0.877	0.764	0.9	0.138	0.997
AT1G09590	AT1G29965	3702.AT1G09690.1	3702.AT1G29965.1	0	0.884	0.764	0.9	0.138	0.997
AT1G09590	AT1G36240	3702.AT1G09690.1	3702.AT1G36240.1	0	0.881	0.764	0.9	0.077	0.997
AT1G09590	SAG24	3702.AT1G09690.1	3702.AT1G66580.1	0	0.898	0.796	0.9	0	0.997
AT1G09590	AT1G27400	3702.AT1G09690.1	3702.AT1G27400.1	0	0.941	0.826	0.9	0.053	0.998
AT1G09590	AT1G80750	3702.AT1G09690.1	3702.AT1G80750.1	0	0.888	0.764	0.9	0.348	0.998
AT1G09590	PGY1	3702.AT1G09690.1	3702.AT2G27530.1	0	0.934	0.796	0.9	0.072	0.998
AT1G09590	AT1G74050	3702.AT1G09690.1	3702.AT1G74050.1	0	0.92	0.796	0.9	0.181	0.998
AT1G09590	SAC52	3702.AT1G09690.1	3702.AT1G14320.1	0	0.939	0.796	0.9	0	0.998
AT1G09590	AT1G41880	3702.AT1G09690.1	3702.AT1G41880.1	0	0.925	0.764	0.9	0.141	0.998
AT1G09590	RPL3B	3702.AT1G09690.1	3702.AT1G61580.1	0	0.909	0.826	0.9	0.269	0.998
AT1G09590	AT1G74060	3702.AT1G09690.1	3702.AT1G74060.1	0	0.922	0.796	0.9	0.181	0.998
AT1G09590	EMB2296	3702.AT1G09690.1	3702.AT2G18020.1	0	0.93	0.764	0.9	0.351	0.998
AT1G09590	BBC1	3702.AT1G09690.1	3702.AT3G49010.3	0	0.938	0.796	0.9	0.077	0.998
AT1G09590	AT1G67430	3702.AT1G09690.1	3702.AT1G67430.1	0	0.942	0.826	0.9	0.053	0.998
AT1G09590	AT2G01250	3702.AT1G09690.1	3702.AT2G01250.1	0	0.928	0.764	0.9	0.348	0.998
AT1G09590	AT1G12960	3702.AT1G09690.1	3702.AT1G12960.1	0	0.898	0.796	0.9	0.46	0.998
AT1G09590	AT1G18540	3702.AT1G09690.1	3702.AT1G18540.1	0	0.938	0.796	0.9	0.181	0.998
AT1G09590	PGY2	3702.AT1G09690.1	3702.AT1G33140.1	0	0.923	0.796	0.9	0.494	0.999
AT1G09590	AT2G19730	3702.AT1G09690.1	3702.AT2G19730.3	0	0.942	0.815	0.9	0.553	0.999
AT1G09590	AT2G19740	3702.AT1G09690.1	3702.AT2G19740.1	0	0.916	0.796	0.9	0.48	0.998
AT1G09590	AT4G18100	3702.AT1G09690.1	3702.AT4G18100.1	0	0.941	0.826	0.9	0.564	0.999
AT1G09590	AT2G20450	3702.AT1G09690.1	3702.AT2G20450.1	0	0.931	0.826	0.9	0.906	0.999
AT1G09590	AT1G70600	3702.AT1G09690.1	3702.AT1G70600.1	0	0.938	0.796	0.9	0.46	0.999
AT1G09590	RPL9B	3702.AT1G09690.1	3702.AT1G33120.1	0	0.931	0.796	0.9	0.494	0.999
AT1G09590	RPL34	3702.AT1G09690.1	3702.AT1G69620.1	0	0.938	0.796	0.9	0.372	0.999
AT1G09590	RPL27AB	3702.AT1G09690.1	3702.AT1G23290.1	0	0.938	0.796	0.9	0.46	0.999
AT1G09590	EMB2207	3702.AT1G09690.1	3702.AT1G43170.8	0	0.941	0.826	0.9	0.269	0.999
AT1G11860	PGK1	3702.AT1G11860.3	3702.AT3G12780.1	0	0.934	0	0	0.185	0.944
AT1G11860	SHM3	3702.AT1G11860.3	3702.AT4G32520.1	0	0.348	0.084	0.9	0.573	0.971
AT1G11860	AT2G35120	3702.AT1G11860.3	3702.AT2G35120.1	0	0.897	0.693	0.9	0.753	0.999
AT1G11860	AT1G32470	3702.AT1G11860.3	3702.AT1G32470.1	0	0.968	0.693	0.9	0.676	0.999
AT1G11860	GLDP2	3702.AT1G11860.3	3702.AT2G26080.1	0	0.922	0.097	0.9	0.938	0.999
AT1G11860	GDCH	3702.AT1G11860.3	3702.AT2G35370.1	0	0.938	0.693	0.9	0.716	0.999
AT1G12960	emb2386	3702.AT1G12960.1	3702.AT1G02780.1	0	0.898	0.796	0.9	0.48	0.998
AT1G12960	RIG	3702.AT1G12960.1	3702.AT1G04270.1	0	0.816	0.742	0.9	0.227	0.995
AT1G12960	RPL21A	3702.AT1G12960.1	3702.AT1G09590.1	0	0.898	0.796	0.9	0.46	0.998
AT1G12960	TIF3H1	3702.AT1G12960.1	3702.AT1G10840.1	0	0.355	0	0.9	0	0.932
AT1G12960	ERF1-2	3702.AT1G12960.1	3702.AT1G12920.1	0	0.721	0.813	0.9	0.146	0.994
AT1G12960	AT1G70600	3702.AT1G12960.1	3702.AT1G70600.1	0.957	0	0	0.9	0	0.9
AT1G12960	RPL27AB	3702.AT1G12960.1	3702.AT1G23290.1	0.957	0	0	0.9	0	0.9
AT1G12960	AT1G18070	3702.AT1G12960.1	3702.AT1G18070.3	0	0.158	0.478	0.9	0.184	0.959
AT1G12960	ATARCA	3702.AT1G12960.1	3702.AT1G18080.1	0	0.901	0.813	0	0.042	0.98
AT1G12960	RACK1B_AT	3702.AT1G12960.1	3702.AT1G48630.1	0	0.901	0.813	0	0.042	0.98
AT1G12960	AT1G49015	3702.AT1G12960.1	3702.AT1G49015.1	0	0.824	0	0.9	0	0.981
AT1G12960	LOS1	3702.AT1G12960.1	3702.AT1G56070.1	0	0.905	0.83	0	0.182	0.985
AT1G12960	AT2G46290	3702.AT1G12960.1	3702.AT2G46290.1	0	0.904	0.048	0.9	0	0.99
AT1G12960	ERF1-3	3702.AT1G12960.1	3702.AT3G26618.1	0	0.721	0.813	0.9	0.146	0.994
AT1G12960	AT1G74270	3702.AT1G12960.1	3702.AT1G74270.1	0	0.898	0.796	0.9	0.054	0.997
AT1G12960	RPL18AA	3702.AT1G12960.1	3702.AT1G29970.2	0	0.898	0.796	0.9	0.051	0.997
AT1G12960	AT1G29965	3702.AT1G12960.1	3702.AT1G29965.1	0	0.898	0.796	0.9	0.051	0.997
AT1G12960	AT1G41880	3702.AT1G12960.1	3702.AT1G41880.1	0	0.898	0.796	0.9	0.054	0.997
AT1G12960	XW6	3702.AT1G12960.1	3702.AT1G58380.1	0	0.817	0.786	0.9	0.36	0.997
AT1G12960	AT1G15930	3702.AT1G12960.1	3702.AT1G15930.1	0	0.905	0.832	0.9	0.114	0.998
AT1G12960	AT1G27400	3702.AT1G12960.1	3702.AT1G27400.1	0	0.905	0.832	0.9	0.23	0.998
AT1G12960	PGY2	3702.AT1G12960.1	3702.AT1G33140.1	0	0.901	0.83	0.9	0.251	0.998
AT1G12960	AT1G48830	3702.AT1G12960.1	3702.AT1G48830.1	0	0.901	0.813	0.9	0.268	0.998
AT1G12960	AT1G77940	3702.AT1G12960.1	3702.AT1G77940.1	0	0.898	0.796	0.9	0.493	0.998
AT1G12960	AT1G15250	3702.AT1G12960.1	3702.AT1G15250.1	0	0.901	0.83	0.9	0.207	0.998
AT1G12960	AT1G57860.1	3702.AT1G12960.1	3702.AT1G57860.1	0	0.898	0.796	0.9	0.46	0.998
AT1G12960	AT2G21580	3702.AT1G12960.1	3702.AT2G21580.1	0	0.898	0.796	0.9	0.445	0.998
AT1G12960	AT2G05220	3702.AT1G12960.1	3702.AT2G05220.2	0	0.898	0.829	0.9	0.454	0.998
AT1G12960	PGY1	3702.AT1G12960.1	3702.AT2G27530.1	0	0.901	0.813	0.9	0.23	0.998
AT1G12960	AT2G17360	3702.AT1G12960.1	3702.AT2G17360.1	0	0.901	0.813	0.9	0.175	0.998
AT1G12960	AT5G58420	3702.AT1G12960.1	3702.AT5G58420.1	0	0.901	0.813	0.9	0.175	0.998
AT1G12960	AT2G09990	3702.AT1G12960.1	3702.AT2G09990.1	0	0.901	0.813	0.9	0.195	0.998
AT1G12960	AT2G25210	3702.AT1G12960.1	3702.AT2G25210.1	0	0.901	0.813	0.9	0.372	0.998
AT1G12960	AT1G36240	3702.AT1G12960.1	3702.AT1G36240.1	0	0.898	0.796	0.9	0.493	0.998
AT1G12960	SAC52	3702.AT1G12960.1	3702.AT1G14320.1	0	0.901	0.813	0.9	0.156	0.998
AT1G12960	RPL9B	3702.AT1G12960.1	3702.AT1G33120.1	0	0.901	0.83	0.9	0.251	0.998
AT1G12960	SAG24	3702.AT1G12960.1	3702.AT1G66580.1	0	0.901	0.813	0.9	0.156	0.998
AT1G12960	RPL10B	3702.AT1G12960.1	3702.AT1G26910.1	0	0.911	0.813	0.9	0.156	0.998
AT1G12960	RPL34	3702.AT1G12960.1	3702.AT1G69620.1	0	0.901	0.813	0.9	0.09	0.998
AT1G12960	AT1G57660	3702.AT1G12960.1	3702.AT1G57660.1	0	0.898	0.796	0.9	0.46	0.998
AT1G12960	AT1G52300	3702.AT1G12960.1	3702.AT1G52300.1	0	0.901	0.83	0.9	0.207	0.998
AT1G12960	BBC1	3702.AT1G12960.1	3702.AT3G49010.3	0	0.901	0.813	0.9	0.265	0.998
AT1G12960	AT1G67430	3702.AT1G12960.1	3702.AT1G67430.1	0	0.905	0.832	0.9	0.23	0.998
AT1G12960	AT2G01250	3702.AT1G12960.1	3702.AT2G01250.1	0	0.898	0.796	0.9	0.491	0.998
AT1G12960	AT1G26880	3702.AT1G12960.1	3702.AT1G26880.1	0	0.901	0.813	0.9	0.09	0.998
AT1G12960	AT2G04390	3702.AT1G12960.1	3702.AT2G04390.1	0	0.898	0.829	0.9	0.454	0.998
AT1G12960	AT2G19730	3702.AT1G12960.1	3702.AT2G19730.3	0	0.905	0.83	0.9	0.518	0.999
AT1G12960	AT1G80750	3702.AT1G12960.1	3702.AT1G80750.1	0	0.904	0.796	0.9	0.491	0.998
AT1G12960	AT2G19740	3702.AT1G12960.1	3702.AT2G19740.1	0	0.901	0.813	0.9	0.533	0.999
AT1G12960	AT4G18100	3702.AT1G12960.1	3702.AT4G18100.1	0	0.905	0.832	0.9	0.565	0.999
AT1G12960	P40	3702.AT1G12960.1	3702.AT1G72370.1	0	0.905	0.832	0.9	0.466	0.999
AT1G12960	AT1G74050	3702.AT1G12960.1	3702.AT1G74050.1	0	0.901	0.813	0.9	0.484	0.998
AT1G12960	AT2G20450	3702.AT1G12960.1	3702.AT2G20450.1	0	0.905	0.836	0.9	0.419	0.998
AT1G12960	RPL3B	3702.AT1G12960.1	3702.AT1G61580.1	0	0.905	0.832	0.9	0.518	0.999
AT1G12960	AT1G74060	3702.AT1G12960.1	3702.AT1G74060.1	0	0.901	0.813	0.9	0.484	0.998
AT1G12960	EMB2296	3702.AT1G12960.1	3702.AT2G18020.1	0	0.898	0.809	0.9	0.498	0.998
AT1G12960	EMB2207	3702.AT1G12960.1	3702.AT1G43170.8	0	0.905	0.832	0.9	0.518	0.999
AT1G12960	AT1G18540	3702.AT1G12960.1	3702.AT1G18540.1	0	0.901	0.813	0.9	0.484	0.998
AT1G15250	emb2386	3702.AT1G15250.1	3702.AT1G02780.1	0	0.906	0.796	0.9	0.268	0.998
AT1G15250	RIG	3702.AT1G15250.1	3702.AT1G04270.1	0	0.837	0.762	0.9	0.269	0.996
AT1G15250	RPL21A	3702.AT1G15250.1	3702.AT1G09590.1	0	0.929	0.796	0.9	0	0.998
AT1G15250	TIF3H1	3702.AT1G15250.1	3702.AT1G10840.1	0	0.383	0	0.9	0	0.935
AT1G15250	ERF1-2	3702.AT1G15250.1	3702.AT1G12920.1	0	0.06	0.813	0.9	0	0.98
AT1G15250	SAC52	3702.AT1G15250.1	3702.AT1G14320.1	0	0.876	0.813	0.9	0.53	0.998
AT1G15250	AT1G49015	3702.AT1G15250.1	3702.AT1G49015.1	0	0.165	0	0.9	0	0.912
AT1G15250	AT1G52300	3702.AT1G15250.1	3702.AT1G52300.1	0.98	0.197	0	0.9	0	0.916
AT1G15250	AT2G46290	3702.AT1G15250.1	3702.AT2G46290.1	0	0.234	0	0.9	0	0.92
AT1G15250	AT1G18070	3702.AT1G15250.1	3702.AT1G18070.3	0	0.098	0.634	0.9	0	0.964
AT1G15250	ATARCA	3702.AT1G15250.1	3702.AT1G18080.1	0	0.823	0.813	0	0	0.965
AT1G15250	RACK1B_AT	3702.AT1G15250.1	3702.AT1G48630.1	0	0.836	0.813	0	0	0.968
AT1G15250	ERF1-3	3702.AT1G15250.1	3702.AT3G26618.1	0	0.06	0.813	0.9	0	0.98
AT1G15250	AT2G01250	3702.AT1G15250.1	3702.AT2G01250.1	0	0.434	0.796	0.9	0.09	0.988
AT1G15250	RPL3B	3702.AT1G15250.1	3702.AT1G61580.1	0	0.422	0.832	0.9	0.149	0.99
AT1G15250	EMB2207	3702.AT1G15250.1	3702.AT1G43170.8	0	0.393	0.832	0.9	0.149	0.99
AT1G15250	XW6	3702.AT1G15250.1	3702.AT1G58380.1	0	0.768	0.795	0.9	0.141	0.995
AT1G15250	AT1G48830	3702.AT1G15250.1	3702.AT1G48830.1	0	0.891	0.813	0.9	0.075	0.997
AT1G15250	RPL18AA	3702.AT1G15250.1	3702.AT1G29970.2	0	0.898	0.796	0.9	0.053	0.997
AT1G15250	AT2G19730	3702.AT1G15250.1	3702.AT2G19730.3	0	0.834	0.835	0.9	0.09	0.997
AT1G15250	AT1G80750	3702.AT1G15250.1	3702.AT1G80750.1	0	0.435	0.796	0.9	0.784	0.997
AT1G15250	SAG24	3702.AT1G15250.1	3702.AT1G66580.1	0	0.867	0.813	0.9	0	0.997
AT1G15250	AT1G15930	3702.AT1G15250.1	3702.AT1G15930.1	0	0.918	0.832	0.9	0.072	0.998
AT1G15250	AT1G74270	3702.AT1G15250.1	3702.AT1G74270.1	0	0.914	0.829	0.9	0.076	0.998
AT1G15250	PGY2	3702.AT1G15250.1	3702.AT1G33140.1	0	0.908	0.813	0.9	0.332	0.998
AT1G15250	AT1G77940	3702.AT1G15250.1	3702.AT1G77940.1	0	0.915	0.796	0.9	0.458	0.998
AT1G15250	AT2G21580	3702.AT1G15250.1	3702.AT2G21580.1	0	0.929	0.796	0.9	0.274	0.998
AT1G15250	PGY1	3702.AT1G15250.1	3702.AT2G27530.1	0	0.913	0.813	0.9	0.074	0.998
AT1G15250	AT2G17360	3702.AT1G15250.1	3702.AT2G17360.1	0	0.912	0.813	0.9	0.221	0.998
AT1G15250	AT2G19740	3702.AT1G15250.1	3702.AT2G19740.1	0	0.922	0.835	0.9	0	0.998
AT1G15250	AT1G29965	3702.AT1G15250.1	3702.AT1G29965.1	0	0.902	0.811	0.9	0.053	0.998
AT1G15250	AT5G58420	3702.AT1G15250.1	3702.AT5G58420.1	0	0.935	0.813	0.9	0.221	0.998
AT1G15250	P40	3702.AT1G15250.1	3702.AT1G72370.1	0	0.911	0.832	0.9	0.269	0.998
AT1G15250	AT2G09990	3702.AT1G15250.1	3702.AT2G09990.1	0	0.913	0.834	0.9	0.129	0.998
AT1G15250	AT1G74050	3702.AT1G15250.1	3702.AT1G74050.1	0	0.905	0.813	0.9	0.269	0.998
AT1G15250	AT1G36240	3702.AT1G15250.1	3702.AT1G36240.1	0	0.905	0.796	0.9	0.458	0.998
AT1G15250	AT1G41880	3702.AT1G15250.1	3702.AT1G41880.1	0	0.916	0.829	0.9	0.076	0.998
AT1G15250	AT1G70600	3702.AT1G15250.1	3702.AT1G70600.1	0	0.913	0.83	0.9	0.207	0.998
AT1G15250	RPL9B	3702.AT1G15250.1	3702.AT1G33120.1	0	0.908	0.813	0.9	0.332	0.998
AT1G15250	AT1G74060	3702.AT1G15250.1	3702.AT1G74060.1	0	0.912	0.813	0.9	0.269	0.998
AT1G15250	RPL34	3702.AT1G15250.1	3702.AT1G69620.1	0	0.917	0.813	0.9	0.131	0.998
AT1G15250	RPL27AB	3702.AT1G15250.1	3702.AT1G23290.1	0	0.92	0.83	0.9	0.207	0.998
AT1G15250	BBC1	3702.AT1G15250.1	3702.AT3G49010.3	0	0.915	0.834	0.9	0.269	0.998
AT1G15250	AT1G26880	3702.AT1G15250.1	3702.AT1G26880.1	0	0.932	0.813	0.9	0.131	0.998
AT1G15250	AT1G18540	3702.AT1G15250.1	3702.AT1G18540.1	0	0.913	0.813	0.9	0.269	0.998
AT1G15250	AT1G27400	3702.AT1G15250.1	3702.AT1G27400.1	0	0.926	0.837	0.9	0.459	0.999
AT1G15250	AT1G57860.1	3702.AT1G15250.1	3702.AT1G57860.1	0	0.912	0.796	0.9	0.6	0.999
AT1G15250	AT2G05220	3702.AT1G15250.1	3702.AT2G05220.2	0	0.91	0.827	0.9	0.438	0.999
AT1G15250	AT4G18100	3702.AT1G15250.1	3702.AT4G18100.1	0	0.92	0.839	0.9	0.42	0.999
AT1G15250	AT2G20450	3702.AT1G15250.1	3702.AT2G20450.1	0	0.943	0.839	0.9	0.269	0.999
AT1G15250	AT2G25210	3702.AT1G15250.1	3702.AT2G25210.1	0	0.931	0.813	0.9	0.446	0.999
AT1G15250	RPL10B	3702.AT1G15250.1	3702.AT1G26910.1	0	0.889	0.813	0.9	0.623	0.999
AT1G15250	AT1G57660	3702.AT1G15250.1	3702.AT1G57660.1	0	0.902	0.796	0.9	0.6	0.999
AT1G15250	EMB2296	3702.AT1G15250.1	3702.AT2G18020.1	0	0.883	0.832	0.9	0.551	0.999
AT1G15250	AT1G67430	3702.AT1G15250.1	3702.AT1G67430.1	0	0.915	0.837	0.9	0.459	0.999
AT1G15250	AT2G04390	3702.AT1G15250.1	3702.AT2G04390.1	0	0.909	0.827	0.9	0.438	0.999
AT1G15930	emb2386	3702.AT1G15930.1	3702.AT1G02780.1	0	0.967	0.826	0.9	0.192	0.999
AT1G15930	RIG	3702.AT1G15930.1	3702.AT1G04270.1	0	0.939	0.779	0.9	0.08	0.998
AT1G15930	RPL21A	3702.AT1G15930.1	3702.AT1G09590.1	0	0.97	0.826	0	0.193	0.995
AT1G15930	TIF3H1	3702.AT1G15930.1	3702.AT1G10840.1	0	0.317	0.834	0.9	0.41	0.992
AT1G15930	ERF1-2	3702.AT1G15930.1	3702.AT1G12920.1	0	0.166	0.832	0.9	0	0.984
AT1G15930	SAC52	3702.AT1G15930.1	3702.AT1G14320.1	0	0.973	0.832	0.9	0.341	0.999
AT1G15930	AT1G49015	3702.AT1G15930.1	3702.AT1G49015.1	0	0.197	0.62	0.9	0	0.966
AT1G15930	LOS1	3702.AT1G15930.1	3702.AT1G56070.1	0	0.829	0.836	0	0.077	0.971
AT1G15930	ERF1-3	3702.AT1G15930.1	3702.AT3G26618.1	0	0.112	0.832	0.9	0	0.983
AT1G15930	RPL18AA	3702.AT1G15930.1	3702.AT1G29970.2	0	0.903	0.826	0	0.167	0.984
AT1G15930	AT1G18070	3702.AT1G15930.1	3702.AT1G18070.3	0	0.122	0.831	0.9	0.091	0.984
AT1G15930	AT1G29965	3702.AT1G15930.1	3702.AT1G29965.1	0	0.904	0.826	0	0.167	0.985
AT1G15930	AT2G46290	3702.AT1G15930.1	3702.AT2G46290.1	0	0.424	0.552	0.9	0.488	0.985
AT1G15930	AT1G57660	3702.AT1G15930.1	3702.AT1G57660.1	0	0.919	0.826	0	0.193	0.987
AT1G15930	AT1G57860.1	3702.AT1G15930.1	3702.AT1G57860.1	0	0.933	0.826	0	0.193	0.989
AT1G15930	RPL9B	3702.AT1G15930.1	3702.AT1G33120.1	0	0.94	0.832	0	0.141	0.99
AT1G15930	PGY2	3702.AT1G15930.1	3702.AT1G33140.1	0	0.95	0.832	0	0.141	0.992
AT1G15930	AT1G80750	3702.AT1G15930.1	3702.AT1G80750.1	0	0.909	0.826	0	0.555	0.992
AT1G15930	AT1G74270	3702.AT1G15930.1	3702.AT1G74270.1	0	0.935	0.826	0.9	0.104	0.998
AT1G15930	AT1G74050	3702.AT1G15930.1	3702.AT1G74050.1	0	0.934	0.832	0.9	0.117	0.998
AT1G15930	AT1G70600	3702.AT1G15930.1	3702.AT1G70600.1	0	0.935	0.832	0.9	0.114	0.998
AT1G15930	RPL3B	3702.AT1G15930.1	3702.AT1G61580.1	0	0.91	0.837	0.9	0.193	0.998
AT1G15930	SAG24	3702.AT1G15930.1	3702.AT1G66580.1	0	0.912	0.832	0.9	0.341	0.998
AT1G15930	RACK1B_AT	3702.AT1G15930.1	3702.AT1G48630.1	0	0.942	0.831	0.72	0.367	0.998
AT1G15930	XW6	3702.AT1G15930.1	3702.AT1G58380.1	0	0.914	0.779	0.9	0.053	0.997
AT1G15930	AT2G04390	3702.AT1G15930.1	3702.AT2G04390.1	0	0.919	0.826	0.9	0.225	0.998
AT1G15930	AT1G27400	3702.AT1G15930.1	3702.AT1G27400.1	0	0.968	0.837	0.9	0.278	0.999
AT1G15930	AT1G48830	3702.AT1G15930.1	3702.AT1G48830.1	0	0.943	0.832	0.9	0.371	0.999
AT1G15930	AT1G77940	3702.AT1G15930.1	3702.AT1G77940.1	0	0.958	0.826	0.9	0.423	0.999
AT1G15930	AT2G19730	3702.AT1G15930.1	3702.AT2G19730.3	0	0.986	0.835	0.9	0.09	0.999
AT1G15930	ATARCA	3702.AT1G15930.1	3702.AT1G18080.1	0	0.982	0.861	0.72	0.367	0.999
AT1G15930	AT2G21580	3702.AT1G15930.1	3702.AT2G21580.1	0	0.967	0.826	0.9	0.133	0.999
AT1G15930	AT2G05220	3702.AT1G15930.1	3702.AT2G05220.2	0	0.931	0.826	0.9	0.225	0.998
AT1G15930	PGY1	3702.AT1G15930.1	3702.AT2G27530.1	0	0.964	0.832	0.9	0.309	0.999
AT1G15930	AT2G17360	3702.AT1G15930.1	3702.AT2G17360.1	0	0.956	0.832	0.9	0.224	0.999
AT1G15930	AT2G19740	3702.AT1G15930.1	3702.AT2G19740.1	0	0.944	0.832	0.9	0.224	0.999
AT1G15930	AT5G58420	3702.AT1G15930.1	3702.AT5G58420.1	0	0.967	0.832	0.9	0.224	0.999
AT1G15930	AT4G18100	3702.AT1G15930.1	3702.AT4G18100.1	0	0.967	0.837	0.9	0.268	0.999
AT1G15930	P40	3702.AT1G15930.1	3702.AT1G72370.1	0	0.985	0.837	0.9	0.545	0.999
AT1G15930	AT2G09990	3702.AT1G15930.1	3702.AT2G09990.1	0	0.944	0.832	0.9	0.077	0.999
AT1G15930	AT2G20450	3702.AT1G15930.1	3702.AT2G20450.1	0	0.95	0.837	0.9	0.217	0.999
AT1G15930	AT2G25210	3702.AT1G15930.1	3702.AT2G25210.1	0	0.958	0.832	0.9	0	0.999
AT1G15930	AT1G36240	3702.AT1G15930.1	3702.AT1G36240.1	0	0.909	0.826	0.9	0.423	0.998
AT1G15930	AT1G41880	3702.AT1G15930.1	3702.AT1G41880.1	0	0.949	0.826	0.9	0.104	0.999
AT1G15930	AT1G74060	3702.AT1G15930.1	3702.AT1G74060.1	0	0.945	0.832	0.9	0.117	0.999
AT1G15930	RPL10B	3702.AT1G15930.1	3702.AT1G26910.1	0	0.92	0.832	0.9	0.341	0.999
AT1G15930	RPL34	3702.AT1G15930.1	3702.AT1G69620.1	0	0.982	0.832	0.9	0.095	0.999
AT1G15930	RPL27AB	3702.AT1G15930.1	3702.AT1G23290.1	0	0.982	0.832	0.9	0.114	0.999
AT1G15930	EMB2296	3702.AT1G15930.1	3702.AT2G18020.1	0	0.982	0.826	0.9	0.306	0.999
AT1G15930	AT1G52300	3702.AT1G15930.1	3702.AT1G52300.1	0	0.986	0.832	0.9	0.072	0.999
AT1G15930	BBC1	3702.AT1G15930.1	3702.AT3G49010.3	0	0.983	0.832	0.9	0.201	0.999
AT1G15930	AT1G67430	3702.AT1G15930.1	3702.AT1G67430.1	0	0.982	0.837	0.9	0.278	0.999
AT1G15930	AT2G01250	3702.AT1G15930.1	3702.AT2G01250.1	0	0.961	0.826	0.72	0.555	0.999
AT1G15930	AT1G26880	3702.AT1G15930.1	3702.AT1G26880.1	0	0.95	0.832	0.9	0.095	0.999
AT1G15930	EMB2207	3702.AT1G15930.1	3702.AT1G43170.8	0	0.963	0.837	0.9	0.193	0.999
AT1G15930	AT1G18540	3702.AT1G15930.1	3702.AT1G18540.1	0	0.958	0.832	0.9	0.117	0.999
AT1G18070	emb2386	3702.AT1G18070.3	3702.AT1G02780.1	0	0.196	0.552	0.9	0	0.96
AT1G18070	RIG	3702.AT1G18070.3	3702.AT1G04270.1	0	0.159	0.732	0.9	0.048	0.975
AT1G18070	ERF1-2	3702.AT1G18070.3	3702.AT1G12920.1	0	0.908	0.84	0.9	0.666	0.999
AT1G18070	SAC52	3702.AT1G18070.3	3702.AT1G14320.1	0	0.561	0.265	0.9	0.077	0.966
AT1G18070	AT1G49015	3702.AT1G18070.3	3702.AT1G49015.1	0	0.897	0.05	0	0.192	0.914
AT1G18070	PGY1	3702.AT1G18070.3	3702.AT2G27530.1	0	0.13	0.108	0.9	0.155	0.925
AT1G18070	AT2G19730	3702.AT1G18070.3	3702.AT2G19730.3	0	0.172	0.228	0.9	0	0.93
AT1G18070	AT2G25210	3702.AT1G18070.3	3702.AT2G25210.1	0	0.081	0.294	0.9	0.072	0.931
AT1G18070	BBC1	3702.AT1G18070.3	3702.AT3G49010.3	0	0.232	0.181	0.9	0.073	0.933
AT1G18070	AT1G74270	3702.AT1G18070.3	3702.AT1G74270.1	0	0.166	0.396	0.9	0	0.945
AT1G18070	AT1G41880	3702.AT1G18070.3	3702.AT1G41880.1	0	0.166	0.396	0.9	0	0.945
AT1G18070	AT1G36240	3702.AT1G18070.3	3702.AT1G36240.1	0	0.17	0.339	0.9	0	0.94
AT1G18070	AT1G77940	3702.AT1G18070.3	3702.AT1G77940.1	0	0.176	0.339	0.9	0	0.94
AT1G18070	AT1G27400	3702.AT1G18070.3	3702.AT1G27400.1	0	0.134	0.49	0.9	0	0.951
AT1G18070	AT1G67430	3702.AT1G18070.3	3702.AT1G67430.1	0	0.134	0.49	0.9	0	0.951
AT1G18070	AT1G74050	3702.AT1G18070.3	3702.AT1G74050.1	0	0.159	0.463	0.9	0.09	0.953
AT1G18070	AT1G74060	3702.AT1G18070.3	3702.AT1G74060.1	0	0.159	0.463	0.9	0.09	0.953
AT1G18070	AT2G20450	3702.AT1G18070.3	3702.AT2G20450.1	0	0.17	0.463	0.9	0.09	0.954
AT1G18070	AT1G18540	3702.AT1G18070.3	3702.AT1G18540.1	0	0.217	0.463	0.9	0.09	0.956
AT1G18070	RPL27AB	3702.AT1G18070.3	3702.AT1G23290.1	0	0.158	0.478	0.9	0.184	0.959
AT1G18070	AT1G70600	3702.AT1G18070.3	3702.AT1G70600.1	0	0.212	0.478	0.9	0.184	0.961
AT1G18070	AT2G19740	3702.AT1G18070.3	3702.AT2G19740.1	0	0.159	0.588	0.9	0	0.962
AT1G18070	RPL3B	3702.AT1G18070.3	3702.AT1G61580.1	0	0.348	0.328	0.9	0.09	0.954
AT1G18070	AT1G52300	3702.AT1G18070.3	3702.AT1G52300.1	0	0.098	0.634	0.9	0	0.964
AT1G18070	EMB2207	3702.AT1G18070.3	3702.AT1G43170.8	0	0.359	0.328	0.9	0.09	0.955
AT1G18070	SAG24	3702.AT1G18070.3	3702.AT1G66580.1	0	0.561	0.265	0.9	0.077	0.966
AT1G18070	RPL10B	3702.AT1G18070.3	3702.AT1G26910.1	0	0.561	0.265	0.9	0.077	0.966
AT1G18070	RPL34	3702.AT1G18070.3	3702.AT1G69620.1	0	0.099	0.62	0.9	0	0.962
AT1G18070	AT1G26880	3702.AT1G18070.3	3702.AT1G26880.1	0	0.099	0.62	0.9	0	0.962
AT1G18070	AT4G18100	3702.AT1G18070.3	3702.AT4G18100.1	0	0.173	0.703	0.9	0.145	0.976
AT1G18070	EMB2296	3702.AT1G18070.3	3702.AT2G18020.1	0	0.227	0.552	0.9	0.268	0.971
AT1G18070	AT2G21580	3702.AT1G18070.3	3702.AT2G21580.1	0	0.192	0.75	0.9	0	0.978
AT1G18070	AT2G05220	3702.AT1G18070.3	3702.AT2G05220.2	0	0.166	0.803	0.9	0.053	0.982
AT1G18070	AT2G04390	3702.AT1G18070.3	3702.AT2G04390.1	0	0.166	0.803	0.9	0.053	0.982
AT1G18070	AT2G09990	3702.AT1G18070.3	3702.AT2G09990.1	0	0.235	0.809	0.9	0.092	0.984
AT1G18070	RACK1B_AT	3702.AT1G18070.3	3702.AT1G48630.1	0	0.905	0.839	0	0.197	0.986
AT1G18070	ATARCA	3702.AT1G18070.3	3702.AT1G18080.1	0	0.91	0.839	0	0.197	0.987
AT1G18070	AT5G58420	3702.AT1G18070.3	3702.AT5G58420.1	0	0.635	0.62	0.9	0.09	0.985
AT1G18070	LOS1	3702.AT1G18070.3	3702.AT1G56070.1	0	0.912	0.546	0	0.583	0.982
AT1G18070	AT2G17360	3702.AT1G18070.3	3702.AT2G17360.1	0	0.663	0.62	0.9	0.09	0.986
AT1G18070	AT1G48830	3702.AT1G18070.3	3702.AT1G48830.1	0	0.197	0.828	0.9	0.528	0.992
AT1G18070	XW6	3702.AT1G18070.3	3702.AT1G58380.1	0	0.75	0.754	0.9	0.124	0.993
AT1G18070	P40	3702.AT1G18070.3	3702.AT1G72370.1	0	0.879	0.805	0.9	0.09	0.997
AT1G18070	ERF1-3	3702.AT1G18070.3	3702.AT3G26618.1	0	0.905	0.84	0.9	0.666	0.999
AT1G18540	emb2386	3702.AT1G18540.1	3702.AT1G02780.1	0	0.981	0.796	0.9	0.765	0.999
AT1G18540	RIG	3702.AT1G18540.1	3702.AT1G04270.1	0	0.892	0.735	0.9	0.364	0.997
AT1G18540	RPL21A	3702.AT1G18540.1	3702.AT1G09590.1	0	0.985	0.796	0.9	0.181	0.999
AT1G18540	TIF3H1	3702.AT1G18540.1	3702.AT1G10840.1	0	0.92	0	0.9	0	0.991
AT1G18540	ERF1-2	3702.AT1G18540.1	3702.AT1G12920.1	0	0.581	0.547	0.9	0	0.979
AT1G18540	SAC52	3702.AT1G18540.1	3702.AT1G14320.1	0	0.967	0.813	0.9	0.71	0.999
AT1G18540	ATARCA	3702.AT1G18540.1	3702.AT1G18080.1	0	0.981	0.813	0	0.09	0.996
AT1G18540	AT1G74050	3702.AT1G18540.1	3702.AT1G74050.1	0.984	0.277	0	0.9	0.867	0.925
AT1G18540	AT1G74060	3702.AT1G18540.1	3702.AT1G74060.1	0.983	0.499	0	0.9	0.896	0.948
AT1G18540	AT1G49015	3702.AT1G18540.1	3702.AT1G49015.1	0	0.779	0	0.9	0.049	0.977
AT1G18540	ERF1-3	3702.AT1G18540.1	3702.AT3G26618.1	0	0.553	0.547	0.9	0	0.977
AT1G18540	LOS1	3702.AT1G18540.1	3702.AT1G56070.1	0	0.927	0.826	0	0.254	0.989
AT1G18540	AT2G46290	3702.AT1G18540.1	3702.AT2G46290.1	0	0.905	0	0.9	0	0.99
AT1G18540	RACK1B_AT	3702.AT1G18540.1	3702.AT1G48630.1	0	0.984	0.813	0	0.09	0.997
AT1G18540	RPL18AA	3702.AT1G18540.1	3702.AT1G29970.2	0	0.898	0.796	0.9	0.415	0.998
AT1G18540	AT1G57860.1	3702.AT1G18540.1	3702.AT1G57860.1	0	0.934	0.796	0.9	0.181	0.998
AT1G18540	AT1G29965	3702.AT1G18540.1	3702.AT1G29965.1	0	0.907	0.796	0.9	0.415	0.998
AT1G18540	AT2G25210	3702.AT1G18540.1	3702.AT2G25210.1	0	0.9	0.813	0.9	0.09	0.998
AT1G18540	AT1G36240	3702.AT1G18540.1	3702.AT1G36240.1	0	0.902	0.796	0.9	0.329	0.998
AT1G18540	AT1G57660	3702.AT1G18540.1	3702.AT1G57660.1	0	0.92	0.796	0.9	0.181	0.998
AT1G18540	XW6	3702.AT1G18540.1	3702.AT1G58380.1	0	0.88	0.735	0.9	0.445	0.998
AT1G18540	AT1G27400	3702.AT1G18540.1	3702.AT1G27400.1	0	0.986	0.832	0.9	0.305	0.999
AT1G18540	AT1G74270	3702.AT1G18540.1	3702.AT1G74270.1	0	0.929	0.796	0.9	0.779	0.999
AT1G18540	PGY2	3702.AT1G18540.1	3702.AT1G33140.1	0	0.947	0.813	0.9	0.547	0.999
AT1G18540	AT1G48830	3702.AT1G18540.1	3702.AT1G48830.1	0	0.982	0.813	0.9	0.547	0.999
AT1G18540	AT1G77940	3702.AT1G18540.1	3702.AT1G77940.1	0	0.985	0.796	0.9	0.329	0.999
AT1G18540	AT2G19730	3702.AT1G18540.1	3702.AT2G19730.3	0	0.986	0.651	0.9	0.479	0.999
AT1G18540	AT2G21580	3702.AT1G18540.1	3702.AT2G21580.1	0	0.981	0.796	0.9	0.44	0.999
AT1G18540	AT2G05220	3702.AT1G18540.1	3702.AT2G05220.2	0	0.934	0.796	0.9	0.478	0.999
AT1G18540	AT1G80750	3702.AT1G18540.1	3702.AT1G80750.1	0	0.933	0.796	0.9	0.485	0.999
AT1G18540	PGY1	3702.AT1G18540.1	3702.AT2G27530.1	0	0.985	0.813	0.9	0.231	0.999
AT1G18540	AT2G17360	3702.AT1G18540.1	3702.AT2G17360.1	0	0.981	0.813	0.9	0.331	0.999
AT1G18540	AT2G19740	3702.AT1G18540.1	3702.AT2G19740.1	0	0.945	0.813	0.9	0.174	0.999
AT1G18540	AT5G58420	3702.AT1G18540.1	3702.AT5G58420.1	0	0.985	0.813	0.9	0.331	0.999
AT1G18540	AT4G18100	3702.AT1G18540.1	3702.AT4G18100.1	0	0.982	0.832	0.9	0.265	0.999
AT1G18540	P40	3702.AT1G18540.1	3702.AT1G72370.1	0	0.986	0.832	0.9	0.441	0.999
AT1G18540	AT2G09990	3702.AT1G18540.1	3702.AT2G09990.1	0	0.93	0.813	0.9	0.502	0.999
AT1G18540	AT2G20450	3702.AT1G18540.1	3702.AT2G20450.1	0	0.985	0.832	0.9	0.581	0.999
AT1G18540	AT1G41880	3702.AT1G18540.1	3702.AT1G41880.1	0	0.985	0.796	0.9	0.413	0.999
AT1G18540	AT1G70600	3702.AT1G18540.1	3702.AT1G70600.1	0	0.937	0.813	0.9	0.746	0.999
AT1G18540	RPL9B	3702.AT1G18540.1	3702.AT1G33120.1	0	0.941	0.813	0.9	0.547	0.999
AT1G18540	RPL3B	3702.AT1G18540.1	3702.AT1G61580.1	0	0.916	0.832	0.9	0.565	0.999
AT1G18540	SAG24	3702.AT1G18540.1	3702.AT1G66580.1	0	0.913	0.813	0.9	0.776	0.999
AT1G18540	RPL10B	3702.AT1G18540.1	3702.AT1G26910.1	0	0.926	0.813	0.9	0.762	0.999
AT1G18540	RPL34	3702.AT1G18540.1	3702.AT1G69620.1	0	0.981	0.813	0.9	0.263	0.999
AT1G18540	RPL27AB	3702.AT1G18540.1	3702.AT1G23290.1	0	0.985	0.813	0.9	0.484	0.999
AT1G18540	EMB2296	3702.AT1G18540.1	3702.AT2G18020.1	0	0.972	0.796	0.9	0.516	0.999
AT1G18540	AT1G52300	3702.AT1G18540.1	3702.AT1G52300.1	0	0.984	0.813	0.9	0.269	0.999
AT1G18540	BBC1	3702.AT1G18540.1	3702.AT3G49010.3	0	0.985	0.813	0.9	0.538	0.999
AT1G18540	AT1G67430	3702.AT1G18540.1	3702.AT1G67430.1	0	0.986	0.832	0.9	0.305	0.999
AT1G18540	AT2G01250	3702.AT1G18540.1	3702.AT2G01250.1	0	0.985	0.796	0.9	0.485	0.999
AT1G18540	AT1G26880	3702.AT1G18540.1	3702.AT1G26880.1	0	0.985	0.813	0.9	0.263	0.999
AT1G18540	EMB2207	3702.AT1G18540.1	3702.AT1G43170.8	0	0.958	0.832	0.9	0.75	0.999
AT1G18540	AT2G04390	3702.AT1G18540.1	3702.AT2G04390.1	0	0.923	0.796	0.9	0.478	0.999
AT1G18830	AT1G80500	3702.AT1G18830.1	3702.AT1G80500.1	0	0	0	0.9	0.51	0.948
AT1G18830	AT1G51160	3702.AT1G18830.1	3702.AT1G51160.2	0	0	0	0.9	0.699	0.968
AT1G18830	AT5G54750	3702.AT1G18830.1	3702.AT5G54750.2	0	0	0.043	0.9	0.71	0.969
AT1G18830	AT2G21630	3702.AT1G18830.1	3702.AT2G21630.1	0	0.856	0.753	0.9	0.76	0.999
AT1G18830	ERMO2	3702.AT1G18830.1	3702.AT3G07100.1	0	0.903	0.741	0.9	0.769	0.999
AT1G20950	AT2G45290	3702.AT1G20950.1	3702.AT2G45290.1	0	0.082	0	0.9	0.248	0.924
AT1G26880	emb2386	3702.AT1G26880.1	3702.AT1G02780.1	0	0.956	0.796	0.9	0.258	0.999
AT1G26880	RIG	3702.AT1G26880.1	3702.AT1G04270.1	0	0.879	0.735	0.9	0.079	0.996
AT1G26880	RPL21A	3702.AT1G26880.1	3702.AT1G09590.1	0	0.983	0.796	0.54	0.372	0.998
AT1G26880	TIF3H1	3702.AT1G26880.1	3702.AT1G10840.1	0	0.798	0	0.9	0	0.978
AT1G26880	ERF1-2	3702.AT1G26880.1	3702.AT1G12920.1	0	0.223	0.813	0.9	0	0.984
AT1G26880	SAC52	3702.AT1G26880.1	3702.AT1G14320.1	0	0.94	0.813	0.9	0.262	0.999
AT1G26880	ATARCA	3702.AT1G26880.1	3702.AT1G18080.1	0	0.948	0.813	0	0.27	0.992
AT1G26880	RPL27AB	3702.AT1G26880.1	3702.AT1G23290.1	0	0.984	0.813	0.9	0.09	0.999
AT1G26880	AT1G49015	3702.AT1G26880.1	3702.AT1G49015.1	0	0.453	0	0.9	0	0.942
AT1G26880	ERF1-3	3702.AT1G26880.1	3702.AT3G26618.1	0	0.195	0.813	0.9	0	0.983
AT1G26880	RPL34	3702.AT1G26880.1	3702.AT1G69620.1	0.984	0.858	0	0.9	0.952	0.985
AT1G26880	AT2G46290	3702.AT1G26880.1	3702.AT2G46290.1	0	0.897	0	0.9	0	0.989
AT1G26880	RPL18AA	3702.AT1G26880.1	3702.AT1G29970.2	0	0.898	0.796	0.54	0.275	0.992
AT1G26880	AT1G29965	3702.AT1G26880.1	3702.AT1G29965.1	0	0.91	0.796	0.54	0.275	0.993
AT1G26880	AT1G80750	3702.AT1G26880.1	3702.AT1G80750.1	0	0.922	0.796	0.54	0.169	0.993
AT1G26880	AT1G57660	3702.AT1G26880.1	3702.AT1G57660.1	0	0.922	0.796	0.54	0.372	0.994
AT1G26880	AT1G57860.1	3702.AT1G26880.1	3702.AT1G57860.1	0	0.93	0.796	0.54	0.372	0.995
AT1G26880	RPL9B	3702.AT1G26880.1	3702.AT1G33120.1	0	0.928	0.813	0.54	0.361	0.995
AT1G26880	PGY2	3702.AT1G26880.1	3702.AT1G33140.1	0	0.943	0.813	0.54	0.361	0.996
AT1G26880	RACK1B_AT	3702.AT1G26880.1	3702.AT1G48630.1	0	0.979	0.813	0	0.27	0.997
AT1G26880	XW6	3702.AT1G26880.1	3702.AT1G58380.1	0	0.872	0.735	0.9	0.141	0.996
AT1G26880	AT2G05220	3702.AT1G26880.1	3702.AT2G05220.2	0	0.916	0.796	0.9	0.233	0.998
AT1G26880	AT1G74050	3702.AT1G26880.1	3702.AT1G74050.1	0	0.915	0.813	0.9	0.263	0.998
AT1G26880	AT1G36240	3702.AT1G26880.1	3702.AT1G36240.1	0	0.902	0.796	0.9	0.334	0.998
AT1G26880	SAG24	3702.AT1G26880.1	3702.AT1G66580.1	0	0.913	0.813	0.9	0	0.998
AT1G26880	RPL10B	3702.AT1G26880.1	3702.AT1G26910.1	0	0.936	0.813	0.9	0	0.998
AT1G26880	AT2G01250	3702.AT1G26880.1	3702.AT2G01250.1	0	0.981	0.796	0.54	0.169	0.998
AT1G26880	AT2G04390	3702.AT1G26880.1	3702.AT2G04390.1	0	0.914	0.796	0.9	0.233	0.998
AT1G26880	AT1G27400	3702.AT1G26880.1	3702.AT1G27400.1	0	0.986	0.832	0.9	0.329	0.999
AT1G26880	AT1G74270	3702.AT1G26880.1	3702.AT1G74270.1	0	0.965	0.796	0.9	0.141	0.999
AT1G26880	AT1G48830	3702.AT1G26880.1	3702.AT1G48830.1	0	0.981	0.813	0.9	0.243	0.999
AT1G26880	AT1G77940	3702.AT1G26880.1	3702.AT1G77940.1	0	0.977	0.796	0.9	0.334	0.999
AT1G26880	AT2G19730	3702.AT1G26880.1	3702.AT2G19730.3	0	0.986	0.829	0.9	0.565	0.999
AT1G26880	AT2G21580	3702.AT1G26880.1	3702.AT2G21580.1	0	0.981	0.796	0.9	0.447	0.999
AT1G26880	PGY1	3702.AT1G26880.1	3702.AT2G27530.1	0	0.984	0.813	0.9	0.268	0.999
AT1G26880	AT2G17360	3702.AT1G26880.1	3702.AT2G17360.1	0	0.952	0.813	0.9	0.072	0.999
AT1G26880	AT2G19740	3702.AT1G26880.1	3702.AT2G19740.1	0	0.963	0.813	0.9	0.51	0.999
AT1G26880	AT5G58420	3702.AT1G26880.1	3702.AT5G58420.1	0	0.985	0.813	0.9	0.072	0.999
AT1G26880	AT4G18100	3702.AT1G26880.1	3702.AT4G18100.1	0	0.981	0.832	0.9	0.545	0.999
AT1G26880	P40	3702.AT1G26880.1	3702.AT1G72370.1	0	0.974	0.832	0.9	0.329	0.999
AT1G26880	AT2G09990	3702.AT1G26880.1	3702.AT2G09990.1	0	0.94	0.813	0.9	0.521	0.999
AT1G26880	AT2G20450	3702.AT1G26880.1	3702.AT2G20450.1	0	0.986	0.832	0.9	0.914	0.999
AT1G26880	AT2G25210	3702.AT1G26880.1	3702.AT2G25210.1	0	0.981	0.813	0.9	0.41	0.999
AT1G26880	AT1G41880	3702.AT1G26880.1	3702.AT1G41880.1	0	0.985	0.796	0.9	0.141	0.999
AT1G26880	AT1G70600	3702.AT1G26880.1	3702.AT1G70600.1	0	0.942	0.813	0.9	0.09	0.998
AT1G26880	RPL3B	3702.AT1G26880.1	3702.AT1G61580.1	0	0.92	0.832	0.9	0.232	0.998
AT1G26880	AT1G74060	3702.AT1G26880.1	3702.AT1G74060.1	0	0.931	0.813	0.9	0.263	0.998
AT1G26880	EMB2296	3702.AT1G26880.1	3702.AT2G18020.1	0	0.96	0.796	0.9	0.268	0.999
AT1G26880	AT1G52300	3702.AT1G26880.1	3702.AT1G52300.1	0	0.984	0.813	0.9	0.956	0.999
AT1G26880	BBC1	3702.AT1G26880.1	3702.AT3G49010.3	0	0.97	0.813	0.9	0.364	0.999
AT1G26880	AT1G67430	3702.AT1G26880.1	3702.AT1G67430.1	0	0.982	0.832	0.9	0.329	0.999
AT1G26880	EMB2207	3702.AT1G26880.1	3702.AT1G43170.8	0	0.928	0.832	0.9	0.232	0.998
AT1G27400	emb2386	3702.AT1G27400.1	3702.AT1G02780.1	0	0.967	0.826	0.9	0.074	0.999
AT1G27400	RIG	3702.AT1G27400.1	3702.AT1G04270.1	0	0.943	0.784	0.9	0.206	0.998
AT1G27400	RPL21A	3702.AT1G27400.1	3702.AT1G09590.1	0	0.986	0.826	0.9	0.053	0.999
AT1G27400	TIF3H1	3702.AT1G27400.1	3702.AT1G10840.1	0	0.914	0	0.9	0	0.991
AT1G27400	ERF1-2	3702.AT1G27400.1	3702.AT1G12920.1	0	0.245	0.832	0.9	0	0.986
AT1G27400	SAC52	3702.AT1G27400.1	3702.AT1G14320.1	0	0.947	0.832	0.9	0.282	0.999
AT1G27400	ATARCA	3702.AT1G27400.1	3702.AT1G18080.1	0	0.968	0.832	0	0.075	0.994
AT1G27400	RPL27AB	3702.AT1G27400.1	3702.AT1G23290.1	0	0.982	0.832	0.9	0.23	0.999
AT1G27400	RPL10B	3702.AT1G27400.1	3702.AT1G26910.1	0	0.933	0.832	0.9	0.282	0.999
AT1G27400	AT1G49015	3702.AT1G27400.1	3702.AT1G49015.1	0	0.78	0	0.9	0.072	0.977
AT1G27400	AT1G67430	3702.AT1G27400.1	3702.AT1G67430.1	0.985	0.863	0	0.9	0	0.985
AT1G27400	AT2G46290	3702.AT1G27400.1	3702.AT2G46290.1	0	0.9	0.048	0.9	0	0.989
AT1G27400	ERF1-3	3702.AT1G27400.1	3702.AT3G26618.1	0	0.196	0.832	0.9	0	0.985
AT1G27400	LOS1	3702.AT1G27400.1	3702.AT1G56070.1	0	0.92	0.836	0	0.182	0.988
AT1G27400	RACK1B_AT	3702.AT1G27400.1	3702.AT1G48630.1	0	0.982	0.832	0	0.075	0.997
AT1G27400	AT1G74270	3702.AT1G27400.1	3702.AT1G74270.1	0	0.921	0.826	0.9	0.329	0.998
AT1G27400	RPL18AA	3702.AT1G27400.1	3702.AT1G29970.2	0	0.903	0.826	0.9	0.059	0.998
AT1G27400	AT1G57860.1	3702.AT1G27400.1	3702.AT1G57860.1	0	0.918	0.826	0.9	0.053	0.998
AT1G27400	AT1G29965	3702.AT1G27400.1	3702.AT1G29965.1	0	0.91	0.826	0.9	0.059	0.998
AT1G27400	AT1G36240	3702.AT1G27400.1	3702.AT1G36240.1	0	0.907	0.826	0.9	0.066	0.998
AT1G27400	SAG24	3702.AT1G27400.1	3702.AT1G66580.1	0	0.909	0.832	0.9	0.282	0.998
AT1G27400	AT1G57660	3702.AT1G27400.1	3702.AT1G57660.1	0	0.926	0.826	0.9	0.053	0.998
AT1G27400	XW6	3702.AT1G27400.1	3702.AT1G58380.1	0	0.916	0.779	0.9	0.252	0.998
AT1G27400	AT2G04390	3702.AT1G27400.1	3702.AT2G04390.1	0	0.927	0.833	0.9	0.256	0.998
AT1G27400	PGY2	3702.AT1G27400.1	3702.AT1G33140.1	0	0.975	0.832	0.9	0.23	0.999
AT1G27400	AT1G48830	3702.AT1G27400.1	3702.AT1G48830.1	0	0.965	0.832	0.9	0.144	0.999
AT1G27400	AT1G77940	3702.AT1G27400.1	3702.AT1G77940.1	0	0.965	0.826	0.9	0.066	0.999
AT1G27400	AT2G19730	3702.AT1G27400.1	3702.AT2G19730.3	0	0.986	0.839	0.9	0.157	0.999
AT1G27400	AT2G21580	3702.AT1G27400.1	3702.AT2G21580.1	0	0.984	0.826	0.9	0.125	0.999
AT1G27400	AT2G05220	3702.AT1G27400.1	3702.AT2G05220.2	0	0.943	0.833	0.9	0.256	0.999
AT1G27400	AT1G80750	3702.AT1G27400.1	3702.AT1G80750.1	0	0.94	0.826	0.9	0.256	0.999
AT1G27400	PGY1	3702.AT1G27400.1	3702.AT2G27530.1	0	0.985	0.832	0.9	0.23	0.999
AT1G27400	AT2G17360	3702.AT1G27400.1	3702.AT2G17360.1	0	0.966	0.832	0.9	0.254	0.999
AT1G27400	AT2G19740	3702.AT1G27400.1	3702.AT2G19740.1	0	0.941	0.832	0.9	0.762	0.999
AT1G27400	AT5G58420	3702.AT1G27400.1	3702.AT5G58420.1	0	0.986	0.832	0.9	0.254	0.999
AT1G27400	AT4G18100	3702.AT1G27400.1	3702.AT4G18100.1	0	0.962	0.837	0.9	0.072	0.999
AT1G27400	P40	3702.AT1G27400.1	3702.AT1G72370.1	0	0.982	0.837	0.9	0.256	0.999
AT1G27400	AT2G09990	3702.AT1G27400.1	3702.AT2G09990.1	0	0.932	0.832	0.9	0.196	0.998
AT1G27400	AT1G74050	3702.AT1G27400.1	3702.AT1G74050.1	0	0.941	0.832	0.9	0.305	0.999
AT1G27400	AT2G20450	3702.AT1G27400.1	3702.AT2G20450.1	0	0.986	0.841	0.9	0.24	0.999
AT1G27400	AT2G25210	3702.AT1G27400.1	3702.AT2G25210.1	0	0.968	0.832	0.9	0.371	0.999
AT1G27400	AT1G41880	3702.AT1G27400.1	3702.AT1G41880.1	0	0.985	0.826	0.9	0.329	0.999
AT1G27400	AT1G70600	3702.AT1G27400.1	3702.AT1G70600.1	0	0.934	0.832	0.9	0.23	0.999
AT1G27400	RPL9B	3702.AT1G27400.1	3702.AT1G33120.1	0	0.938	0.832	0.9	0.23	0.999
AT1G27400	RPL3B	3702.AT1G27400.1	3702.AT1G61580.1	0	0.917	0.837	0.9	0.256	0.998
AT1G27400	AT1G74060	3702.AT1G27400.1	3702.AT1G74060.1	0	0.982	0.832	0.9	0.305	0.999
AT1G27400	RPL34	3702.AT1G27400.1	3702.AT1G69620.1	0	0.979	0.832	0.9	0.329	0.999
AT1G27400	EMB2296	3702.AT1G27400.1	3702.AT2G18020.1	0	0.955	0.83	0.9	0.211	0.999
AT1G27400	AT1G52300	3702.AT1G27400.1	3702.AT1G52300.1	0	0.968	0.837	0.9	0.459	0.999
AT1G27400	BBC1	3702.AT1G27400.1	3702.AT3G49010.3	0	0.986	0.832	0.9	0.26	0.999
AT1G27400	AT2G01250	3702.AT1G27400.1	3702.AT2G01250.1	0	0.982	0.826	0.9	0.256	0.999
AT1G27400	EMB2207	3702.AT1G27400.1	3702.AT1G43170.8	0	0.95	0.837	0.9	0.256	0.999
AT1G29965	emb2386	3702.AT1G29965.1	3702.AT1G02780.1	0	0.881	0.764	0.9	0.265	0.997
AT1G29965	RIG	3702.AT1G29965.1	3702.AT1G04270.1	0	0.783	0.731	0	0.182	0.948
AT1G29965	RPL21A	3702.AT1G29965.1	3702.AT1G09590.1	0	0.887	0.764	0.9	0.138	0.997
AT1G29965	TIF3H1	3702.AT1G29965.1	3702.AT1G10840.1	0	0.905	0	0	0	0.905
AT1G29965	SAC52	3702.AT1G29965.1	3702.AT1G14320.1	0	0.905	0.796	0.9	0	0.997
AT1G29965	ATARCA	3702.AT1G29965.1	3702.AT1G18080.1	0	0.902	0.796	0	0.154	0.981
AT1G29965	RPL27AB	3702.AT1G29965.1	3702.AT1G23290.1	0	0.904	0.796	0.9	0.051	0.997
AT1G29965	RPL10B	3702.AT1G29965.1	3702.AT1G26910.1	0	0.904	0.796	0.54	0	0.99
AT1G29965	RPL18AA	3702.AT1G29965.1	3702.AT1G29970.2	0.985	0	0	0.9	0	0.9
AT1G29965	AT2G46290	3702.AT1G29965.1	3702.AT2G46290.1	0	0.902	0	0	0	0.902
AT1G29965	XW6	3702.AT1G29965.1	3702.AT1G58380.1	0	0.789	0.747	0	0.27	0.957
AT1G29965	AT2G21580	3702.AT1G29965.1	3702.AT2G21580.1	0	0.888	0.764	0	0.047	0.972
AT1G29965	AT2G05220	3702.AT1G29965.1	3702.AT2G05220.2	0	0.881	0.791	0	0	0.974
AT1G29965	AT2G04390	3702.AT1G29965.1	3702.AT2G04390.1	0	0.881	0.791	0	0	0.974
AT1G29965	AT2G17360	3702.AT1G29965.1	3702.AT2G17360.1	0	0.903	0.796	0	0	0.979
AT1G29965	AT5G58420	3702.AT1G29965.1	3702.AT5G58420.1	0	0.906	0.796	0	0	0.98
AT1G29965	AT2G25210	3702.AT1G29965.1	3702.AT2G25210.1	0	0.902	0.796	0	0.23	0.983
AT1G29965	AT2G09990	3702.AT1G29965.1	3702.AT2G09990.1	0	0.902	0.796	0	0.282	0.984
AT1G29965	RACK1B_AT	3702.AT1G29965.1	3702.AT1G48630.1	0	0.91	0.796	0	0.22	0.984
AT1G29965	LOS1	3702.AT1G29965.1	3702.AT1G56070.1	0	0.903	0.816	0	0.265	0.985
AT1G29965	AT1G48830	3702.AT1G29965.1	3702.AT1G48830.1	0	0.903	0.796	0	0.349	0.986
AT1G29965	P40	3702.AT1G29965.1	3702.AT1G72370.1	0	0.907	0.826	0	0.438	0.99
AT1G29965	AT1G52300	3702.AT1G29965.1	3702.AT1G52300.1	0	0.905	0.811	0.54	0.053	0.991
AT1G29965	AT1G77940	3702.AT1G29965.1	3702.AT1G77940.1	0	0.892	0.764	0.9	0.269	0.997
AT1G29965	AT1G57860.1	3702.AT1G29965.1	3702.AT1G57860.1	0	0.879	0.764	0.9	0.138	0.997
AT1G29965	AT1G36240	3702.AT1G29965.1	3702.AT1G36240.1	0	0.884	0.764	0.9	0.269	0.997
AT1G29965	AT1G70600	3702.AT1G29965.1	3702.AT1G70600.1	0	0.905	0.796	0.9	0.051	0.997
AT1G29965	SAG24	3702.AT1G29965.1	3702.AT1G66580.1	0	0.898	0.796	0.9	0	0.997
AT1G29965	AT1G57660	3702.AT1G29965.1	3702.AT1G57660.1	0	0.885	0.764	0.9	0.138	0.997
AT1G29965	EMB2296	3702.AT1G29965.1	3702.AT2G18020.1	0	0.884	0.764	0.9	0.053	0.997
AT1G29965	AT1G74270	3702.AT1G29965.1	3702.AT1G74270.1	0	0.88	0.764	0.9	0.443	0.998
AT1G29965	PGY2	3702.AT1G29965.1	3702.AT1G33140.1	0	0.902	0.811	0.9	0.45	0.998
AT1G29965	AT2G19730	3702.AT1G29965.1	3702.AT2G19730.3	0	0.909	0.813	0.9	0.22	0.998
AT1G29965	AT1G80750	3702.AT1G29965.1	3702.AT1G80750.1	0	0.891	0.764	0.9	0.435	0.998
AT1G29965	PGY1	3702.AT1G29965.1	3702.AT2G27530.1	0	0.904	0.796	0.9	0.247	0.998
AT1G29965	AT2G19740	3702.AT1G29965.1	3702.AT2G19740.1	0	0.901	0.796	0.9	0.427	0.998
AT1G29965	AT4G18100	3702.AT1G29965.1	3702.AT4G18100.1	0	0.911	0.826	0.9	0.372	0.998
AT1G29965	AT1G74050	3702.AT1G29965.1	3702.AT1G74050.1	0	0.9	0.796	0.9	0.415	0.998
AT1G29965	AT1G41880	3702.AT1G29965.1	3702.AT1G41880.1	0	0.894	0.764	0.9	0.443	0.998
AT1G29965	RPL9B	3702.AT1G29965.1	3702.AT1G33120.1	0	0.905	0.811	0.9	0.45	0.998
AT1G29965	RPL3B	3702.AT1G29965.1	3702.AT1G61580.1	0	0.908	0.826	0.9	0.34	0.998
AT1G29965	AT1G74060	3702.AT1G29965.1	3702.AT1G74060.1	0	0.902	0.796	0.9	0.415	0.998
AT1G29965	RPL34	3702.AT1G29965.1	3702.AT1G69620.1	0	0.902	0.796	0.9	0.275	0.998
AT1G29965	BBC1	3702.AT1G29965.1	3702.AT3G49010.3	0	0.906	0.796	0.9	0.107	0.998
AT1G29965	AT1G67430	3702.AT1G29965.1	3702.AT1G67430.1	0	0.911	0.826	0.9	0.059	0.998
AT1G29965	AT2G01250	3702.AT1G29965.1	3702.AT2G01250.1	0	0.886	0.764	0.9	0.435	0.998
AT1G29965	EMB2207	3702.AT1G29965.1	3702.AT1G43170.8	0	0.906	0.826	0.9	0.34	0.998
AT1G29965	AT2G20450	3702.AT1G29965.1	3702.AT2G20450.1	0	0.919	0.826	0.9	0.526	0.999
AT1G32470	CRB	3702.AT1G32470.1	3702.AT1G09340.1	0	0.94	0	0	0	0.94
AT1G32470	PRK	3702.AT1G32470.1	3702.AT1G32060.1	0	0.984	0	0	0.049	0.984
AT1G32470	AT2G35120	3702.AT1G32470.1	3702.AT2G35120.1	0.958	0	0	0.9	0.874	0.903
AT1G32470	GAPB	3702.AT1G32470.1	3702.AT1G42970.1	0	0.927	0	0	0	0.927
AT1G32470	CSP41A	3702.AT1G32470.1	3702.AT3G63140.1	0	0.93	0	0	0	0.93
AT1G32470	HCEF1	3702.AT1G32470.1	3702.AT3G54050.1	0	0.946	0	0	0.068	0.947
AT1G32470	PGK1	3702.AT1G32470.1	3702.AT3G12780.1	0	0.981	0	0	0	0.981
AT1G32470	GDCH	3702.AT1G32470.1	3702.AT2G35370.1	0.983	0.864	0	0.9	0.592	0.985
AT1G32470	GLDP2	3702.AT1G32470.1	3702.AT2G26080.1	0	0.88	0.101	0.9	0.681	0.996
AT1G36240	emb2386	3702.AT1G36240.1	3702.AT1G02780.1	0	0.886	0.764	0.9	0.483	0.998
AT1G36240	RIG	3702.AT1G36240.1	3702.AT1G04270.1	0	0.791	0.73	0.9	0.287	0.995
AT1G36240	RPL21A	3702.AT1G36240.1	3702.AT1G09590.1	0	0.889	0.764	0.9	0.077	0.997
AT1G36240	TIF3H1	3702.AT1G36240.1	3702.AT1G10840.1	0	0.887	0	0.9	0.071	0.988
AT1G36240	ERF1-2	3702.AT1G36240.1	3702.AT1G12920.1	0	0.185	0.796	0.9	0.043	0.981
AT1G36240	SAC52	3702.AT1G36240.1	3702.AT1G14320.1	0	0.898	0.796	0.9	0.269	0.998
AT1G36240	ATARCA	3702.AT1G36240.1	3702.AT1G18080.1	0	0.898	0.796	0	0.118	0.98
AT1G36240	RPL27AB	3702.AT1G36240.1	3702.AT1G23290.1	0	0.898	0.796	0.9	0.493	0.998
AT1G36240	RPL10B	3702.AT1G36240.1	3702.AT1G26910.1	0	0.898	0.796	0.9	0.269	0.998
AT1G36240	RPL18AA	3702.AT1G36240.1	3702.AT1G29970.2	0	0.884	0.764	0.9	0.269	0.997
AT1G36240	RPL9B	3702.AT1G36240.1	3702.AT1G33120.1	0	0.905	0.796	0.9	0.495	0.998
AT1G36240	PGY2	3702.AT1G36240.1	3702.AT1G33140.1	0	0.898	0.796	0.9	0.495	0.998
AT1G36240	AT1G77940	3702.AT1G36240.1	3702.AT1G77940.1	0.982	0	0	0.9	0.969	0.901
AT1G36240	AT1G49015	3702.AT1G36240.1	3702.AT1G49015.1	0	0.367	0	0.9	0.046	0.934
AT1G36240	LOS1	3702.AT1G36240.1	3702.AT1G56070.1	0	0.715	0.816	0	0.097	0.948
AT1G36240	RACK1B_AT	3702.AT1G36240.1	3702.AT1G48630.1	0	0.898	0.796	0	0.118	0.98
AT1G36240	ERF1-3	3702.AT1G36240.1	3702.AT3G26618.1	0	0.185	0.796	0.9	0.043	0.981
AT1G36240	AT2G46290	3702.AT1G36240.1	3702.AT2G46290.1	0	0.901	0	0.9	0	0.989
AT1G36240	XW6	3702.AT1G36240.1	3702.AT1G58380.1	0	0.774	0.73	0.9	0.229	0.994
AT1G36240	AT1G74270	3702.AT1G36240.1	3702.AT1G74270.1	0	0.879	0.764	0.9	0.269	0.997
AT1G36240	AT1G57860.1	3702.AT1G36240.1	3702.AT1G57860.1	0	0.886	0.764	0.9	0.077	0.997
AT1G36240	AT1G41880	3702.AT1G36240.1	3702.AT1G41880.1	0	0.883	0.764	0.9	0.269	0.997
AT1G36240	AT1G57660	3702.AT1G36240.1	3702.AT1G57660.1	0	0.881	0.764	0.9	0.077	0.997
AT1G36240	AT1G48830	3702.AT1G36240.1	3702.AT1G48830.1	0	0.898	0.796	0.9	0.21	0.998
AT1G36240	AT2G19730	3702.AT1G36240.1	3702.AT2G19730.3	0	0.907	0.813	0.9	0.469	0.998
AT1G36240	AT2G21580	3702.AT1G36240.1	3702.AT2G21580.1	0	0.883	0.764	0.9	0.448	0.998
AT1G36240	AT2G05220	3702.AT1G36240.1	3702.AT2G05220.2	0	0.877	0.764	0.9	0.197	0.997
AT1G36240	AT1G80750	3702.AT1G36240.1	3702.AT1G80750.1	0	0.869	0.764	0.9	0.483	0.998
AT1G36240	PGY1	3702.AT1G36240.1	3702.AT2G27530.1	0	0.904	0.796	0.9	0.535	0.998
AT1G36240	AT2G17360	3702.AT1G36240.1	3702.AT2G17360.1	0	0.898	0.796	0.9	0.226	0.998
AT1G36240	AT2G19740	3702.AT1G36240.1	3702.AT2G19740.1	0	0.898	0.796	0.9	0.486	0.998
AT1G36240	AT5G58420	3702.AT1G36240.1	3702.AT5G58420.1	0	0.898	0.796	0.9	0.226	0.998
AT1G36240	P40	3702.AT1G36240.1	3702.AT1G72370.1	0	0.903	0.826	0.9	0.303	0.998
AT1G36240	AT2G09990	3702.AT1G36240.1	3702.AT2G09990.1	0	0.898	0.796	0.9	0.496	0.998
AT1G36240	AT1G74050	3702.AT1G36240.1	3702.AT1G74050.1	0	0.898	0.796	0.9	0.329	0.998
AT1G36240	AT2G20450	3702.AT1G36240.1	3702.AT2G20450.1	0	0.91	0.826	0.9	0.372	0.998
AT1G36240	AT2G25210	3702.AT1G36240.1	3702.AT2G25210.1	0	0.898	0.796	0.9	0.42	0.998
AT1G36240	AT1G74060	3702.AT1G36240.1	3702.AT1G74060.1	0	0.898	0.796	0.9	0.329	0.998
AT1G36240	SAG24	3702.AT1G36240.1	3702.AT1G66580.1	0	0.898	0.796	0.9	0.269	0.998
AT1G36240	RPL34	3702.AT1G36240.1	3702.AT1G69620.1	0	0.898	0.796	0.9	0.334	0.998
AT1G36240	EMB2296	3702.AT1G36240.1	3702.AT2G18020.1	0	0.884	0.764	0.9	0.475	0.998
AT1G36240	AT1G52300	3702.AT1G36240.1	3702.AT1G52300.1	0	0.904	0.796	0.9	0.458	0.998
AT1G36240	BBC1	3702.AT1G36240.1	3702.AT3G49010.3	0	0.904	0.796	0.9	0.19	0.998
AT1G36240	AT1G67430	3702.AT1G36240.1	3702.AT1G67430.1	0	0.903	0.826	0.9	0.066	0.998
AT1G36240	AT2G01250	3702.AT1G36240.1	3702.AT2G01250.1	0	0.869	0.764	0.9	0.483	0.998
AT1G36240	AT2G04390	3702.AT1G36240.1	3702.AT2G04390.1	0	0.882	0.764	0.9	0.197	0.997
AT1G36240	AT4G18100	3702.AT1G36240.1	3702.AT4G18100.1	0	0.907	0.826	0.9	0.567	0.999
AT1G36240	AT1G70600	3702.AT1G36240.1	3702.AT1G70600.1	0	0.898	0.796	0.9	0.493	0.998
AT1G36240	RPL3B	3702.AT1G36240.1	3702.AT1G61580.1	0	0.903	0.826	0.9	0.569	0.999
AT1G36240	EMB2207	3702.AT1G36240.1	3702.AT1G43170.8	0	0.903	0.826	0.9	0.569	0.999
AT1G41880	emb2386	3702.AT1G41880.1	3702.AT1G02780.1	0	0.948	0.764	0.9	0.326	0.999
AT1G41880	RIG	3702.AT1G41880.1	3702.AT1G04270.1	0	0.855	0.731	0.9	0.34	0.997
AT1G41880	RPL21A	3702.AT1G41880.1	3702.AT1G09590.1	0	0.98	0.764	0.9	0.141	0.999
AT1G41880	TIF3H1	3702.AT1G41880.1	3702.AT1G10840.1	0	0.764	0	0.9	0	0.975
AT1G41880	ERF1-2	3702.AT1G41880.1	3702.AT1G12920.1	0	0.227	0.788	0.9	0	0.982
AT1G41880	SAC52	3702.AT1G41880.1	3702.AT1G14320.1	0	0.958	0.796	0.9	0.058	0.999
AT1G41880	ATARCA	3702.AT1G41880.1	3702.AT1G18080.1	0	0.926	0.796	0	0	0.984
AT1G41880	RPL27AB	3702.AT1G41880.1	3702.AT1G23290.1	0	0.983	0.796	0.9	0.054	0.999
AT1G41880	RPL10B	3702.AT1G41880.1	3702.AT1G26910.1	0	0.921	0.796	0.9	0.058	0.998
AT1G41880	RPL18AA	3702.AT1G41880.1	3702.AT1G29970.2	0	0.878	0.764	0.9	0.443	0.998
AT1G41880	RPL9B	3702.AT1G41880.1	3702.AT1G33120.1	0	0.935	0.796	0.9	0.449	0.999
AT1G41880	PGY2	3702.AT1G41880.1	3702.AT1G33140.1	0	0.943	0.796	0.9	0.449	0.999
AT1G41880	AT1G74270	3702.AT1G41880.1	3702.AT1G74270.1	0.983	0.495	0	0.9	0	0.947
AT1G41880	AT1G49015	3702.AT1G41880.1	3702.AT1G49015.1	0	0.746	0	0.9	0	0.973
AT1G41880	ERF1-3	3702.AT1G41880.1	3702.AT3G26618.1	0	0.198	0.788	0.9	0	0.981
AT1G41880	LOS1	3702.AT1G41880.1	3702.AT1G56070.1	0	0.913	0.816	0	0	0.983
AT1G41880	AT2G46290	3702.AT1G41880.1	3702.AT2G46290.1	0	0.9	0.048	0.9	0	0.989
AT1G41880	RACK1B_AT	3702.AT1G41880.1	3702.AT1G48630.1	0	0.972	0.796	0	0	0.994
AT1G41880	XW6	3702.AT1G41880.1	3702.AT1G58380.1	0	0.831	0.754	0.9	0.183	0.996
AT1G41880	AT1G80750	3702.AT1G41880.1	3702.AT1G80750.1	0	0.903	0.764	0.9	0.092	0.997
AT1G41880	SAG24	3702.AT1G41880.1	3702.AT1G66580.1	0	0.907	0.796	0.9	0.058	0.997
AT1G41880	AT1G57660	3702.AT1G41880.1	3702.AT1G57660.1	0	0.904	0.764	0.9	0.141	0.997
AT1G41880	AT1G57860.1	3702.AT1G41880.1	3702.AT1G57860.1	0	0.915	0.764	0.9	0.141	0.998
AT1G41880	AT2G05220	3702.AT1G41880.1	3702.AT2G05220.2	0	0.909	0.811	0.9	0.484	0.998
AT1G41880	AT2G17360	3702.AT1G41880.1	3702.AT2G17360.1	0	0.944	0.796	0.9	0.054	0.998
AT1G41880	AT2G09990	3702.AT1G41880.1	3702.AT2G09990.1	0	0.922	0.796	0.9	0.053	0.998
AT1G41880	AT1G74050	3702.AT1G41880.1	3702.AT1G74050.1	0	0.912	0.796	0.9	0.413	0.998
AT1G41880	AT1G70600	3702.AT1G41880.1	3702.AT1G70600.1	0	0.934	0.796	0.9	0.054	0.998
AT1G41880	RPL3B	3702.AT1G41880.1	3702.AT1G61580.1	0	0.914	0.826	0.9	0.332	0.998
AT1G41880	EMB2296	3702.AT1G41880.1	3702.AT2G18020.1	0	0.952	0.785	0.9	0.08	0.998
AT1G41880	AT2G04390	3702.AT1G41880.1	3702.AT2G04390.1	0	0.899	0.811	0.9	0.484	0.998
AT1G41880	AT1G48830	3702.AT1G41880.1	3702.AT1G48830.1	0	0.977	0.796	0.9	0.388	0.999
AT1G41880	AT1G77940	3702.AT1G41880.1	3702.AT1G77940.1	0	0.978	0.764	0.9	0.269	0.999
AT1G41880	AT2G19730	3702.AT1G41880.1	3702.AT2G19730.3	0	0.985	0.823	0.9	0.18	0.999
AT1G41880	AT2G21580	3702.AT1G41880.1	3702.AT2G21580.1	0	0.978	0.764	0.9	0.188	0.999
AT1G41880	PGY1	3702.AT1G41880.1	3702.AT2G27530.1	0	0.981	0.796	0.9	0.09	0.999
AT1G41880	AT2G19740	3702.AT1G41880.1	3702.AT2G19740.1	0	0.936	0.796	0.9	0.343	0.999
AT1G41880	AT5G58420	3702.AT1G41880.1	3702.AT5G58420.1	0	0.977	0.796	0.9	0.054	0.999
AT1G41880	AT4G18100	3702.AT1G41880.1	3702.AT4G18100.1	0	0.984	0.826	0.9	0.3	0.999
AT1G41880	P40	3702.AT1G41880.1	3702.AT1G72370.1	0	0.96	0.826	0.9	0.274	0.999
AT1G41880	AT2G20450	3702.AT1G41880.1	3702.AT2G20450.1	0	0.984	0.83	0.9	0.474	0.999
AT1G41880	AT2G25210	3702.AT1G41880.1	3702.AT2G25210.1	0	0.972	0.796	0.9	0.041	0.999
AT1G41880	AT1G74060	3702.AT1G41880.1	3702.AT1G74060.1	0	0.929	0.796	0.9	0.413	0.999
AT1G41880	RPL34	3702.AT1G41880.1	3702.AT1G69620.1	0	0.981	0.796	0.9	0.141	0.999
AT1G41880	AT1G52300	3702.AT1G41880.1	3702.AT1G52300.1	0	0.984	0.829	0.9	0.076	0.999
AT1G41880	BBC1	3702.AT1G41880.1	3702.AT3G49010.3	0	0.985	0.796	0.9	0.143	0.999
AT1G41880	AT1G67430	3702.AT1G41880.1	3702.AT1G67430.1	0	0.982	0.826	0.9	0.329	0.999
AT1G41880	AT2G01250	3702.AT1G41880.1	3702.AT2G01250.1	0	0.982	0.764	0.9	0.092	0.999
AT1G41880	EMB2207	3702.AT1G41880.1	3702.AT1G43170.8	0	0.933	0.826	0.9	0.332	0.999
AT1G45000	RPT5B	3702.AT1G45000.1	3702.AT1G09100.1	0.895	0.906	0.917	0.9	0.568	0.999
AT1G45000	PBE1	3702.AT1G45000.1	3702.AT1G13060.2	0	0.914	0.823	0.9	0.09	0.998
AT1G45000	PRC3	3702.AT1G45000.1	3702.AT1G16470.2	0	0.909	0.826	0.9	0.536	0.999
AT1G45000	EMB2719	3702.AT1G45000.1	3702.AT1G20200.1	0	0.911	0.826	0.9	0.57	0.999
AT1G45000	PBC1	3702.AT1G45000.1	3702.AT1G21720.1	0	0.908	0.824	0.9	0.337	0.998
AT1G45000	ATS9	3702.AT1G45000.1	3702.AT1G29150.1	0	0.913	0.837	0.9	0.645	0.999
AT1G45000	RPT2b	3702.AT1G45000.1	3702.AT2G20140.1	0.911	0.91	0.826	0.9	0.569	0.998
AT1G45000	At2g05840	3702.AT1G45000.1	3702.AT2G05840.1	0	0.885	0.826	0.9	0.328	0.998
AT1G45000	RPT1A	3702.AT1G45000.1	3702.AT1G53750.1	0.917	0.911	0.796	0.9	0.52	0.998
AT1G45000	UBP6	3702.AT1G45000.1	3702.AT1G51710.1	0	0.878	0.792	0.9	0.46	0.998
AT1G45000	PBC2	3702.AT1G45000.1	3702.AT1G77440.1	0	0.904	0.824	0.9	0.337	0.998
AT1G45000	AT1G75990	3702.AT1G45000.1	3702.AT1G75990.1	0	0.909	0.826	0.9	0.57	0.999
AT1G45000	PAG1	3702.AT1G45000.1	3702.AT2G27020.1	0	0.921	0.837	0.9	0.893	0.999
AT1G45000	AT1G79210	3702.AT1G45000.1	3702.AT1G79210.2	0	0.904	0.826	0.9	0.536	0.999
AT1G45000	RPN13	3702.AT1G45000.1	3702.AT2G26590.2	0	0.904	0.836	0.9	0.808	0.999
AT1G45000	RPN12a	3702.AT1G45000.1	3702.AT1G64520.1	0	0.912	0.826	0.9	0.65	0.999
AT1G45000	PBG1	3702.AT1G45000.1	3702.AT1G56450.1	0	0.917	0.837	0.9	0.58	0.999
AT1G45000	PAE1	3702.AT1G45000.1	3702.AT1G53850.1	0	0.914	0.826	0.9	0.491	0.999
AT1G45000	PAF2	3702.AT1G45000.1	3702.AT1G47250.1	0	0.91	0.826	0.9	0.474	0.999
AT1G45000	RPN1A	3702.AT1G45000.1	3702.AT2G20580.1	0	0.906	0.86	0.9	0.509	0.999
AT1G45000	RPT2a	3702.AT1G45000.1	3702.AT4G29040.1	0.911	0.914	0.911	0.9	0.85	0.999
AT1G48830	emb2386	3702.AT1G48830.1	3702.AT1G02780.1	0	0.952	0.796	0.9	0.242	0.999
AT1G48830	RIG	3702.AT1G48830.1	3702.AT1G04270.1	0	0.879	0.735	0.9	0.155	0.996
AT1G48830	RPL21A	3702.AT1G48830.1	3702.AT1G09590.1	0	0.98	0.796	0	0.09	0.995
AT1G48830	TIF3H1	3702.AT1G48830.1	3702.AT1G10840.1	0	0.918	0.79	0.9	0	0.998
AT1G48830	ERF1-2	3702.AT1G48830.1	3702.AT1G12920.1	0	0.163	0.813	0.9	0	0.982
AT1G48830	SAC52	3702.AT1G48830.1	3702.AT1G14320.1	0	0.939	0.813	0.9	0.141	0.998
AT1G48830	ATARCA	3702.AT1G48830.1	3702.AT1G18080.1	0	0.946	0.813	0.72	0.072	0.997
AT1G48830	RPL27AB	3702.AT1G48830.1	3702.AT1G23290.1	0	0.973	0.813	0.9	0.268	0.999
AT1G48830	RPL10B	3702.AT1G48830.1	3702.AT1G26910.1	0	0.925	0.813	0.9	0.141	0.998
AT1G48830	RPL18AA	3702.AT1G48830.1	3702.AT1G29970.2	0	0.898	0.796	0	0.349	0.985
AT1G48830	RPL9B	3702.AT1G48830.1	3702.AT1G33120.1	0	0.918	0.813	0	0.448	0.99
AT1G48830	PGY2	3702.AT1G48830.1	3702.AT1G33140.1	0	0.918	0.813	0	0.448	0.99
AT1G48830	EMB2207	3702.AT1G48830.1	3702.AT1G43170.8	0	0.932	0.832	0.9	0.222	0.999
AT1G48830	RACK1B_AT	3702.AT1G48830.1	3702.AT1G48630.1	0	0.954	0.813	0.72	0.072	0.997
AT1G48830	RPT1A	3702.AT1G48830.1	3702.AT1G53750.1	0	0.9	0	0	0	0.9
AT1G48830	RPT2b	3702.AT1G48830.1	3702.AT2G20140.1	0	0.901	0	0	0	0.901
AT1G48830	RPT2a	3702.AT1G48830.1	3702.AT4G29040.1	0	0.898	0.271	0	0	0.922
AT1G48830	AT1G57660	3702.AT1G48830.1	3702.AT1G57660.1	0	0.915	0.796	0	0.09	0.982
AT1G48830	ERF1-3	3702.AT1G48830.1	3702.AT3G26618.1	0	0.133	0.813	0.9	0	0.982
AT1G48830	AT1G80750	3702.AT1G48830.1	3702.AT1G80750.1	0	0.911	0.796	0	0.141	0.983
AT1G48830	AT1G57860.1	3702.AT1G48830.1	3702.AT1G57860.1	0	0.922	0.796	0	0.09	0.984
AT1G48830	AT1G49015	3702.AT1G48830.1	3702.AT1G49015.1	0	0.433	0.768	0.9	0.245	0.988
AT1G48830	AT2G46290	3702.AT1G48830.1	3702.AT2G46290.1	0	0.781	0.62	0.9	0	0.99
AT1G48830	LOS1	3702.AT1G48830.1	3702.AT1G56070.1	0	0.917	0.828	0	0.454	0.991
AT1G48830	XW6	3702.AT1G48830.1	3702.AT1G58380.1	0	0.856	0.735	0.9	0.081	0.996
AT1G48830	AT1G74270	3702.AT1G48830.1	3702.AT1G74270.1	0	0.922	0.796	0.9	0.388	0.998
AT1G48830	AT2G21580	3702.AT1G48830.1	3702.AT2G21580.1	0	0.938	0.796	0.9	0.278	0.998
AT1G48830	AT2G05220	3702.AT1G48830.1	3702.AT2G05220.2	0	0.922	0.796	0.9	0.37	0.998
AT1G48830	AT2G19740	3702.AT1G48830.1	3702.AT2G19740.1	0	0.919	0.813	0.9	0.316	0.998
AT1G48830	AT2G09990	3702.AT1G48830.1	3702.AT2G09990.1	0	0.923	0.813	0.9	0.048	0.998
AT1G48830	AT2G25210	3702.AT1G48830.1	3702.AT2G25210.1	0	0.938	0.813	0.9	0.146	0.998
AT1G48830	AT1G70600	3702.AT1G48830.1	3702.AT1G70600.1	0	0.931	0.813	0.9	0.268	0.998
AT1G48830	RPL3B	3702.AT1G48830.1	3702.AT1G61580.1	0	0.91	0.832	0.9	0.222	0.998
AT1G48830	SAG24	3702.AT1G48830.1	3702.AT1G66580.1	0	0.909	0.813	0.9	0.141	0.998
AT1G48830	AT1G52300	3702.AT1G48830.1	3702.AT1G52300.1	0	0.94	0.813	0.9	0.075	0.998
AT1G48830	AT2G01250	3702.AT1G48830.1	3702.AT2G01250.1	0	0.966	0.796	0.72	0.141	0.998
AT1G48830	AT2G04390	3702.AT1G48830.1	3702.AT2G04390.1	0	0.916	0.796	0.9	0.37	0.998
AT1G48830	AT1G77940	3702.AT1G48830.1	3702.AT1G77940.1	0	0.949	0.796	0.9	0.21	0.999
AT1G48830	AT2G19730	3702.AT1G48830.1	3702.AT2G19730.3	0	0.979	0.804	0.9	0.047	0.999
AT1G48830	PGY1	3702.AT1G48830.1	3702.AT2G27530.1	0	0.957	0.813	0.9	0.223	0.999
AT1G48830	AT2G17360	3702.AT1G48830.1	3702.AT2G17360.1	0	0.953	0.813	0.9	0.371	0.999
AT1G48830	AT5G58420	3702.AT1G48830.1	3702.AT5G58420.1	0	0.952	0.813	0.9	0.371	0.999
AT1G48830	AT4G18100	3702.AT1G48830.1	3702.AT4G18100.1	0	0.955	0.832	0.9	0.265	0.999
AT1G48830	P40	3702.AT1G48830.1	3702.AT1G72370.1	0	0.955	0.832	0.9	0.078	0.999
AT1G48830	AT1G74050	3702.AT1G48830.1	3702.AT1G74050.1	0	0.915	0.813	0.9	0.547	0.999
AT1G48830	AT2G20450	3702.AT1G48830.1	3702.AT2G20450.1	0	0.944	0.832	0.9	0.223	0.999
AT1G48830	AT1G74060	3702.AT1G48830.1	3702.AT1G74060.1	0	0.926	0.813	0.9	0.547	0.999
AT1G48830	RPL34	3702.AT1G48830.1	3702.AT1G69620.1	0	0.952	0.813	0.9	0.243	0.999
AT1G48830	EMB2296	3702.AT1G48830.1	3702.AT2G18020.1	0	0.943	0.796	0.9	0.419	0.999
AT1G48830	BBC1	3702.AT1G48830.1	3702.AT3G49010.3	0	0.964	0.813	0.9	0.384	0.999
AT1G48830	AT1G67430	3702.AT1G48830.1	3702.AT1G67430.1	0	0.969	0.832	0.9	0.144	0.999
AT1G49015	emb2386	3702.AT1G49015.1	3702.AT1G02780.1	0	0.197	0	0.9	0	0.916
AT1G49015	RIG	3702.AT1G49015.1	3702.AT1G04270.1	0	0.214	0.72	0.9	0.072	0.976
AT1G49015	TIF3H1	3702.AT1G49015.1	3702.AT1G10840.1	0	0.905	0.839	0.9	0.664	0.999
AT1G49015	ERF1-2	3702.AT1G49015.1	3702.AT1G12920.1	0	0.899	0	0	0.27	0.923
AT1G49015	SAC52	3702.AT1G49015.1	3702.AT1G14320.1	0	0.598	0	0.9	0	0.958
AT1G49015	ATARCA	3702.AT1G49015.1	3702.AT1G18080.1	0	0.901	0.732	0	0.168	0.975
AT1G49015	RPL27AB	3702.AT1G49015.1	3702.AT1G23290.1	0	0.824	0	0.9	0	0.981
AT1G49015	RPL10B	3702.AT1G49015.1	3702.AT1G26910.1	0	0.598	0	0.9	0	0.958
AT1G49015	EMB2207	3702.AT1G49015.1	3702.AT1G43170.8	0	0.902	0.071	0.9	0.141	0.991
AT1G49015	RACK1B_AT	3702.AT1G49015.1	3702.AT1G48630.1	0	0.901	0.732	0	0.168	0.975
AT1G49015	emb2734	3702.AT1G49015.1	3702.AT5G19820.1	0	0.904	0	0	0.048	0.904
AT1G49015	AT1G52300	3702.AT1G49015.1	3702.AT1G52300.1	0	0.165	0	0.9	0	0.912
AT1G49015	AT4G18100	3702.AT1G49015.1	3702.AT4G18100.1	0	0.197	0	0.9	0	0.916
AT1G49015	PGY1	3702.AT1G49015.1	3702.AT2G27530.1	0	0.167	0.065	0.9	0.073	0.918
AT1G49015	AT2G25210	3702.AT1G49015.1	3702.AT2G25210.1	0	0.128	0	0.9	0.144	0.918
AT1G49015	ERF1-3	3702.AT1G49015.1	3702.AT3G26618.1	0	0.899	0	0	0.27	0.923
AT1G49015	AT2G19740	3702.AT1G49015.1	3702.AT2G19740.1	0	0.346	0	0.9	0	0.931
AT1G49015	LOS1	3702.AT1G49015.1	3702.AT1G56070.1	0	0.905	0.049	0	0.327	0.933
AT1G49015	AT1G77940	3702.AT1G49015.1	3702.AT1G77940.1	0	0.367	0	0.9	0.046	0.934
AT1G49015	RPL34	3702.AT1G49015.1	3702.AT1G69620.1	0	0.453	0	0.9	0	0.942
AT1G49015	EMB2296	3702.AT1G49015.1	3702.AT2G18020.1	0	0.551	0.051	0.9	0.051	0.954
AT1G49015	AT2G19730	3702.AT1G49015.1	3702.AT2G19730.3	0	0.605	0	0.9	0	0.958
AT1G49015	SAG24	3702.AT1G49015.1	3702.AT1G66580.1	0	0.598	0	0.9	0	0.958
AT1G49015	AT1G74270	3702.AT1G49015.1	3702.AT1G74270.1	0	0.746	0	0.9	0	0.973
AT1G49015	AT2G20450	3702.AT1G49015.1	3702.AT2G20450.1	0	0.755	0	0.9	0.053	0.974
AT1G49015	AT2G21580	3702.AT1G49015.1	3702.AT2G21580.1	0	0.197	0.737	0.9	0	0.977
AT1G49015	AT2G05220	3702.AT1G49015.1	3702.AT2G05220.2	0	0.19	0.737	0.9	0.054	0.977
AT1G49015	AT1G74050	3702.AT1G49015.1	3702.AT1G74050.1	0	0.779	0	0.9	0.049	0.977
AT1G49015	AT1G74060	3702.AT1G49015.1	3702.AT1G74060.1	0	0.779	0	0.9	0.049	0.977
AT1G49015	AT1G67430	3702.AT1G49015.1	3702.AT1G67430.1	0	0.78	0	0.9	0.072	0.977
AT1G49015	AT2G04390	3702.AT1G49015.1	3702.AT2G04390.1	0	0.19	0.737	0.9	0.054	0.977
AT1G49015	AT1G70600	3702.AT1G49015.1	3702.AT1G70600.1	0	0.824	0	0.9	0	0.981
AT1G49015	XW6	3702.AT1G49015.1	3702.AT1G58380.1	0	0.772	0.466	0.9	0.08	0.987
AT1G49015	BBC1	3702.AT1G49015.1	3702.AT3G49010.3	0	0.896	0	0.9	0	0.989
AT1G49015	RPL3B	3702.AT1G49015.1	3702.AT1G61580.1	0	0.902	0.071	0.9	0.141	0.991
AT1G49015	AT2G09990	3702.AT1G49015.1	3702.AT2G09990.1	0	0.749	0.768	0.9	0	0.993
AT1G49015	P40	3702.AT1G49015.1	3702.AT1G72370.1	0	0.903	0.512	0.9	0.103	0.995
AT1G49015	AT2G17360	3702.AT1G49015.1	3702.AT2G17360.1	0	0.887	0.768	0.9	0.203	0.997
AT1G49015	AT5G58420	3702.AT1G49015.1	3702.AT5G58420.1	0	0.887	0.768	0.9	0.203	0.997
AT1G49015	AT2G46290	3702.AT1G49015.1	3702.AT2G46290.1	0	0.905	0.831	0.9	0.581	0.999
AT1G51160	NIA2	3702.AT1G51160.2	3702.AT1G37130.1	0	0	0	0.9	0	0.9
AT1G51160	HEXO3	3702.AT1G51160.2	3702.AT1G65590.1	0	0	0	0.9	0	0.9
AT1G51160	NIA1	3702.AT1G51160.2	3702.AT1G77760.1	0	0	0	0.9	0	0.9
AT1G51160	PHS2	3702.AT1G51160.2	3702.AT3G46970.1	0	0	0	0.9	0	0.9
AT1G51160	AT5G66150	3702.AT1G51160.2	3702.AT5G66150.1	0	0	0	0.9	0	0.9
AT1G51160	ERMO2	3702.AT1G51160.2	3702.AT3G07100.1	0	0	0.045	0.9	0.462	0.944
AT1G51160	AT2G21630	3702.AT1G51160.2	3702.AT2G21630.1	0	0	0	0.9	0.573	0.955
AT1G51160	AT1G80500	3702.AT1G51160.2	3702.AT1G80500.1	0	0.142	0.874	0.9	0.833	0.997
AT1G51160	AT5G54750	3702.AT1G51160.2	3702.AT5G54750.2	0	0.167	0.964	0.9	0.833	0.999
AT1G52300	emb2386	3702.AT1G52300.1	3702.AT1G02780.1	0	0.981	0.796	0.9	0.268	0.999
AT1G52300	RIG	3702.AT1G52300.1	3702.AT1G04270.1	0	0.891	0.762	0.9	0.269	0.997
AT1G52300	RPL21A	3702.AT1G52300.1	3702.AT1G09590.1	0	0.984	0.796	0.54	0	0.998
AT1G52300	TIF3H1	3702.AT1G52300.1	3702.AT1G10840.1	0	0.379	0	0.9	0	0.935
AT1G52300	ERF1-2	3702.AT1G52300.1	3702.AT1G12920.1	0	0.122	0.813	0.9	0	0.982
AT1G52300	SAC52	3702.AT1G52300.1	3702.AT1G14320.1	0	0.964	0.813	0.9	0.457	0.999
AT1G52300	ATARCA	3702.AT1G52300.1	3702.AT1G18080.1	0	0.904	0.813	0	0	0.981
AT1G52300	RPL27AB	3702.AT1G52300.1	3702.AT1G23290.1	0	0.985	0.83	0.9	0.207	0.999
AT1G52300	RPL10B	3702.AT1G52300.1	3702.AT1G26910.1	0	0.898	0.813	0.9	0	0.997
AT1G52300	RPL18AA	3702.AT1G52300.1	3702.AT1G29970.2	0	0.898	0.796	0.54	0.053	0.989
AT1G52300	RPL9B	3702.AT1G52300.1	3702.AT1G33120.1	0	0.941	0.813	0.54	0.332	0.996
AT1G52300	PGY2	3702.AT1G52300.1	3702.AT1G33140.1	0	0.952	0.813	0.54	0.332	0.996
AT1G52300	EMB2207	3702.AT1G52300.1	3702.AT1G43170.8	0	0.66	0.832	0.9	0.149	0.994
AT1G52300	RACK1B_AT	3702.AT1G52300.1	3702.AT1G48630.1	0	0.866	0.813	0	0	0.973
AT1G52300	AT2G46290	3702.AT1G52300.1	3702.AT2G46290.1	0	0.234	0	0.9	0	0.92
AT1G52300	AT1G80750	3702.AT1G52300.1	3702.AT1G80750.1	0	0.449	0.796	0.54	0.09	0.946
AT1G52300	ERF1-3	3702.AT1G52300.1	3702.AT3G26618.1	0	0.06	0.813	0.9	0	0.98
AT1G52300	AT2G01250	3702.AT1G52300.1	3702.AT2G01250.1	0	0.799	0.796	0.54	0.09	0.98
AT1G52300	RPL3B	3702.AT1G52300.1	3702.AT1G61580.1	0	0.431	0.832	0.9	0.149	0.99
AT1G52300	AT1G57860.1	3702.AT1G52300.1	3702.AT1G57860.1	0	0.929	0.796	0.54	0	0.992
AT1G52300	AT1G57660	3702.AT1G52300.1	3702.AT1G57660.1	0	0.929	0.796	0.54	0	0.992
AT1G52300	XW6	3702.AT1G52300.1	3702.AT1G58380.1	0	0.795	0.795	0.9	0.141	0.995
AT1G52300	SAG24	3702.AT1G52300.1	3702.AT1G66580.1	0	0.882	0.813	0.9	0	0.997
AT1G52300	AT1G74270	3702.AT1G52300.1	3702.AT1G74270.1	0	0.948	0.829	0.9	0.076	0.999
AT1G52300	AT1G77940	3702.AT1G52300.1	3702.AT1G77940.1	0	0.981	0.796	0.9	0.458	0.999
AT1G52300	AT2G19730	3702.AT1G52300.1	3702.AT2G19730.3	0	0.968	0.835	0.9	0.09	0.999
AT1G52300	AT2G21580	3702.AT1G52300.1	3702.AT2G21580.1	0	0.981	0.796	0.9	0.274	0.999
AT1G52300	AT2G05220	3702.AT1G52300.1	3702.AT2G05220.2	0	0.93	0.827	0.9	0.438	0.999
AT1G52300	PGY1	3702.AT1G52300.1	3702.AT2G27530.1	0	0.978	0.813	0.9	0.074	0.999
AT1G52300	AT2G17360	3702.AT1G52300.1	3702.AT2G17360.1	0	0.951	0.813	0.9	0.221	0.999
AT1G52300	AT2G19740	3702.AT1G52300.1	3702.AT2G19740.1	0	0.952	0.835	0.9	0	0.999
AT1G52300	AT5G58420	3702.AT1G52300.1	3702.AT5G58420.1	0	0.969	0.813	0.9	0.221	0.999
AT1G52300	AT4G18100	3702.AT1G52300.1	3702.AT4G18100.1	0	0.985	0.839	0.9	0.42	0.999
AT1G52300	P40	3702.AT1G52300.1	3702.AT1G72370.1	0	0.981	0.832	0.9	0.269	0.999
AT1G52300	AT2G09990	3702.AT1G52300.1	3702.AT2G09990.1	0	0.946	0.834	0.9	0.129	0.999
AT1G52300	AT1G74050	3702.AT1G52300.1	3702.AT1G74050.1	0	0.927	0.813	0.9	0.269	0.998
AT1G52300	AT2G20450	3702.AT1G52300.1	3702.AT2G20450.1	0	0.968	0.839	0.9	0.871	0.999
AT1G52300	AT2G25210	3702.AT1G52300.1	3702.AT2G25210.1	0	0.982	0.813	0.9	0.446	0.999
AT1G52300	AT1G70600	3702.AT1G52300.1	3702.AT1G70600.1	0	0.94	0.83	0.9	0.207	0.999
AT1G52300	AT1G74060	3702.AT1G52300.1	3702.AT1G74060.1	0	0.936	0.813	0.9	0.269	0.999
AT1G52300	RPL34	3702.AT1G52300.1	3702.AT1G69620.1	0	0.985	0.813	0.9	0.912	0.999
AT1G52300	EMB2296	3702.AT1G52300.1	3702.AT2G18020.1	0	0.975	0.832	0.9	0.376	0.999
AT1G52300	BBC1	3702.AT1G52300.1	3702.AT3G49010.3	0	0.981	0.834	0.9	0.269	0.999
AT1G52300	AT1G67430	3702.AT1G52300.1	3702.AT1G67430.1	0	0.984	0.837	0.9	0.459	0.999
AT1G52300	AT2G04390	3702.AT1G52300.1	3702.AT2G04390.1	0	0.915	0.827	0.9	0.438	0.999
AT1G57660	emb2386	3702.AT1G57660.1	3702.AT1G02780.1	0	0.899	0.764	0.9	0.475	0.998
AT1G57660	RIG	3702.AT1G57660.1	3702.AT1G04270.1	0	0.827	0.73	0	0.229	0.961
AT1G57660	RPL21A	3702.AT1G57660.1	3702.AT1G09590.1	0.985	0.263	0	0.9	0	0.923
AT1G57660	SAC52	3702.AT1G57660.1	3702.AT1G14320.1	0	0.922	0.796	0.9	0.455	0.999
AT1G57660	ATARCA	3702.AT1G57660.1	3702.AT1G18080.1	0	0.915	0.795	0	0.095	0.982
AT1G57660	RPL27AB	3702.AT1G57660.1	3702.AT1G23290.1	0	0.923	0.796	0.9	0.46	0.999
AT1G57660	RPL10B	3702.AT1G57660.1	3702.AT1G26910.1	0	0.911	0.796	0.54	0.551	0.995
AT1G57660	RPL18AA	3702.AT1G57660.1	3702.AT1G29970.2	0	0.877	0.764	0.9	0.138	0.997
AT1G57660	RPL9B	3702.AT1G57660.1	3702.AT1G33120.1	0	0.915	0.796	0.9	0.494	0.999
AT1G57660	PGY2	3702.AT1G57660.1	3702.AT1G33140.1	0	0.915	0.796	0.9	0.494	0.999
AT1G57660	EMB2207	3702.AT1G57660.1	3702.AT1G43170.8	0	0.921	0.826	0.9	0.618	0.999
AT1G57660	RACK1B_AT	3702.AT1G57660.1	3702.AT1G48630.1	0	0.922	0.795	0	0.057	0.983
AT1G57660	LOS1	3702.AT1G57660.1	3702.AT1G56070.1	0	0.903	0.817	0	0.353	0.987
AT1G57660	AT1G57860.1	3702.AT1G57660.1	3702.AT1G57860.1	0.985	0	0	0.9	0	0.9
AT1G57660	XW6	3702.AT1G57660.1	3702.AT1G58380.1	0	0.791	0.73	0	0.047	0.941
AT1G57660	AT2G21580	3702.AT1G57660.1	3702.AT2G21580.1	0	0.905	0.764	0	0.044	0.976
AT1G57660	AT2G05220	3702.AT1G57660.1	3702.AT2G05220.2	0	0.898	0.764	0	0.379	0.983
AT1G57660	AT2G25210	3702.AT1G57660.1	3702.AT2G25210.1	0	0.916	0.796	0	0.264	0.986
AT1G57660	AT2G09990	3702.AT1G57660.1	3702.AT2G09990.1	0	0.916	0.796	0	0.331	0.987
AT1G57660	AT5G58420	3702.AT1G57660.1	3702.AT5G58420.1	0	0.921	0.796	0	0.417	0.989
AT1G57660	AT2G17360	3702.AT1G57660.1	3702.AT2G17360.1	0	0.922	0.796	0	0.417	0.99
AT1G57660	AT2G04390	3702.AT1G57660.1	3702.AT2G04390.1	0	0.887	0.764	0	0.767	0.993
AT1G57660	P40	3702.AT1G57660.1	3702.AT1G72370.1	0	0.925	0.826	0	0.628	0.994
AT1G57660	AT1G74270	3702.AT1G57660.1	3702.AT1G74270.1	0	0.893	0.764	0.9	0.141	0.997
AT1G57660	AT1G77940	3702.AT1G57660.1	3702.AT1G77940.1	0	0.903	0.764	0.9	0.077	0.997
AT1G57660	SAG24	3702.AT1G57660.1	3702.AT1G66580.1	0	0.898	0.796	0.9	0	0.997
AT1G57660	AT1G80750	3702.AT1G57660.1	3702.AT1G80750.1	0	0.888	0.764	0.9	0.348	0.998
AT1G57660	AT1G74050	3702.AT1G57660.1	3702.AT1G74050.1	0	0.914	0.796	0.9	0.181	0.998
AT1G57660	AT2G20450	3702.AT1G57660.1	3702.AT2G20450.1	0	0.926	0.826	0.9	0.071	0.998
AT1G57660	RPL3B	3702.AT1G57660.1	3702.AT1G61580.1	0	0.908	0.826	0.9	0.269	0.998
AT1G57660	AT1G74060	3702.AT1G57660.1	3702.AT1G74060.1	0	0.912	0.796	0.9	0.181	0.998
AT1G57660	RPL34	3702.AT1G57660.1	3702.AT1G69620.1	0	0.923	0.796	0.9	0.372	0.998
AT1G57660	AT2G01250	3702.AT1G57660.1	3702.AT2G01250.1	0	0.916	0.764	0.9	0.348	0.998
AT1G57660	AT2G19730	3702.AT1G57660.1	3702.AT2G19730.3	0	0.937	0.815	0.9	0.777	0.999
AT1G57660	PGY1	3702.AT1G57660.1	3702.AT2G27530.1	0	0.92	0.796	0.9	0.482	0.999
AT1G57660	AT2G19740	3702.AT1G57660.1	3702.AT2G19740.1	0	0.911	0.796	0.9	0.48	0.998
AT1G57660	AT4G18100	3702.AT1G57660.1	3702.AT4G18100.1	0	0.939	0.826	0.9	0.564	0.999
AT1G57660	AT1G70600	3702.AT1G57660.1	3702.AT1G70600.1	0	0.923	0.796	0.9	0.46	0.999
AT1G57660	EMB2296	3702.AT1G57660.1	3702.AT2G18020.1	0	0.917	0.764	0.9	0.561	0.999
AT1G57660	BBC1	3702.AT1G57660.1	3702.AT3G49010.3	0	0.921	0.796	0.9	0.542	0.999
AT1G57660	AT1G67430	3702.AT1G57660.1	3702.AT1G67430.1	0	0.927	0.826	0.9	0.654	0.999
AT1G57860.1	emb2386	3702.AT1G57860.1	3702.AT1G02780.1	0	0.898	0.764	0.9	0.475	0.998
AT1G57860.1	RIG	3702.AT1G57860.1	3702.AT1G04270.1	0	0.81	0.73	0	0.229	0.957
AT1G57860.1	RPL21A	3702.AT1G57860.1	3702.AT1G09590.1	0.985	0.339	0	0.9	0	0.931
AT1G57860.1	SAC52	3702.AT1G57860.1	3702.AT1G14320.1	0	0.911	0.796	0.9	0.455	0.998
AT1G57860.1	ATARCA	3702.AT1G57860.1	3702.AT1G18080.1	0	0.913	0.795	0	0.095	0.982
AT1G57860.1	RPL27AB	3702.AT1G57860.1	3702.AT1G23290.1	0	0.93	0.796	0.9	0.46	0.999
AT1G57860.1	RPL10B	3702.AT1G57860.1	3702.AT1G26910.1	0	0.91	0.796	0.54	0.551	0.995
AT1G57860.1	RPL18AA	3702.AT1G57860.1	3702.AT1G29970.2	0	0.877	0.764	0.9	0.138	0.997
AT1G57860.1	RPL9B	3702.AT1G57860.1	3702.AT1G33120.1	0	0.916	0.796	0.9	0.494	0.999
AT1G57860.1	PGY2	3702.AT1G57860.1	3702.AT1G33140.1	0	0.912	0.796	0.9	0.494	0.998
AT1G57860.1	EMB2207	3702.AT1G57860.1	3702.AT1G43170.8	0	0.912	0.826	0.9	0.618	0.999
AT1G57860.1	RACK1B_AT	3702.AT1G57860.1	3702.AT1G48630.1	0	0.92	0.795	0	0.057	0.983
AT1G57860.1	LOS1	3702.AT1G57860.1	3702.AT1G56070.1	0	0.903	0.817	0	0.353	0.987
AT1G57860.1	XW6	3702.AT1G57860.1	3702.AT1G58380.1	0	0.789	0.73	0	0.047	0.941
AT1G57860.1	AT2G21580	3702.AT1G57860.1	3702.AT2G21580.1	0	0.902	0.764	0	0.044	0.976
AT1G57860.1	AT2G05220	3702.AT1G57860.1	3702.AT2G05220.2	0	0.89	0.764	0	0.379	0.982
AT1G57860.1	AT2G25210	3702.AT1G57860.1	3702.AT2G25210.1	0	0.913	0.796	0	0.264	0.985
AT1G57860.1	AT2G09990	3702.AT1G57860.1	3702.AT2G09990.1	0	0.91	0.796	0	0.331	0.986
AT1G57860.1	AT5G58420	3702.AT1G57860.1	3702.AT5G58420.1	0	0.92	0.796	0	0.417	0.989
AT1G57860.1	AT2G17360	3702.AT1G57860.1	3702.AT2G17360.1	0	0.93	0.796	0	0.417	0.99
AT1G57860.1	AT2G04390	3702.AT1G57860.1	3702.AT2G04390.1	0	0.888	0.764	0	0.767	0.993
AT1G57860.1	P40	3702.AT1G57860.1	3702.AT1G72370.1	0	0.915	0.826	0	0.628	0.994
AT1G57860.1	AT1G74270	3702.AT1G57860.1	3702.AT1G74270.1	0	0.906	0.764	0.9	0.141	0.997
AT1G57860.1	SAG24	3702.AT1G57860.1	3702.AT1G66580.1	0	0.902	0.796	0.9	0	0.997
AT1G57860.1	AT1G77940	3702.AT1G57860.1	3702.AT1G77940.1	0	0.923	0.764	0.9	0.077	0.998
AT1G57860.1	AT1G80750	3702.AT1G57860.1	3702.AT1G80750.1	0	0.885	0.764	0.9	0.348	0.998
AT1G57860.1	PGY1	3702.AT1G57860.1	3702.AT2G27530.1	0	0.915	0.796	0.9	0.482	0.998
AT1G57860.1	AT1G74050	3702.AT1G57860.1	3702.AT1G74050.1	0	0.902	0.796	0.9	0.181	0.998
AT1G57860.1	AT2G20450	3702.AT1G57860.1	3702.AT2G20450.1	0	0.933	0.826	0.9	0.071	0.998
AT1G57860.1	AT1G70600	3702.AT1G57860.1	3702.AT1G70600.1	0	0.917	0.796	0.9	0.46	0.998
AT1G57860.1	RPL3B	3702.AT1G57860.1	3702.AT1G61580.1	0	0.906	0.826	0.9	0.269	0.998
AT1G57860.1	AT1G74060	3702.AT1G57860.1	3702.AT1G74060.1	0	0.909	0.796	0.9	0.181	0.998
AT1G57860.1	RPL34	3702.AT1G57860.1	3702.AT1G69620.1	0	0.922	0.796	0.9	0.372	0.998
AT1G57860.1	EMB2296	3702.AT1G57860.1	3702.AT2G18020.1	0	0.907	0.764	0.9	0.561	0.998
AT1G57860.1	AT2G01250	3702.AT1G57860.1	3702.AT2G01250.1	0	0.909	0.764	0.9	0.348	0.998
AT1G57860.1	AT2G19730	3702.AT1G57860.1	3702.AT2G19730.3	0	0.933	0.815	0.9	0.777	0.999
AT1G57860.1	AT2G19740	3702.AT1G57860.1	3702.AT2G19740.1	0	0.925	0.796	0.9	0.48	0.999
AT1G57860.1	AT4G18100	3702.AT1G57860.1	3702.AT4G18100.1	0	0.926	0.826	0.9	0.564	0.999
AT1G57860.1	BBC1	3702.AT1G57860.1	3702.AT3G49010.3	0	0.917	0.796	0.9	0.542	0.999
AT1G57860.1	AT1G67430	3702.AT1G57860.1	3702.AT1G67430.1	0	0.919	0.826	0.9	0.654	0.999
AT1G61790	ATDAD1	3702.AT1G61790.1	3702.AT1G32210.1	0	0.558	0.795	0.8	0.631	0.992
AT1G61790	STT3B	3702.AT1G61790.1	3702.AT1G34130.1	0	0.869	0.833	0.8	0.907	0.999
AT1G61790	AT1G76400	3702.AT1G61790.1	3702.AT1G76400.1	0	0.263	0.795	0.8	0.783	0.992
AT1G61790	AT2G01720	3702.AT1G61790.1	3702.AT2G01720.1	0	0.355	0.795	0.8	0.783	0.993
AT1G61790	HAP6	3702.AT1G61790.1	3702.AT4G21150.1	0	0.923	0.833	0.8	0.902	0.999
AT1G64680	PRK	3702.AT1G64680.1	3702.AT1G32060.1	0	0.897	0	0	0.087	0.902
AT1G67430	emb2386	3702.AT1G67430.1	3702.AT1G02780.1	0	0.985	0.826	0.9	0.074	0.999
AT1G67430	RIG	3702.AT1G67430.1	3702.AT1G04270.1	0	0.941	0.784	0.9	0.206	0.998
AT1G67430	RPL21A	3702.AT1G67430.1	3702.AT1G09590.1	0	0.985	0.826	0.9	0.053	0.999
AT1G67430	TIF3H1	3702.AT1G67430.1	3702.AT1G10840.1	0	0.913	0	0.9	0	0.99
AT1G67430	ERF1-2	3702.AT1G67430.1	3702.AT1G12920.1	0	0.234	0.832	0.9	0	0.986
AT1G67430	SAC52	3702.AT1G67430.1	3702.AT1G14320.1	0	0.982	0.832	0.9	0.282	0.999
AT1G67430	ATARCA	3702.AT1G67430.1	3702.AT1G18080.1	0	0.981	0.832	0.72	0.075	0.999
AT1G67430	RPL27AB	3702.AT1G67430.1	3702.AT1G23290.1	0	0.985	0.832	0.9	0.23	0.999
AT1G67430	RPL10B	3702.AT1G67430.1	3702.AT1G26910.1	0	0.926	0.832	0.9	0.282	0.998
AT1G67430	RPL18AA	3702.AT1G67430.1	3702.AT1G29970.2	0	0.903	0.826	0.9	0.059	0.998
AT1G67430	RPL9B	3702.AT1G67430.1	3702.AT1G33120.1	0	0.942	0.832	0.9	0.23	0.999
AT1G67430	PGY2	3702.AT1G67430.1	3702.AT1G33140.1	0	0.965	0.832	0.9	0.23	0.999
AT1G67430	EMB2207	3702.AT1G67430.1	3702.AT1G43170.8	0	0.966	0.837	0.9	0.256	0.999
AT1G67430	RACK1B_AT	3702.AT1G67430.1	3702.AT1G48630.1	0	0.94	0.832	0.72	0.075	0.997
AT1G67430	LOS1	3702.AT1G67430.1	3702.AT1G56070.1	0	0.94	0.836	0	0.182	0.991
AT1G67430	XW6	3702.AT1G67430.1	3702.AT1G58380.1	0	0.931	0.779	0.9	0.252	0.998
AT1G67430	RPL3B	3702.AT1G67430.1	3702.AT1G61580.1	0	0.912	0.837	0.9	0.256	0.998
AT1G67430	SAG24	3702.AT1G67430.1	3702.AT1G66580.1	0	0.914	0.832	0.9	0.282	0.998
AT1G67430	AT2G46290	3702.AT1G67430.1	3702.AT2G46290.1	0	0.9	0.048	0.9	0	0.989
AT1G67430	ERF1-3	3702.AT1G67430.1	3702.AT3G26618.1	0	0.196	0.832	0.9	0	0.985
AT1G67430	AT2G04390	3702.AT1G67430.1	3702.AT2G04390.1	0	0.927	0.833	0.9	0.256	0.998
AT1G67430	AT1G74270	3702.AT1G67430.1	3702.AT1G74270.1	0	0.936	0.826	0.9	0.329	0.999
AT1G67430	AT1G77940	3702.AT1G67430.1	3702.AT1G77940.1	0	0.965	0.826	0.9	0.066	0.999
AT1G67430	AT2G19730	3702.AT1G67430.1	3702.AT2G19730.3	0	0.985	0.839	0.9	0.157	0.999
AT1G67430	AT2G21580	3702.AT1G67430.1	3702.AT2G21580.1	0	0.965	0.826	0.9	0.125	0.999
AT1G67430	AT2G05220	3702.AT1G67430.1	3702.AT2G05220.2	0	0.941	0.833	0.9	0.256	0.999
AT1G67430	AT1G80750	3702.AT1G67430.1	3702.AT1G80750.1	0	0.922	0.826	0.9	0.256	0.998
AT1G67430	PGY1	3702.AT1G67430.1	3702.AT2G27530.1	0	0.984	0.832	0.9	0.23	0.999
AT1G67430	AT2G17360	3702.AT1G67430.1	3702.AT2G17360.1	0	0.95	0.832	0.9	0.254	0.999
AT1G67430	AT2G19740	3702.AT1G67430.1	3702.AT2G19740.1	0	0.931	0.832	0.9	0.313	0.999
AT1G67430	AT5G58420	3702.AT1G67430.1	3702.AT5G58420.1	0	0.971	0.832	0.9	0.254	0.999
AT1G67430	AT4G18100	3702.AT1G67430.1	3702.AT4G18100.1	0	0.978	0.837	0.9	0.072	0.999
AT1G67430	P40	3702.AT1G67430.1	3702.AT1G72370.1	0	0.986	0.837	0.9	0.256	0.999
AT1G67430	AT2G09990	3702.AT1G67430.1	3702.AT2G09990.1	0	0.95	0.832	0.9	0.196	0.999
AT1G67430	AT1G74050	3702.AT1G67430.1	3702.AT1G74050.1	0	0.94	0.832	0.9	0.305	0.999
AT1G67430	AT2G20450	3702.AT1G67430.1	3702.AT2G20450.1	0	0.956	0.841	0.9	0.24	0.999
AT1G67430	AT2G25210	3702.AT1G67430.1	3702.AT2G25210.1	0	0.968	0.832	0.9	0.371	0.999
AT1G67430	AT1G70600	3702.AT1G67430.1	3702.AT1G70600.1	0	0.935	0.832	0.9	0.23	0.999
AT1G67430	AT1G74060	3702.AT1G67430.1	3702.AT1G74060.1	0	0.95	0.832	0.9	0.305	0.999
AT1G67430	RPL34	3702.AT1G67430.1	3702.AT1G69620.1	0	0.985	0.832	0.9	0.329	0.999
AT1G67430	EMB2296	3702.AT1G67430.1	3702.AT2G18020.1	0	0.982	0.83	0.9	0.211	0.999
AT1G67430	BBC1	3702.AT1G67430.1	3702.AT3G49010.3	0	0.986	0.832	0.9	0.724	0.999
AT1G67430	AT2G01250	3702.AT1G67430.1	3702.AT2G01250.1	0	0.965	0.826	0.9	0.256	0.999
AT1G70600	emb2386	3702.AT1G70600.1	3702.AT1G02780.1	0	0.93	0.796	0.9	0.604	0.999
AT1G70600	RIG	3702.AT1G70600.1	3702.AT1G04270.1	0	0.876	0.742	0.9	0.343	0.997
AT1G70600	RPL21A	3702.AT1G70600.1	3702.AT1G09590.1	0	0.929	0.796	0.9	0.46	0.999
AT1G70600	TIF3H1	3702.AT1G70600.1	3702.AT1G10840.1	0	0.402	0	0.9	0	0.937
AT1G70600	ERF1-2	3702.AT1G70600.1	3702.AT1G12920.1	0	0.741	0.813	0.9	0.146	0.995
AT1G70600	SAC52	3702.AT1G70600.1	3702.AT1G14320.1	0	0.939	0.813	0.9	0.688	0.999
AT1G70600	ATARCA	3702.AT1G70600.1	3702.AT1G18080.1	0	0.933	0.813	0.72	0.042	0.996
AT1G70600	RPL27AB	3702.AT1G70600.1	3702.AT1G23290.1	0.984	0.448	0	0.9	0.921	0.943
AT1G70600	RPL10B	3702.AT1G70600.1	3702.AT1G26910.1	0	0.914	0.813	0.9	0.616	0.999
AT1G70600	RPL18AA	3702.AT1G70600.1	3702.AT1G29970.2	0	0.898	0.796	0.9	0.051	0.997
AT1G70600	RPL9B	3702.AT1G70600.1	3702.AT1G33120.1	0	0.936	0.83	0.9	0.251	0.999
AT1G70600	PGY2	3702.AT1G70600.1	3702.AT1G33140.1	0	0.931	0.83	0.9	0.707	0.999
AT1G70600	EMB2207	3702.AT1G70600.1	3702.AT1G43170.8	0	0.933	0.832	0.9	0.574	0.999
AT1G70600	RACK1B_AT	3702.AT1G70600.1	3702.AT1G48630.1	0	0.942	0.813	0.72	0.042	0.996
AT1G70600	LOS1	3702.AT1G70600.1	3702.AT1G56070.1	0	0.911	0.83	0	0.182	0.986
AT1G70600	XW6	3702.AT1G70600.1	3702.AT1G58380.1	0	0.85	0.786	0.9	0.36	0.997
AT1G70600	RPL3B	3702.AT1G70600.1	3702.AT1G61580.1	0	0.911	0.832	0.9	0.518	0.999
AT1G70600	SAG24	3702.AT1G70600.1	3702.AT1G66580.1	0	0.902	0.813	0.9	0.624	0.999
AT1G70600	RPL34	3702.AT1G70600.1	3702.AT1G69620.1	0	0.937	0.813	0.9	0.09	0.998
AT1G70600	AT2G46290	3702.AT1G70600.1	3702.AT2G46290.1	0	0.904	0.048	0.9	0	0.99
AT1G70600	ERF1-3	3702.AT1G70600.1	3702.AT3G26618.1	0	0.721	0.813	0.9	0.146	0.994
AT1G70600	AT1G74270	3702.AT1G70600.1	3702.AT1G74270.1	0	0.921	0.796	0.9	0.418	0.998
AT1G70600	AT2G09990	3702.AT1G70600.1	3702.AT2G09990.1	0	0.923	0.813	0.9	0.195	0.998
AT1G70600	AT1G77940	3702.AT1G70600.1	3702.AT1G77940.1	0	0.929	0.796	0.9	0.493	0.999
AT1G70600	AT2G19730	3702.AT1G70600.1	3702.AT2G19730.3	0	0.943	0.83	0.9	0.774	0.999
AT1G70600	AT2G21580	3702.AT1G70600.1	3702.AT2G21580.1	0	0.936	0.796	0.9	0.445	0.999
AT1G70600	AT2G05220	3702.AT1G70600.1	3702.AT2G05220.2	0	0.921	0.829	0.9	0.454	0.999
AT1G70600	AT1G80750	3702.AT1G70600.1	3702.AT1G80750.1	0	0.907	0.796	0.9	0.491	0.998
AT1G70600	PGY1	3702.AT1G70600.1	3702.AT2G27530.1	0	0.937	0.813	0.9	0.66	0.999
AT1G70600	AT2G17360	3702.AT1G70600.1	3702.AT2G17360.1	0	0.932	0.813	0.9	0.526	0.999
AT1G70600	AT2G19740	3702.AT1G70600.1	3702.AT2G19740.1	0	0.923	0.813	0.9	0.533	0.999
AT1G70600	AT5G58420	3702.AT1G70600.1	3702.AT5G58420.1	0	0.93	0.813	0.9	0.175	0.998
AT1G70600	AT4G18100	3702.AT1G70600.1	3702.AT4G18100.1	0	0.943	0.832	0.9	0.565	0.999
AT1G70600	P40	3702.AT1G70600.1	3702.AT1G72370.1	0	0.941	0.832	0.9	0.466	0.999
AT1G70600	AT1G74050	3702.AT1G70600.1	3702.AT1G74050.1	0	0.916	0.813	0.9	0.608	0.999
AT1G70600	AT2G20450	3702.AT1G70600.1	3702.AT2G20450.1	0	0.936	0.836	0.9	0.419	0.999
AT1G70600	AT2G25210	3702.AT1G70600.1	3702.AT2G25210.1	0	0.928	0.813	0.9	0.372	0.999
AT1G70600	AT1G74060	3702.AT1G70600.1	3702.AT1G74060.1	0	0.915	0.813	0.9	0.628	0.999
AT1G70600	EMB2296	3702.AT1G70600.1	3702.AT2G18020.1	0	0.941	0.809	0.9	0.53	0.999
AT1G70600	BBC1	3702.AT1G70600.1	3702.AT3G49010.3	0	0.939	0.813	0.9	0.265	0.999
AT1G70600	AT2G01250	3702.AT1G70600.1	3702.AT2G01250.1	0	0.942	0.796	0.9	0.491	0.999
AT1G70600	AT2G04390	3702.AT1G70600.1	3702.AT2G04390.1	0	0.909	0.829	0.9	0.454	0.999
AT1G74050	emb2386	3702.AT1G74050.1	3702.AT1G02780.1	0	0.926	0.796	0.9	0.641	0.999
AT1G74050	RIG	3702.AT1G74050.1	3702.AT1G04270.1	0	0.858	0.735	0.9	0.364	0.997
AT1G74050	RPL21A	3702.AT1G74050.1	3702.AT1G09590.1	0	0.914	0.796	0.9	0.181	0.998
AT1G74050	TIF3H1	3702.AT1G74050.1	3702.AT1G10840.1	0	0.916	0	0.9	0	0.991
AT1G74050	ERF1-2	3702.AT1G74050.1	3702.AT1G12920.1	0	0.571	0.547	0.9	0	0.978
AT1G74050	SAC52	3702.AT1G74050.1	3702.AT1G14320.1	0	0.918	0.813	0.9	0.597	0.999
AT1G74050	ATARCA	3702.AT1G74050.1	3702.AT1G18080.1	0	0.924	0.813	0	0.09	0.985
AT1G74050	RPL27AB	3702.AT1G74050.1	3702.AT1G23290.1	0	0.918	0.813	0.9	0.484	0.999
AT1G74050	RPL10B	3702.AT1G74050.1	3702.AT1G26910.1	0	0.91	0.813	0.9	0.651	0.999
AT1G74050	RPL18AA	3702.AT1G74050.1	3702.AT1G29970.2	0	0.898	0.796	0.9	0.415	0.998
AT1G74050	RPL9B	3702.AT1G74050.1	3702.AT1G33120.1	0	0.924	0.813	0.9	0.547	0.999
AT1G74050	PGY2	3702.AT1G74050.1	3702.AT1G33140.1	0	0.918	0.813	0.9	0.547	0.999
AT1G74050	EMB2207	3702.AT1G74050.1	3702.AT1G43170.8	0	0.931	0.832	0.9	0.637	0.999
AT1G74050	RACK1B_AT	3702.AT1G74050.1	3702.AT1G48630.1	0	0.915	0.813	0	0.09	0.984
AT1G74050	LOS1	3702.AT1G74050.1	3702.AT1G56070.1	0	0.91	0.826	0	0.254	0.987
AT1G74050	XW6	3702.AT1G74050.1	3702.AT1G58380.1	0	0.822	0.735	0.9	0.445	0.997
AT1G74050	RPL3B	3702.AT1G74050.1	3702.AT1G61580.1	0	0.906	0.832	0.9	0.565	0.999
AT1G74050	SAG24	3702.AT1G74050.1	3702.AT1G66580.1	0	0.902	0.813	0.9	0.654	0.999
AT1G74050	RPL34	3702.AT1G74050.1	3702.AT1G69620.1	0	0.928	0.813	0.9	0.263	0.998
AT1G74050	P40	3702.AT1G74050.1	3702.AT1G72370.1	0	0.94	0.832	0.9	0.441	0.999
AT1G74050	AT1G74060	3702.AT1G74050.1	3702.AT1G74060.1	0.986	0.405	0	0.9	0.895	0.938
AT1G74050	ERF1-3	3702.AT1G74050.1	3702.AT3G26618.1	0	0.553	0.547	0.9	0	0.977
AT1G74050	AT2G46290	3702.AT1G74050.1	3702.AT2G46290.1	0	0.905	0	0.9	0	0.99
AT1G74050	AT2G25210	3702.AT1G74050.1	3702.AT2G25210.1	0	0.809	0.813	0.9	0.09	0.996
AT1G74050	AT1G77940	3702.AT1G74050.1	3702.AT1G77940.1	0	0.915	0.796	0.9	0.329	0.998
AT1G74050	AT2G19730	3702.AT1G74050.1	3702.AT2G19730.3	0	0.931	0.651	0.9	0.479	0.998
AT1G74050	PGY1	3702.AT1G74050.1	3702.AT2G27530.1	0	0.924	0.813	0.9	0.231	0.998
AT1G74050	AT2G19740	3702.AT1G74050.1	3702.AT2G19740.1	0	0.914	0.813	0.9	0.174	0.998
AT1G74050	AT2G04390	3702.AT1G74050.1	3702.AT2G04390.1	0	0.906	0.796	0.9	0.478	0.998
AT1G74050	AT1G74270	3702.AT1G74050.1	3702.AT1G74270.1	0	0.905	0.796	0.9	0.67	0.999
AT1G74050	AT2G21580	3702.AT1G74050.1	3702.AT2G21580.1	0	0.929	0.796	0.9	0.44	0.999
AT1G74050	AT2G05220	3702.AT1G74050.1	3702.AT2G05220.2	0	0.922	0.796	0.9	0.478	0.999
AT1G74050	AT1G80750	3702.AT1G74050.1	3702.AT1G80750.1	0	0.91	0.796	0.9	0.485	0.998
AT1G74050	AT2G17360	3702.AT1G74050.1	3702.AT2G17360.1	0	0.938	0.813	0.9	0.331	0.999
AT1G74050	AT5G58420	3702.AT1G74050.1	3702.AT5G58420.1	0	0.933	0.813	0.9	0.331	0.999
AT1G74050	AT4G18100	3702.AT1G74050.1	3702.AT4G18100.1	0	0.928	0.832	0.9	0.265	0.999
AT1G74050	AT2G09990	3702.AT1G74050.1	3702.AT2G09990.1	0	0.918	0.813	0.9	0.502	0.999
AT1G74050	AT2G20450	3702.AT1G74050.1	3702.AT2G20450.1	0	0.92	0.832	0.9	0.581	0.999
AT1G74050	EMB2296	3702.AT1G74050.1	3702.AT2G18020.1	0	0.922	0.796	0.9	0.516	0.999
AT1G74050	BBC1	3702.AT1G74050.1	3702.AT3G49010.3	0	0.932	0.813	0.9	0.538	0.999
AT1G74050	AT2G01250	3702.AT1G74050.1	3702.AT2G01250.1	0	0.931	0.796	0.9	0.485	0.999
AT1G74060	emb2386	3702.AT1G74060.1	3702.AT1G02780.1	0	0.959	0.796	0.9	0.658	0.999
AT1G74060	RIG	3702.AT1G74060.1	3702.AT1G04270.1	0	0.871	0.735	0.9	0.364	0.997
AT1G74060	RPL21A	3702.AT1G74060.1	3702.AT1G09590.1	0	0.946	0.796	0.9	0.181	0.998
AT1G74060	TIF3H1	3702.AT1G74060.1	3702.AT1G10840.1	0	0.916	0	0.9	0	0.991
AT1G74060	ERF1-2	3702.AT1G74060.1	3702.AT1G12920.1	0	0.567	0.547	0.9	0	0.978
AT1G74060	SAC52	3702.AT1G74060.1	3702.AT1G14320.1	0	0.933	0.813	0.9	0.611	0.999
AT1G74060	ATARCA	3702.AT1G74060.1	3702.AT1G18080.1	0	0.937	0.813	0	0.09	0.988
AT1G74060	RPL27AB	3702.AT1G74060.1	3702.AT1G23290.1	0	0.933	0.813	0.9	0.484	0.999
AT1G74060	RPL10B	3702.AT1G74060.1	3702.AT1G26910.1	0	0.915	0.813	0.9	0.654	0.999
AT1G74060	RPL18AA	3702.AT1G74060.1	3702.AT1G29970.2	0	0.898	0.796	0.9	0.415	0.998
AT1G74060	RPL9B	3702.AT1G74060.1	3702.AT1G33120.1	0	0.92	0.813	0.9	0.547	0.999
AT1G74060	PGY2	3702.AT1G74060.1	3702.AT1G33140.1	0	0.945	0.813	0.9	0.547	0.999
AT1G74060	EMB2207	3702.AT1G74060.1	3702.AT1G43170.8	0	0.939	0.832	0.9	0.644	0.999
AT1G74060	RACK1B_AT	3702.AT1G74060.1	3702.AT1G48630.1	0	0.923	0.813	0	0.09	0.985
AT1G74060	LOS1	3702.AT1G74060.1	3702.AT1G56070.1	0	0.917	0.826	0	0.254	0.988
AT1G74060	XW6	3702.AT1G74060.1	3702.AT1G58380.1	0	0.842	0.735	0.9	0.445	0.997
AT1G74060	RPL3B	3702.AT1G74060.1	3702.AT1G61580.1	0	0.909	0.832	0.9	0.565	0.999
AT1G74060	SAG24	3702.AT1G74060.1	3702.AT1G66580.1	0	0.909	0.813	0.9	0.671	0.999
AT1G74060	RPL34	3702.AT1G74060.1	3702.AT1G69620.1	0	0.944	0.813	0.9	0.263	0.999
AT1G74060	P40	3702.AT1G74060.1	3702.AT1G72370.1	0	0.94	0.832	0.9	0.441	0.999
AT1G74060	ERF1-3	3702.AT1G74060.1	3702.AT3G26618.1	0	0.553	0.547	0.9	0	0.977
AT1G74060	AT2G46290	3702.AT1G74060.1	3702.AT2G46290.1	0	0.905	0	0.9	0	0.99
AT1G74060	AT2G25210	3702.AT1G74060.1	3702.AT2G25210.1	0	0.829	0.813	0.9	0.09	0.996
AT1G74060	AT1G77940	3702.AT1G74060.1	3702.AT1G77940.1	0	0.923	0.796	0.9	0.329	0.998
AT1G74060	AT2G19730	3702.AT1G74060.1	3702.AT2G19730.3	0	0.939	0.651	0.9	0.479	0.998
AT1G74060	PGY1	3702.AT1G74060.1	3702.AT2G27530.1	0	0.938	0.813	0.9	0.231	0.998
AT1G74060	AT2G19740	3702.AT1G74060.1	3702.AT2G19740.1	0	0.925	0.813	0.9	0.174	0.998
AT1G74060	AT1G74270	3702.AT1G74060.1	3702.AT1G74270.1	0	0.911	0.796	0.9	0.673	0.999
AT1G74060	AT2G21580	3702.AT1G74060.1	3702.AT2G21580.1	0	0.952	0.796	0.9	0.44	0.999
AT1G74060	AT2G05220	3702.AT1G74060.1	3702.AT2G05220.2	0	0.927	0.796	0.9	0.478	0.999
AT1G74060	AT1G80750	3702.AT1G74060.1	3702.AT1G80750.1	0	0.911	0.796	0.9	0.485	0.998
AT1G74060	AT2G17360	3702.AT1G74060.1	3702.AT2G17360.1	0	0.945	0.813	0.9	0.331	0.999
AT1G74060	AT5G58420	3702.AT1G74060.1	3702.AT5G58420.1	0	0.942	0.813	0.9	0.331	0.999
AT1G74060	AT4G18100	3702.AT1G74060.1	3702.AT4G18100.1	0	0.942	0.832	0.9	0.265	0.999
AT1G74060	AT2G09990	3702.AT1G74060.1	3702.AT2G09990.1	0	0.924	0.813	0.9	0.502	0.999
AT1G74060	AT2G20450	3702.AT1G74060.1	3702.AT2G20450.1	0	0.932	0.832	0.9	0.581	0.999
AT1G74060	EMB2296	3702.AT1G74060.1	3702.AT2G18020.1	0	0.929	0.796	0.9	0.516	0.999
AT1G74060	BBC1	3702.AT1G74060.1	3702.AT3G49010.3	0	0.964	0.813	0.9	0.538	0.999
AT1G74060	AT2G01250	3702.AT1G74060.1	3702.AT2G01250.1	0	0.947	0.796	0.9	0.485	0.999
AT1G74060	AT2G04390	3702.AT1G74060.1	3702.AT2G04390.1	0	0.92	0.796	0.9	0.478	0.999
AT1G74270	emb2386	3702.AT1G74270.1	3702.AT1G02780.1	0	0.902	0.764	0.9	0.605	0.998
AT1G74270	RIG	3702.AT1G74270.1	3702.AT1G04270.1	0	0.809	0.731	0.9	0.34	0.996
AT1G74270	RPL21A	3702.AT1G74270.1	3702.AT1G09590.1	0	0.923	0.764	0.9	0.141	0.998
AT1G74270	TIF3H1	3702.AT1G74270.1	3702.AT1G10840.1	0	0.764	0	0.9	0	0.975
AT1G74270	ERF1-2	3702.AT1G74270.1	3702.AT1G12920.1	0	0.198	0.788	0.9	0	0.981
AT1G74270	SAC52	3702.AT1G74270.1	3702.AT1G14320.1	0	0.914	0.796	0.9	0.28	0.998
AT1G74270	ATARCA	3702.AT1G74270.1	3702.AT1G18080.1	0	0.908	0.796	0	0	0.98
AT1G74270	RPL27AB	3702.AT1G74270.1	3702.AT1G23290.1	0	0.948	0.796	0.9	0.054	0.998
AT1G74270	RPL10B	3702.AT1G74270.1	3702.AT1G26910.1	0	0.906	0.796	0.9	0.4	0.998
AT1G74270	RPL18AA	3702.AT1G74270.1	3702.AT1G29970.2	0	0.878	0.764	0.9	0.443	0.998
AT1G74270	RPL9B	3702.AT1G74270.1	3702.AT1G33120.1	0	0.912	0.796	0.9	0.449	0.998
AT1G74270	PGY2	3702.AT1G74270.1	3702.AT1G33140.1	0	0.923	0.796	0.9	0.449	0.999
AT1G74270	EMB2207	3702.AT1G74270.1	3702.AT1G43170.8	0	0.909	0.826	0.9	0.517	0.999
AT1G74270	RACK1B_AT	3702.AT1G74270.1	3702.AT1G48630.1	0	0.911	0.796	0	0	0.981
AT1G74270	LOS1	3702.AT1G74270.1	3702.AT1G56070.1	0	0.903	0.816	0	0	0.981
AT1G74270	XW6	3702.AT1G74270.1	3702.AT1G58380.1	0	0.788	0.754	0.9	0.183	0.995
AT1G74270	RPL3B	3702.AT1G74270.1	3702.AT1G61580.1	0	0.904	0.826	0.9	0.332	0.998
AT1G74270	SAG24	3702.AT1G74270.1	3702.AT1G66580.1	0	0.9	0.796	0.9	0.422	0.998
AT1G74270	RPL34	3702.AT1G74270.1	3702.AT1G69620.1	0	0.936	0.796	0.9	0.141	0.998
AT1G74270	P40	3702.AT1G74270.1	3702.AT1G72370.1	0	0.924	0.826	0.9	0.274	0.998
AT1G74270	ERF1-3	3702.AT1G74270.1	3702.AT3G26618.1	0	0.198	0.788	0.9	0	0.981
AT1G74270	AT2G46290	3702.AT1G74270.1	3702.AT2G46290.1	0	0.9	0.048	0.9	0	0.989
AT1G74270	AT1G80750	3702.AT1G74270.1	3702.AT1G80750.1	0	0.881	0.764	0.9	0.092	0.997
AT1G74270	AT2G01250	3702.AT1G74270.1	3702.AT2G01250.1	0	0.897	0.764	0.9	0.092	0.997
AT1G74270	AT1G77940	3702.AT1G74270.1	3702.AT1G77940.1	0	0.916	0.764	0.9	0.269	0.998
AT1G74270	AT2G21580	3702.AT1G74270.1	3702.AT2G21580.1	0	0.925	0.764	0.9	0.188	0.998
AT1G74270	AT2G05220	3702.AT1G74270.1	3702.AT2G05220.2	0	0.889	0.811	0.9	0.484	0.998
AT1G74270	PGY1	3702.AT1G74270.1	3702.AT2G27530.1	0	0.922	0.796	0.9	0.09	0.998
AT1G74270	AT2G17360	3702.AT1G74270.1	3702.AT2G17360.1	0	0.926	0.796	0.9	0.054	0.998
AT1G74270	AT5G58420	3702.AT1G74270.1	3702.AT5G58420.1	0	0.917	0.796	0.9	0.054	0.998
AT1G74270	AT2G09990	3702.AT1G74270.1	3702.AT2G09990.1	0	0.92	0.796	0.9	0.053	0.998
AT1G74270	AT2G25210	3702.AT1G74270.1	3702.AT2G25210.1	0	0.951	0.796	0.9	0.041	0.998
AT1G74270	EMB2296	3702.AT1G74270.1	3702.AT2G18020.1	0	0.911	0.785	0.9	0.08	0.998
AT1G74270	BBC1	3702.AT1G74270.1	3702.AT3G49010.3	0	0.915	0.796	0.9	0.143	0.998
AT1G74270	AT2G04390	3702.AT1G74270.1	3702.AT2G04390.1	0	0.883	0.811	0.9	0.484	0.998
AT1G74270	AT2G19730	3702.AT1G74270.1	3702.AT2G19730.3	0	0.964	0.823	0.9	0.18	0.999
AT1G74270	AT2G19740	3702.AT1G74270.1	3702.AT2G19740.1	0	0.938	0.796	0.9	0.343	0.999
AT1G74270	AT4G18100	3702.AT1G74270.1	3702.AT4G18100.1	0	0.93	0.826	0.9	0.3	0.999
AT1G74270	AT2G20450	3702.AT1G74270.1	3702.AT2G20450.1	0	0.938	0.83	0.9	0.474	0.999
AT1G75990	RPT5B	3702.AT1G75990.1	3702.AT1G09100.1	0	0.905	0.837	0.9	0.637	0.999
AT1G75990	PBE1	3702.AT1G75990.1	3702.AT1G13060.2	0	0.863	0.835	0.9	0.6	0.998
AT1G75990	PRC3	3702.AT1G75990.1	3702.AT1G16470.2	0	0.906	0.836	0.9	0.521	0.999
AT1G75990	EMB2719	3702.AT1G75990.1	3702.AT1G20200.1	0.985	0.267	0	0.9	0.952	0.924
AT1G75990	PBC1	3702.AT1G75990.1	3702.AT1G21720.1	0	0.897	0.836	0.9	0.268	0.998
AT1G75990	ATS9	3702.AT1G75990.1	3702.AT1G29150.1	0	0.91	0.858	0.9	0.711	0.999
AT1G75990	PAF2	3702.AT1G75990.1	3702.AT1G47250.1	0	0.903	0.836	0.9	0.52	0.999
AT1G75990	UBP6	3702.AT1G75990.1	3702.AT1G51710.1	0	0.91	0.831	0.9	0.573	0.999
AT1G75990	RPT1A	3702.AT1G75990.1	3702.AT1G53750.1	0	0.912	0.832	0.9	0.581	0.999
AT1G75990	PAE1	3702.AT1G75990.1	3702.AT1G53850.1	0	0.899	0.836	0.9	0.568	0.999
AT1G75990	LOS1	3702.AT1G75990.1	3702.AT1G56070.1	0	0.067	0	0.9	0	0.902
AT1G75990	PBG1	3702.AT1G75990.1	3702.AT1G56450.1	0	0.909	0.857	0.9	0.092	0.998
AT1G75990	RPN12a	3702.AT1G75990.1	3702.AT1G64520.1	0	0.907	0.837	0.9	0.637	0.999
AT1G75990	MMP	3702.AT1G75990.1	3702.AT1G70170.1	0	0	0	0.9	0	0.9
AT1G75990	AT5G01650	3702.AT1G75990.1	3702.AT5G01650.2	0	0	0	0.9	0	0.9
AT1G75990	PHS2	3702.AT1G75990.1	3702.AT3G46970.1	0	0	0	0.9	0	0.9
AT1G75990	LOX2	3702.AT1G75990.1	3702.AT3G45140.1	0	0	0	0.9	0	0.9
AT1G75990	ROC3	3702.AT1G75990.1	3702.AT2G16600.1	0	0.045	0.126	0.9	0	0.909
AT1G75990	RCA	3702.AT1G75990.1	3702.AT2G39730.1	0	0.903	0.826	0	0.57	0.992
AT1G75990	PBC2	3702.AT1G75990.1	3702.AT1G77440.1	0	0.897	0.836	0.9	0.268	0.998
AT1G75990	RPT2b	3702.AT1G75990.1	3702.AT2G20140.1	0	0.905	0.837	0.9	0.587	0.999
AT1G75990	RPN1A	3702.AT1G75990.1	3702.AT2G20580.1	0	0.909	0.831	0.9	0.581	0.999
AT1G75990	PAG1	3702.AT1G75990.1	3702.AT2G27020.1	0	0.905	0.857	0.9	0.575	0.999
AT1G75990	AT1G79210	3702.AT1G75990.1	3702.AT1G79210.2	0	0.898	0.836	0.9	0.521	0.999
AT1G75990	RPT2a	3702.AT1G75990.1	3702.AT4G29040.1	0	0.908	0.917	0.9	0.587	0.999
AT1G75990	At2g05840	3702.AT1G75990.1	3702.AT2G05840.1	0	0.897	0.836	0.9	0.49	0.999
AT1G75990	RPN13	3702.AT1G75990.1	3702.AT2G26590.2	0	0.905	0.857	0.9	0.712	0.999
AT1G76400	ATDAD1	3702.AT1G76400.1	3702.AT1G32210.1	0	0.112	0.831	0.8	0.861	0.995
AT1G76400	STT3B	3702.AT1G76400.1	3702.AT1G34130.1	0	0.938	0.837	0.8	0.963	0.999
AT1G76400	HAP6	3702.AT1G76400.1	3702.AT4G21150.1	0	0.934	0.857	0.8	0.972	0.999
AT1G77940	emb2386	3702.AT1G77940.1	3702.AT1G02780.1	0	0.927	0.764	0.9	0.483	0.998
AT1G77940	RIG	3702.AT1G77940.1	3702.AT1G04270.1	0	0.864	0.73	0.9	0.287	0.997
AT1G77940	RPL21A	3702.AT1G77940.1	3702.AT1G09590.1	0	0.974	0.764	0.9	0.077	0.999
AT1G77940	TIF3H1	3702.AT1G77940.1	3702.AT1G10840.1	0	0.891	0	0.9	0.071	0.989
AT1G77940	ERF1-2	3702.AT1G77940.1	3702.AT1G12920.1	0	0.239	0.796	0.9	0.043	0.983
AT1G77940	SAC52	3702.AT1G77940.1	3702.AT1G14320.1	0	0.951	0.796	0.9	0.269	0.999
AT1G77940	ATARCA	3702.AT1G77940.1	3702.AT1G18080.1	0	0.929	0.796	0	0.118	0.986
AT1G77940	RPL27AB	3702.AT1G77940.1	3702.AT1G23290.1	0	0.972	0.796	0.9	0.493	0.999
AT1G77940	RPL10B	3702.AT1G77940.1	3702.AT1G26910.1	0	0.934	0.796	0.9	0.269	0.998
AT1G77940	RPL18AA	3702.AT1G77940.1	3702.AT1G29970.2	0	0.884	0.764	0.9	0.269	0.997
AT1G77940	RPL9B	3702.AT1G77940.1	3702.AT1G33120.1	0	0.933	0.796	0.9	0.495	0.999
AT1G77940	PGY2	3702.AT1G77940.1	3702.AT1G33140.1	0	0.932	0.796	0.9	0.495	0.999
AT1G77940	EMB2207	3702.AT1G77940.1	3702.AT1G43170.8	0	0.93	0.826	0.9	0.569	0.999
AT1G77940	RACK1B_AT	3702.AT1G77940.1	3702.AT1G48630.1	0	0.972	0.796	0	0.118	0.994
AT1G77940	LOS1	3702.AT1G77940.1	3702.AT1G56070.1	0	0.747	0.816	0	0.097	0.954
AT1G77940	XW6	3702.AT1G77940.1	3702.AT1G58380.1	0	0.856	0.73	0.9	0.229	0.996
AT1G77940	RPL3B	3702.AT1G77940.1	3702.AT1G61580.1	0	0.915	0.826	0.9	0.569	0.999
AT1G77940	SAG24	3702.AT1G77940.1	3702.AT1G66580.1	0	0.909	0.796	0.9	0.269	0.998
AT1G77940	RPL34	3702.AT1G77940.1	3702.AT1G69620.1	0	0.956	0.796	0.9	0.334	0.999
AT1G77940	P40	3702.AT1G77940.1	3702.AT1G72370.1	0	0.958	0.826	0.9	0.303	0.999
AT1G77940	ERF1-3	3702.AT1G77940.1	3702.AT3G26618.1	0	0.185	0.796	0.9	0.043	0.981
AT1G77940	AT2G46290	3702.AT1G77940.1	3702.AT2G46290.1	0	0.901	0	0.9	0	0.989
AT1G77940	AT2G05220	3702.AT1G77940.1	3702.AT2G05220.2	0	0.913	0.764	0.9	0.197	0.998
AT1G77940	AT1G80750	3702.AT1G77940.1	3702.AT1G80750.1	0	0.898	0.764	0.9	0.483	0.998
AT1G77940	AT2G04390	3702.AT1G77940.1	3702.AT2G04390.1	0	0.903	0.764	0.9	0.197	0.997
AT1G77940	AT2G19730	3702.AT1G77940.1	3702.AT2G19730.3	0	0.982	0.813	0.9	0.469	0.999
AT1G77940	AT2G21580	3702.AT1G77940.1	3702.AT2G21580.1	0	0.96	0.764	0.9	0.448	0.999
AT1G77940	PGY1	3702.AT1G77940.1	3702.AT2G27530.1	0	0.981	0.796	0.9	0.535	0.999
AT1G77940	AT2G17360	3702.AT1G77940.1	3702.AT2G17360.1	0	0.947	0.796	0.9	0.226	0.999
AT1G77940	AT2G19740	3702.AT1G77940.1	3702.AT2G19740.1	0	0.936	0.796	0.9	0.486	0.999
AT1G77940	AT5G58420	3702.AT1G77940.1	3702.AT5G58420.1	0	0.981	0.796	0.9	0.226	0.999
AT1G77940	AT4G18100	3702.AT1G77940.1	3702.AT4G18100.1	0	0.986	0.826	0.9	0.567	0.999
AT1G77940	AT2G09990	3702.AT1G77940.1	3702.AT2G09990.1	0	0.929	0.796	0.9	0.496	0.999
AT1G77940	AT2G20450	3702.AT1G77940.1	3702.AT2G20450.1	0	0.973	0.826	0.9	0.372	0.999
AT1G77940	AT2G25210	3702.AT1G77940.1	3702.AT2G25210.1	0	0.972	0.796	0.9	0.42	0.999
AT1G77940	EMB2296	3702.AT1G77940.1	3702.AT2G18020.1	0	0.957	0.764	0.9	0.475	0.999
AT1G77940	BBC1	3702.AT1G77940.1	3702.AT3G49010.3	0	0.984	0.796	0.9	0.19	0.999
AT1G77940	AT2G01250	3702.AT1G77940.1	3702.AT2G01250.1	0	0.964	0.764	0.9	0.483	0.999
AT1G79210	RPT5B	3702.AT1G79210.2	3702.AT1G09100.1	0	0.909	0.837	0.9	0.446	0.999
AT1G79210	PBE1	3702.AT1G79210.2	3702.AT1G13060.2	0	0.914	0.837	0.9	0.582	0.999
AT1G79210	PRC3	3702.AT1G79210.2	3702.AT1G16470.2	0.986	0.22	0	0.9	0	0.918
AT1G79210	EMB2719	3702.AT1G79210.2	3702.AT1G20200.1	0	0.904	0.836	0.9	0.521	0.999
AT1G79210	PBC1	3702.AT1G79210.2	3702.AT1G21720.1	0	0.925	0.837	0.9	0.586	0.999
AT1G79210	ATS9	3702.AT1G79210.2	3702.AT1G29150.1	0	0.904	0.858	0.9	0.689	0.999
AT1G79210	PAF2	3702.AT1G79210.2	3702.AT1G47250.1	0.84	0.905	0.837	0.9	0.632	0.998
AT1G79210	UBP6	3702.AT1G79210.2	3702.AT1G51710.1	0	0.786	0.806	0.9	0.213	0.996
AT1G79210	RPT1A	3702.AT1G79210.2	3702.AT1G53750.1	0	0.915	0.832	0.9	0.483	0.999
AT1G79210	PAE1	3702.AT1G79210.2	3702.AT1G53850.1	0.873	0.922	0.837	0.9	0.631	0.998
AT1G79210	LOS1	3702.AT1G79210.2	3702.AT1G56070.1	0	0.193	0	0.9	0.047	0.916
AT1G79210	PBG1	3702.AT1G79210.2	3702.AT1G56450.1	0	0.917	0.858	0.9	0.678	0.999
AT1G79210	RPN12a	3702.AT1G79210.2	3702.AT1G64520.1	0	0.916	0.837	0.9	0.586	0.999
AT1G79210	MMP	3702.AT1G79210.2	3702.AT1G70170.1	0	0	0	0.9	0	0.9
AT1G79210	PBC2	3702.AT1G79210.2	3702.AT1G77440.1	0	0.916	0.837	0.9	0.586	0.999
AT1G79210	AT5G01650	3702.AT1G79210.2	3702.AT5G01650.2	0	0.045	0	0.9	0	0.9
AT1G79210	AT2G46290	3702.AT1G79210.2	3702.AT2G46290.1	0	0.9	0	0	0.047	0.9
AT1G79210	PHS2	3702.AT1G79210.2	3702.AT3G46970.1	0	0	0	0.9	0	0.9
AT1G79210	LOX2	3702.AT1G79210.2	3702.AT3G45140.1	0	0	0	0.9	0	0.9
AT1G79210	ROC3	3702.AT1G79210.2	3702.AT2G16600.1	0	0.069	0	0.9	0	0.902
AT1G79210	RCA	3702.AT1G79210.2	3702.AT2G39730.1	0	0.903	0.826	0	0.554	0.991
AT1G79210	RPN1A	3702.AT1G79210.2	3702.AT2G20580.1	0	0.749	0.832	0.9	0.332	0.996
AT1G79210	PAG1	3702.AT1G79210.2	3702.AT2G27020.1	0.818	0.917	0.858	0.9	0.701	0.998
AT1G79210	At2g05840	3702.AT1G79210.2	3702.AT2G05840.1	0.853	0.912	0.837	0.9	0.636	0.998
AT1G79210	RPT2b	3702.AT1G79210.2	3702.AT2G20140.1	0	0.905	0.837	0.9	0.46	0.999
AT1G79210	RPT2a	3702.AT1G79210.2	3702.AT4G29040.1	0	0.906	0.876	0.9	0.46	0.999
AT1G79210	RPN13	3702.AT1G79210.2	3702.AT2G26590.2	0	0.897	0.856	0.9	0.547	0.999
AT1G80500	ERMO2	3702.AT1G80500.1	3702.AT3G07100.1	0	0	0.065	0.9	0.491	0.948
AT1G80500	AT2G21630	3702.AT1G80500.1	3702.AT2G21630.1	0	0	0.044	0.9	0.563	0.954
AT1G80500	AT5G54750	3702.AT1G80500.1	3702.AT5G54750.2	0	0.203	0.949	0.9	0.833	0.999
AT1G80750	emb2386	3702.AT1G80750.1	3702.AT1G02780.1	0	0.901	0.764	0.9	0.487	0.998
AT1G80750	RIG	3702.AT1G80750.1	3702.AT1G04270.1	0	0.807	0.73	0	0.333	0.962
AT1G80750	RPL21A	3702.AT1G80750.1	3702.AT1G09590.1	0	0.909	0.764	0.9	0.348	0.998
AT1G80750	SAC52	3702.AT1G80750.1	3702.AT1G14320.1	0	0.911	0.796	0.9	0.329	0.998
AT1G80750	ATARCA	3702.AT1G80750.1	3702.AT1G18080.1	0	0.91	0.795	0	0.087	0.981
AT1G80750	RPL27AB	3702.AT1G80750.1	3702.AT1G23290.1	0	0.915	0.796	0.9	0.491	0.998
AT1G80750	RPL10B	3702.AT1G80750.1	3702.AT1G26910.1	0	0.911	0.796	0.54	0.329	0.993
AT1G80750	RPL18AA	3702.AT1G80750.1	3702.AT1G29970.2	0	0.877	0.764	0.9	0.435	0.998
AT1G80750	RPL9B	3702.AT1G80750.1	3702.AT1G33120.1	0	0.914	0.796	0.9	0.447	0.998
AT1G80750	PGY2	3702.AT1G80750.1	3702.AT1G33140.1	0	0.914	0.796	0.9	0.447	0.998
AT1G80750	EMB2207	3702.AT1G80750.1	3702.AT1G43170.8	0	0.916	0.826	0.9	0.569	0.999
AT1G80750	RACK1B_AT	3702.AT1G80750.1	3702.AT1G48630.1	0	0.923	0.795	0	0.087	0.984
AT1G80750	LOS1	3702.AT1G80750.1	3702.AT1G56070.1	0	0.907	0.813	0	0.193	0.984
AT1G80750	XW6	3702.AT1G80750.1	3702.AT1G58380.1	0	0.797	0.73	0	0.372	0.962
AT1G80750	RPL3B	3702.AT1G80750.1	3702.AT1G61580.1	0	0.91	0.826	0.9	0.569	0.999
AT1G80750	SAG24	3702.AT1G80750.1	3702.AT1G66580.1	0	0.902	0.796	0.9	0.329	0.998
AT1G80750	RPL34	3702.AT1G80750.1	3702.AT1G69620.1	0	0.909	0.796	0.9	0.169	0.998
AT1G80750	P40	3702.AT1G80750.1	3702.AT1G72370.1	0	0.916	0.826	0	0.493	0.992
AT1G80750	AT2G01250	3702.AT1G80750.1	3702.AT2G01250.1	0.91	0.31	0	0.9	0.838	0.933
AT1G80750	AT2G25210	3702.AT1G80750.1	3702.AT2G25210.1	0	0.787	0.796	0	0.371	0.97
AT1G80750	AT2G04390	3702.AT1G80750.1	3702.AT2G04390.1	0	0.886	0.764	0	0.269	0.978
AT1G80750	AT2G05220	3702.AT1G80750.1	3702.AT2G05220.2	0	0.891	0.764	0	0.269	0.979
AT1G80750	AT2G09990	3702.AT1G80750.1	3702.AT2G09990.1	0	0.909	0.796	0	0.221	0.984
AT1G80750	AT2G21580	3702.AT1G80750.1	3702.AT2G21580.1	0	0.905	0.764	0	0.484	0.987
AT1G80750	AT2G17360	3702.AT1G80750.1	3702.AT2G17360.1	0	0.916	0.796	0	0.268	0.986
AT1G80750	AT5G58420	3702.AT1G80750.1	3702.AT5G58420.1	0	0.929	0.796	0	0.268	0.988
AT1G80750	AT2G19730	3702.AT1G80750.1	3702.AT2G19730.3	0	0.919	0.785	0.9	0.219	0.998
AT1G80750	AT2G19740	3702.AT1G80750.1	3702.AT2G19740.1	0	0.914	0.796	0.9	0.469	0.998
AT1G80750	EMB2296	3702.AT1G80750.1	3702.AT2G18020.1	0	0.894	0.764	0.9	0.356	0.998
AT1G80750	BBC1	3702.AT1G80750.1	3702.AT3G49010.3	0	0.922	0.796	0.9	0.219	0.998
AT1G80750	PGY1	3702.AT1G80750.1	3702.AT2G27530.1	0	0.922	0.796	0.9	0.359	0.998
AT1G80750	AT4G18100	3702.AT1G80750.1	3702.AT4G18100.1	0	0.92	0.826	0.9	0.52	0.999
AT1G80750	AT2G20450	3702.AT1G80750.1	3702.AT2G20450.1	0	0.938	0.826	0.9	0.52	0.999
AT2G01250	emb2386	3702.AT2G01250.1	3702.AT1G02780.1	0	0.958	0.764	0.9	0.857	0.999
AT2G01250	RIG	3702.AT2G01250.1	3702.AT1G04270.1	0	0.863	0.73	0.72	0.333	0.992
AT2G01250	RPL21A	3702.AT2G01250.1	3702.AT1G09590.1	0	0.978	0.764	0.9	0.348	0.999
AT2G01250	TIF3H1	3702.AT2G01250.1	3702.AT1G10840.1	0	0.801	0	0.72	0.094	0.945
AT2G01250	SAC52	3702.AT2G01250.1	3702.AT1G14320.1	0	0.948	0.796	0.9	0.329	0.999
AT2G01250	ATARCA	3702.AT2G01250.1	3702.AT1G18080.1	0	0.981	0.795	0.72	0.087	0.998
AT2G01250	RPL27AB	3702.AT2G01250.1	3702.AT1G23290.1	0	0.985	0.796	0.9	0.491	0.999
AT2G01250	RPL10B	3702.AT2G01250.1	3702.AT1G26910.1	0	0.923	0.796	0.54	0.329	0.994
AT2G01250	RPL18AA	3702.AT2G01250.1	3702.AT1G29970.2	0	0.877	0.764	0.9	0.435	0.998
AT2G01250	RPL9B	3702.AT2G01250.1	3702.AT1G33120.1	0	0.937	0.796	0.9	0.85	0.999
AT2G01250	PGY2	3702.AT2G01250.1	3702.AT1G33140.1	0	0.956	0.796	0.9	0.794	0.999
AT2G01250	EMB2207	3702.AT2G01250.1	3702.AT1G43170.8	0	0.944	0.826	0.9	0.831	0.999
AT2G01250	RACK1B_AT	3702.AT2G01250.1	3702.AT1G48630.1	0	0.981	0.795	0.72	0.087	0.998
AT2G01250	LOS1	3702.AT2G01250.1	3702.AT1G56070.1	0	0.924	0.813	0	0.193	0.987
AT2G01250	XW6	3702.AT2G01250.1	3702.AT1G58380.1	0	0.839	0.73	0	0.372	0.97
AT2G01250	RPL3B	3702.AT2G01250.1	3702.AT1G61580.1	0	0.912	0.826	0.9	0.569	0.999
AT2G01250	SAG24	3702.AT2G01250.1	3702.AT1G66580.1	0	0.905	0.796	0.9	0.329	0.998
AT2G01250	RPL34	3702.AT2G01250.1	3702.AT1G69620.1	0	0.981	0.796	0.9	0.169	0.999
AT2G01250	P40	3702.AT2G01250.1	3702.AT1G72370.1	0	0.973	0.826	0.72	0.493	0.999
AT2G01250	AT2G25210	3702.AT2G01250.1	3702.AT2G25210.1	0	0.878	0.796	0	0.371	0.983
AT2G01250	AT2G04390	3702.AT2G01250.1	3702.AT2G04390.1	0	0.898	0.764	0	0.269	0.98
AT2G01250	AT2G05220	3702.AT2G01250.1	3702.AT2G05220.2	0	0.917	0.764	0	0.269	0.984
AT2G01250	AT2G17360	3702.AT2G01250.1	3702.AT2G17360.1	0	0.96	0.796	0	0.268	0.993
AT2G01250	AT5G58420	3702.AT2G01250.1	3702.AT5G58420.1	0	0.966	0.796	0	0.268	0.994
AT2G01250	AT2G21580	3702.AT2G01250.1	3702.AT2G21580.1	0	0.944	0.764	0.72	0.484	0.997
AT2G01250	AT2G09990	3702.AT2G01250.1	3702.AT2G09990.1	0	0.936	0.796	0.72	0.221	0.996
AT2G01250	AT2G19730	3702.AT2G01250.1	3702.AT2G19730.3	0	0.983	0.785	0.9	0.706	0.999
AT2G01250	PGY1	3702.AT2G01250.1	3702.AT2G27530.1	0	0.966	0.796	0.9	0.748	0.999
AT2G01250	AT2G19740	3702.AT2G01250.1	3702.AT2G19740.1	0	0.934	0.796	0.9	0.469	0.999
AT2G01250	AT4G18100	3702.AT2G01250.1	3702.AT4G18100.1	0	0.954	0.826	0.9	0.52	0.999
AT2G01250	AT2G20450	3702.AT2G01250.1	3702.AT2G20450.1	0	0.962	0.826	0.9	0.52	0.999
AT2G01250	EMB2296	3702.AT2G01250.1	3702.AT2G18020.1	0	0.94	0.764	0.9	0.514	0.999
AT2G01250	BBC1	3702.AT2G01250.1	3702.AT3G49010.3	0	0.984	0.796	0.9	0.219	0.999
AT2G01720	ATDAD1	3702.AT2G01720.1	3702.AT1G32210.1	0	0.154	0.831	0.8	0.861	0.995
AT2G01720	STT3B	3702.AT2G01720.1	3702.AT1G34130.1	0	0.92	0.837	0.8	0.963	0.999
AT2G01720	HAP6	3702.AT2G01720.1	3702.AT4G21150.1	0	0.94	0.857	0.8	0.972	0.999
AT2G04390	emb2386	3702.AT2G04390.1	3702.AT1G02780.1	0	0.908	0.764	0.9	0.465	0.998
AT2G04390	RIG	3702.AT2G04390.1	3702.AT1G04270.1	0	0.828	0.773	0.9	0.371	0.997
AT2G04390	RPL21A	3702.AT2G04390.1	3702.AT1G09590.1	0	0.908	0.764	0	0.379	0.985
AT2G04390	TIF3H1	3702.AT2G04390.1	3702.AT1G10840.1	0	0.78	0.807	0.9	0.054	0.995
AT2G04390	ERF1-2	3702.AT2G04390.1	3702.AT1G12920.1	0	0.084	0.796	0.9	0	0.979
AT2G04390	SAC52	3702.AT2G04390.1	3702.AT1G14320.1	0	0.922	0.796	0.9	0.158	0.998
AT2G04390	ATARCA	3702.AT2G04390.1	3702.AT1G18080.1	0	0.914	0.796	0	0.264	0.986
AT2G04390	RPL27AB	3702.AT2G04390.1	3702.AT1G23290.1	0	0.912	0.829	0.9	0.454	0.999
AT2G04390	RPL10B	3702.AT2G04390.1	3702.AT1G26910.1	0	0.914	0.796	0.9	0.158	0.998
AT2G04390	RPL18AA	3702.AT2G04390.1	3702.AT1G29970.2	0	0.877	0.764	0	0	0.969
AT2G04390	RPL9B	3702.AT2G04390.1	3702.AT1G33120.1	0	0.915	0.826	0	0.49	0.991
AT2G04390	PGY2	3702.AT2G04390.1	3702.AT1G33140.1	0	0.909	0.826	0	0.49	0.991
AT2G04390	EMB2207	3702.AT2G04390.1	3702.AT1G43170.8	0	0.924	0.826	0.9	0.749	0.999
AT2G04390	RACK1B_AT	3702.AT2G04390.1	3702.AT1G48630.1	0	0.911	0.796	0	0.264	0.985
AT2G04390	LOS1	3702.AT2G04390.1	3702.AT1G56070.1	0	0.909	0.814	0	0.562	0.992
AT2G04390	XW6	3702.AT2G04390.1	3702.AT1G58380.1	0	0.801	0.769	0.9	0.345	0.996
AT2G04390	RPL3B	3702.AT2G04390.1	3702.AT1G61580.1	0	0.907	0.826	0.9	0.371	0.998
AT2G04390	SAG24	3702.AT2G04390.1	3702.AT1G66580.1	0	0.899	0.796	0.9	0.158	0.998
AT2G04390	RPL34	3702.AT2G04390.1	3702.AT1G69620.1	0	0.911	0.796	0.9	0.233	0.998
AT2G04390	P40	3702.AT2G04390.1	3702.AT1G72370.1	0	0.926	0.826	0.9	0.823	0.999
AT2G04390	AT2G05220	3702.AT2G04390.1	3702.AT2G05220.2	0.984	0.374	0	0.9	0	0.934
AT2G04390	AT2G46290	3702.AT2G04390.1	3702.AT2G46290.1	0	0.423	0.552	0.9	0	0.971
AT2G04390	ERF1-3	3702.AT2G04390.1	3702.AT3G26618.1	0	0.084	0.796	0.9	0	0.979
AT2G04390	AT2G21580	3702.AT2G04390.1	3702.AT2G21580.1	0	0.908	0.764	0.9	0.446	0.998
AT2G04390	AT2G25210	3702.AT2G04390.1	3702.AT2G25210.1	0	0.909	0.796	0.9	0.103	0.998
AT2G04390	BBC1	3702.AT2G04390.1	3702.AT3G49010.3	0	0.923	0.827	0.9	0.141	0.998
AT2G04390	AT2G19730	3702.AT2G04390.1	3702.AT2G19730.3	0	0.921	0.83	0.9	0.524	0.999
AT2G04390	PGY1	3702.AT2G04390.1	3702.AT2G27530.1	0	0.914	0.796	0.9	0.611	0.999
AT2G04390	AT2G17360	3702.AT2G04390.1	3702.AT2G17360.1	0	0.911	0.8	0.9	0.371	0.998
AT2G04390	AT2G19740	3702.AT2G04390.1	3702.AT2G19740.1	0	0.904	0.83	0.9	0.48	0.999
AT2G04390	AT5G58420	3702.AT2G04390.1	3702.AT5G58420.1	0	0.921	0.8	0.9	0.371	0.998
AT2G04390	AT4G18100	3702.AT2G04390.1	3702.AT4G18100.1	0	0.924	0.836	0.9	0.477	0.999
AT2G04390	AT2G09990	3702.AT2G04390.1	3702.AT2G09990.1	0	0.91	0.83	0.9	0.513	0.999
AT2G04390	AT2G20450	3702.AT2G04390.1	3702.AT2G20450.1	0	0.921	0.833	0.9	0.442	0.999
AT2G04390	EMB2296	3702.AT2G04390.1	3702.AT2G18020.1	0	0.906	0.828	0.9	0.387	0.998
AT2G05220	emb2386	3702.AT2G05220.2	3702.AT1G02780.1	0	0.917	0.764	0.9	0.465	0.998
AT2G05220	RIG	3702.AT2G05220.2	3702.AT1G04270.1	0	0.844	0.773	0.9	0.371	0.997
AT2G05220	RPL21A	3702.AT2G05220.2	3702.AT1G09590.1	0	0.916	0.764	0	0.379	0.986
AT2G05220	TIF3H1	3702.AT2G05220.2	3702.AT1G10840.1	0	0.786	0.807	0.9	0.054	0.995
AT2G05220	ERF1-2	3702.AT2G05220.2	3702.AT1G12920.1	0	0.102	0.796	0.9	0	0.98
AT2G05220	SAC52	3702.AT2G05220.2	3702.AT1G14320.1	0	0.931	0.796	0.9	0.158	0.998
AT2G05220	ATARCA	3702.AT2G05220.2	3702.AT1G18080.1	0	0.929	0.796	0	0.264	0.988
AT2G05220	RPL27AB	3702.AT2G05220.2	3702.AT1G23290.1	0	0.923	0.829	0.9	0.454	0.999
AT2G05220	RPL10B	3702.AT2G05220.2	3702.AT1G26910.1	0	0.915	0.796	0.9	0.158	0.998
AT2G05220	RPL18AA	3702.AT2G05220.2	3702.AT1G29970.2	0	0.877	0.764	0	0	0.969
AT2G05220	RPL9B	3702.AT2G05220.2	3702.AT1G33120.1	0	0.922	0.826	0	0.49	0.992
AT2G05220	PGY2	3702.AT2G05220.2	3702.AT1G33140.1	0	0.921	0.826	0	0.49	0.992
AT2G05220	EMB2207	3702.AT2G05220.2	3702.AT1G43170.8	0	0.931	0.826	0.9	0.371	0.999
AT2G05220	RACK1B_AT	3702.AT2G05220.2	3702.AT1G48630.1	0	0.921	0.796	0	0.264	0.987
AT2G05220	LOS1	3702.AT2G05220.2	3702.AT1G56070.1	0	0.915	0.814	0	0.112	0.984
AT2G05220	XW6	3702.AT2G05220.2	3702.AT1G58380.1	0	0.803	0.769	0.9	0.345	0.996
AT2G05220	RPL3B	3702.AT2G05220.2	3702.AT1G61580.1	0	0.907	0.826	0.9	0.371	0.998
AT2G05220	SAG24	3702.AT2G05220.2	3702.AT1G66580.1	0	0.899	0.796	0.9	0.158	0.998
AT2G05220	RPL34	3702.AT2G05220.2	3702.AT1G69620.1	0	0.923	0.796	0.9	0.233	0.998
AT2G05220	P40	3702.AT2G05220.2	3702.AT1G72370.1	0	0.935	0.826	0.9	0.526	0.999
AT2G05220	AT2G46290	3702.AT2G05220.2	3702.AT2G46290.1	0	0.423	0.552	0.9	0	0.971
AT2G05220	ERF1-3	3702.AT2G05220.2	3702.AT3G26618.1	0	0.084	0.796	0.9	0	0.979
AT2G05220	AT2G21580	3702.AT2G05220.2	3702.AT2G21580.1	0	0.923	0.764	0.9	0.446	0.998
AT2G05220	PGY1	3702.AT2G05220.2	3702.AT2G27530.1	0	0.923	0.796	0.9	0.075	0.998
AT2G05220	AT2G25210	3702.AT2G05220.2	3702.AT2G25210.1	0	0.914	0.796	0.9	0.103	0.998
AT2G05220	EMB2296	3702.AT2G05220.2	3702.AT2G18020.1	0	0.918	0.828	0.9	0.193	0.998
AT2G05220	BBC1	3702.AT2G05220.2	3702.AT3G49010.3	0	0.94	0.827	0.9	0.141	0.998
AT2G05220	AT2G19730	3702.AT2G05220.2	3702.AT2G19730.3	0	0.934	0.83	0.9	0.524	0.999
AT2G05220	AT2G17360	3702.AT2G05220.2	3702.AT2G17360.1	0	0.921	0.8	0.9	0.371	0.998
AT2G05220	AT2G19740	3702.AT2G05220.2	3702.AT2G19740.1	0	0.91	0.83	0.9	0.48	0.999
AT2G05220	AT5G58420	3702.AT2G05220.2	3702.AT5G58420.1	0	0.929	0.8	0.9	0.371	0.998
AT2G05220	AT4G18100	3702.AT2G05220.2	3702.AT4G18100.1	0	0.932	0.836	0.9	0.477	0.999
AT2G05220	AT2G09990	3702.AT2G05220.2	3702.AT2G09990.1	0	0.921	0.83	0.9	0.513	0.999
AT2G05220	AT2G20450	3702.AT2G05220.2	3702.AT2G20450.1	0	0.925	0.833	0.9	0.442	0.999
AT2G09990	emb2386	3702.AT2G09990.1	3702.AT1G02780.1	0	0.934	0.796	0.9	0.475	0.999
AT2G09990	RIG	3702.AT2G09990.1	3702.AT1G04270.1	0	0.87	0.781	0.9	0.438	0.998
AT2G09990	RPL21A	3702.AT2G09990.1	3702.AT1G09590.1	0	0.936	0.796	0	0.331	0.99
AT2G09990	TIF3H1	3702.AT2G09990.1	3702.AT1G10840.1	0	0.717	0.79	0.9	0.131	0.994
AT2G09990	ERF1-2	3702.AT2G09990.1	3702.AT1G12920.1	0	0.231	0.813	0.9	0	0.984
AT2G09990	SAC52	3702.AT2G09990.1	3702.AT1G14320.1	0	0.933	0.813	0.9	0.321	0.999
AT2G09990	ATARCA	3702.AT2G09990.1	3702.AT1G18080.1	0	0.938	0.813	0.72	0.217	0.997
AT2G09990	RPL27AB	3702.AT2G09990.1	3702.AT1G23290.1	0	0.982	0.813	0.9	0.195	0.999
AT2G09990	RPL10B	3702.AT2G09990.1	3702.AT1G26910.1	0	0.919	0.813	0.9	0.321	0.998
AT2G09990	RPL18AA	3702.AT2G09990.1	3702.AT1G29970.2	0	0.898	0.796	0	0.282	0.983
AT2G09990	RPL9B	3702.AT2G09990.1	3702.AT1G33120.1	0	0.927	0.834	0	0.474	0.993
AT2G09990	PGY2	3702.AT2G09990.1	3702.AT1G33140.1	0	0.937	0.834	0	0.474	0.994
AT2G09990	EMB2207	3702.AT2G09990.1	3702.AT1G43170.8	0	0.928	0.832	0.9	0.562	0.999
AT2G09990	RACK1B_AT	3702.AT2G09990.1	3702.AT1G48630.1	0	0.929	0.813	0.72	0.217	0.996
AT2G09990	LOS1	3702.AT2G09990.1	3702.AT1G56070.1	0	0.918	0.83	0	0.144	0.987
AT2G09990	XW6	3702.AT2G09990.1	3702.AT1G58380.1	0	0.849	0.807	0.9	0.371	0.997
AT2G09990	RPL3B	3702.AT2G09990.1	3702.AT1G61580.1	0	0.911	0.832	0.9	0.562	0.999
AT2G09990	SAG24	3702.AT2G09990.1	3702.AT1G66580.1	0	0.908	0.813	0.9	0.321	0.998
AT2G09990	RPL34	3702.AT2G09990.1	3702.AT1G69620.1	0	0.942	0.813	0.9	0.521	0.999
AT2G09990	P40	3702.AT2G09990.1	3702.AT1G72370.1	0	0.95	0.832	0.9	0.479	0.999
AT2G09990	At2g05840	3702.AT2G09990.1	3702.AT2G05840.1	0	0.735	0.069	0.72	0.043	0.925
AT2G09990	PAG1	3702.AT2G09990.1	3702.AT2G27020.1	0	0.899	0.069	0	0.046	0.903
AT2G09990	ERF1-3	3702.AT2G09990.1	3702.AT3G26618.1	0	0.205	0.813	0.9	0	0.983
AT2G09990	AT2G46290	3702.AT2G09990.1	3702.AT2G46290.1	0	0.904	0.685	0.9	0	0.996
AT2G09990	AT2G21580	3702.AT2G09990.1	3702.AT2G21580.1	0	0.936	0.796	0.9	0.269	0.998
AT2G09990	AT2G17360	3702.AT2G09990.1	3702.AT2G17360.1	0	0.925	0.826	0.9	0.211	0.998
AT2G09990	AT2G19740	3702.AT2G09990.1	3702.AT2G19740.1	0	0.924	0.835	0.9	0.285	0.998
AT2G09990	AT5G58420	3702.AT2G09990.1	3702.AT5G58420.1	0	0.933	0.826	0.9	0.211	0.998
AT2G09990	BBC1	3702.AT2G09990.1	3702.AT3G49010.3	0	0.932	0.834	0.9	0.059	0.998
AT2G09990	AT2G19730	3702.AT2G09990.1	3702.AT2G19730.3	0	0.954	0.832	0.9	0.494	0.999
AT2G09990	PGY1	3702.AT2G09990.1	3702.AT2G27530.1	0	0.932	0.813	0.9	0.268	0.998
AT2G09990	AT4G18100	3702.AT2G09990.1	3702.AT4G18100.1	0	0.95	0.837	0.9	0.568	0.999
AT2G09990	AT2G20450	3702.AT2G09990.1	3702.AT2G20450.1	0	0.936	0.838	0.9	0.514	0.999
AT2G09990	AT2G25210	3702.AT2G09990.1	3702.AT2G25210.1	0	0.952	0.813	0.9	0.141	0.999
AT2G09990	EMB2296	3702.AT2G09990.1	3702.AT2G18020.1	0	0.943	0.835	0.9	0.502	0.999
AT2G17360	emb2386	3702.AT2G17360.1	3702.AT1G02780.1	0	0.956	0.796	0.9	0.439	0.999
AT2G17360	RIG	3702.AT2G17360.1	3702.AT1G04270.1	0	0.877	0.735	0.9	0.729	0.999
AT2G17360	RPL21A	3702.AT2G17360.1	3702.AT1G09590.1	0	0.955	0.796	0	0.417	0.994
AT2G17360	TIF3H1	3702.AT2G17360.1	3702.AT1G10840.1	0	0.927	0.73	0.9	0	0.997
AT2G17360	ERF1-2	3702.AT2G17360.1	3702.AT1G12920.1	0	0.752	0.813	0.9	0	0.994
AT2G17360	SAC52	3702.AT2G17360.1	3702.AT1G14320.1	0	0.933	0.813	0.9	0.269	0.998
AT2G17360	ATARCA	3702.AT2G17360.1	3702.AT1G18080.1	0	0.973	0.813	0	0	0.994
AT2G17360	RPL27AB	3702.AT2G17360.1	3702.AT1G23290.1	0	0.955	0.813	0.9	0.175	0.999
AT2G17360	RPL10B	3702.AT2G17360.1	3702.AT1G26910.1	0	0.923	0.813	0.9	0.269	0.998
AT2G17360	RPL18AA	3702.AT2G17360.1	3702.AT1G29970.2	0	0.898	0.796	0	0	0.978
AT2G17360	RPL9B	3702.AT2G17360.1	3702.AT1G33120.1	0	0.934	0.828	0	0.149	0.989
AT2G17360	PGY2	3702.AT2G17360.1	3702.AT1G33140.1	0	0.96	0.828	0	0.149	0.993
AT2G17360	EMB2207	3702.AT2G17360.1	3702.AT1G43170.8	0	0.95	0.832	0.9	0.31	0.999
AT2G17360	RACK1B_AT	3702.AT2G17360.1	3702.AT1G48630.1	0	0.953	0.813	0	0	0.99
AT2G17360	LOS1	3702.AT2G17360.1	3702.AT1G56070.1	0	0.921	0.83	0	0.046	0.986
AT2G17360	XW6	3702.AT2G17360.1	3702.AT1G58380.1	0	0.838	0.756	0.9	0.317	0.996
AT2G17360	RPL3B	3702.AT2G17360.1	3702.AT1G61580.1	0	0.912	0.832	0.9	0.31	0.998
AT2G17360	SAG24	3702.AT2G17360.1	3702.AT1G66580.1	0	0.913	0.813	0.9	0.269	0.998
AT2G17360	RPL34	3702.AT2G17360.1	3702.AT1G69620.1	0	0.953	0.813	0.9	0.072	0.999
AT2G17360	P40	3702.AT2G17360.1	3702.AT1G72370.1	0	0.968	0.832	0.9	0.364	0.999
AT2G17360	AT5G58420	3702.AT2G17360.1	3702.AT5G58420.1	0.986	0.824	0	0.9	0	0.981
AT2G17360	AT2G46290	3702.AT2G17360.1	3702.AT2G46290.1	0	0.905	0	0.9	0	0.99
AT2G17360	ERF1-3	3702.AT2G17360.1	3702.AT3G26618.1	0	0.705	0.813	0.9	0	0.994
AT2G17360	AT2G21580	3702.AT2G17360.1	3702.AT2G21580.1	0	0.942	0.796	0.9	0.22	0.998
AT2G17360	AT2G25210	3702.AT2G17360.1	3702.AT2G25210.1	0	0.926	0.813	0.9	0.347	0.998
AT2G17360	AT2G19730	3702.AT2G17360.1	3702.AT2G19730.3	0	0.965	0.832	0.9	0.49	0.999
AT2G17360	PGY1	3702.AT2G17360.1	3702.AT2G27530.1	0	0.967	0.813	0.9	0.248	0.999
AT2G17360	AT2G19740	3702.AT2G17360.1	3702.AT2G19740.1	0	0.938	0.813	0.9	0.335	0.999
AT2G17360	AT4G18100	3702.AT2G17360.1	3702.AT4G18100.1	0	0.949	0.832	0.9	0.55	0.999
AT2G17360	AT2G20450	3702.AT2G17360.1	3702.AT2G20450.1	0	0.944	0.832	0.9	0.199	0.999
AT2G17360	EMB2296	3702.AT2G17360.1	3702.AT2G18020.1	0	0.949	0.802	0.9	0.383	0.999
AT2G17360	BBC1	3702.AT2G17360.1	3702.AT3G49010.3	0	0.953	0.813	0.9	0	0.999
AT2G19730	emb2386	3702.AT2G19730.3	3702.AT1G02780.1	0	0.982	0.81	0.9	0.795	0.999
AT2G19730	RIG	3702.AT2G19730.3	3702.AT1G04270.1	0	0.942	0.804	0.9	0.344	0.999
AT2G19730	RPL21A	3702.AT2G19730.3	3702.AT1G09590.1	0	0.985	0.815	0.9	0.553	0.999
AT2G19730	TIF3H1	3702.AT2G19730.3	3702.AT1G10840.1	0	0.779	0	0.9	0	0.977
AT2G19730	ERF1-2	3702.AT2G19730.3	3702.AT1G12920.1	0	0.207	0.62	0.9	0	0.967
AT2G19730	SAC52	3702.AT2G19730.3	3702.AT1G14320.1	0	0.968	0.827	0.9	0.457	0.999
AT2G19730	ATARCA	3702.AT2G19730.3	3702.AT1G18080.1	0	0.968	0.858	0	0	0.995
AT2G19730	RPL27AB	3702.AT2G19730.3	3702.AT1G23290.1	0	0.985	0.83	0.9	0.654	0.999
AT2G19730	RPL10B	3702.AT2G19730.3	3702.AT1G26910.1	0	0.937	0.827	0.9	0.519	0.999
AT2G19730	RPL18AA	3702.AT2G19730.3	3702.AT1G29970.2	0	0.903	0.813	0.9	0.22	0.998
AT2G19730	RPL9B	3702.AT2G19730.3	3702.AT1G33120.1	0	0.937	0.835	0.9	0.591	0.999
AT2G19730	PGY2	3702.AT2G19730.3	3702.AT1G33140.1	0	0.943	0.835	0.9	0.705	0.999
AT2G19730	EMB2207	3702.AT2G19730.3	3702.AT1G43170.8	0	0.942	0.835	0.9	0.745	0.999
AT2G19730	RACK1B_AT	3702.AT2G19730.3	3702.AT1G48630.1	0	0.97	0.827	0	0	0.994
AT2G19730	LOS1	3702.AT2G19730.3	3702.AT1G56070.1	0	0.917	0.83	0	0.281	0.989
AT2G19730	XW6	3702.AT2G19730.3	3702.AT1G58380.1	0	0.918	0.809	0.9	0.044	0.998
AT2G19730	RPL3B	3702.AT2G19730.3	3702.AT1G61580.1	0	0.916	0.835	0.9	0.545	0.999
AT2G19730	SAG24	3702.AT2G19730.3	3702.AT1G66580.1	0	0.914	0.827	0.9	0.527	0.999
AT2G19730	RPL34	3702.AT2G19730.3	3702.AT1G69620.1	0	0.983	0.829	0.9	0.565	0.999
AT2G19730	P40	3702.AT2G19730.3	3702.AT1G72370.1	0	0.984	0.836	0.9	0.528	0.999
AT2G19730	EMB2296	3702.AT2G19730.3	3702.AT2G18020.1	0	0.986	0.835	0.9	0.545	0.999
AT2G19730	ERF1-3	3702.AT2G19730.3	3702.AT3G26618.1	0	0.155	0.62	0.9	0	0.965
AT2G19730	AT2G46290	3702.AT2G19730.3	3702.AT2G46290.1	0	0.906	0	0.9	0	0.99
AT2G19730	AT2G21580	3702.AT2G19730.3	3702.AT2G21580.1	0	0.984	0.826	0.9	0.475	0.999
AT2G19730	PGY1	3702.AT2G19730.3	3702.AT2G27530.1	0	0.982	0.827	0.9	0.641	0.999
AT2G19730	AT2G19740	3702.AT2G19730.3	3702.AT2G19740.1	0	0.972	0.835	0.9	0.571	0.999
AT2G19730	AT5G58420	3702.AT2G19730.3	3702.AT5G58420.1	0	0.984	0.832	0.9	0.49	0.999
AT2G19730	AT4G18100	3702.AT2G19730.3	3702.AT4G18100.1	0	0.983	0.836	0.9	0.569	0.999
AT2G19730	AT2G20450	3702.AT2G19730.3	3702.AT2G20450.1	0	0.98	0.836	0.9	0.543	0.999
AT2G19730	AT2G25210	3702.AT2G19730.3	3702.AT2G25210.1	0	0.985	0.829	0.9	0.371	0.999
AT2G19730	BBC1	3702.AT2G19730.3	3702.AT3G49010.3	0	0.986	0.835	0.9	0.338	0.999
AT2G19740	emb2386	3702.AT2G19740.1	3702.AT1G02780.1	0	0.927	0.796	0.9	0.499	0.999
AT2G19740	RIG	3702.AT2G19740.1	3702.AT1G04270.1	0	0.864	0.79	0.9	0.361	0.997
AT2G19740	RPL21A	3702.AT2G19740.1	3702.AT1G09590.1	0	0.966	0.796	0.9	0.48	0.999
AT2G19740	TIF3H1	3702.AT2G19740.1	3702.AT1G10840.1	0	0.517	0	0.9	0	0.949
AT2G19740	ERF1-2	3702.AT2G19740.1	3702.AT1G12920.1	0	0.318	0.813	0.9	0	0.986
AT2G19740	SAC52	3702.AT2G19740.1	3702.AT1G14320.1	0	0.918	0.813	0.9	0.539	0.999
AT2G19740	ATARCA	3702.AT2G19740.1	3702.AT1G18080.1	0	0.919	0.813	0.72	0	0.995
AT2G19740	RPL27AB	3702.AT2G19740.1	3702.AT1G23290.1	0	0.942	0.813	0.9	0.533	0.999
AT2G19740	RPL10B	3702.AT2G19740.1	3702.AT1G26910.1	0	0.918	0.813	0.9	0.539	0.999
AT2G19740	RPL18AA	3702.AT2G19740.1	3702.AT1G29970.2	0	0.898	0.796	0.9	0.427	0.998
AT2G19740	RPL9B	3702.AT2G19740.1	3702.AT1G33120.1	0	0.925	0.829	0.9	0.268	0.998
AT2G19740	PGY2	3702.AT2G19740.1	3702.AT1G33140.1	0	0.924	0.829	0.9	0.268	0.998
AT2G19740	EMB2207	3702.AT2G19740.1	3702.AT1G43170.8	0	0.917	0.832	0.9	0.31	0.998
AT2G19740	RACK1B_AT	3702.AT2G19740.1	3702.AT1G48630.1	0	0.925	0.813	0.72	0	0.995
AT2G19740	LOS1	3702.AT2G19740.1	3702.AT1G56070.1	0	0.907	0.811	0	0	0.981
AT2G19740	XW6	3702.AT2G19740.1	3702.AT1G58380.1	0	0.839	0.81	0.9	0.09	0.996
AT2G19740	RPL3B	3702.AT2G19740.1	3702.AT1G61580.1	0	0.908	0.832	0.9	0.31	0.998
AT2G19740	SAG24	3702.AT2G19740.1	3702.AT1G66580.1	0	0.912	0.813	0.9	0.539	0.999
AT2G19740	RPL34	3702.AT2G19740.1	3702.AT1G69620.1	0	0.947	0.813	0.9	0.51	0.999
AT2G19740	P40	3702.AT2G19740.1	3702.AT1G72370.1	0	0.922	0.832	0.9	0.233	0.998
AT2G19740	EMB2296	3702.AT2G19740.1	3702.AT2G18020.1	0	0.916	0.831	0.9	0.323	0.998
AT2G19740	ERF1-3	3702.AT2G19740.1	3702.AT3G26618.1	0	0.214	0.813	0.9	0	0.984
AT2G19740	AT2G46290	3702.AT2G19740.1	3702.AT2G46290.1	0	0.905	0	0.9	0	0.99
AT2G19740	BBC1	3702.AT2G19740.1	3702.AT3G49010.3	0	0.925	0.827	0.9	0.097	0.998
AT2G19740	AT2G21580	3702.AT2G19740.1	3702.AT2G21580.1	0	0.936	0.796	0.9	0.489	0.999
AT2G19740	PGY1	3702.AT2G19740.1	3702.AT2G27530.1	0	0.926	0.813	0.9	0.439	0.999
AT2G19740	AT5G58420	3702.AT2G19740.1	3702.AT5G58420.1	0	0.933	0.813	0.9	0.335	0.999
AT2G19740	AT4G18100	3702.AT2G19740.1	3702.AT4G18100.1	0	0.929	0.832	0.9	0.579	0.999
AT2G19740	AT2G20450	3702.AT2G19740.1	3702.AT2G20450.1	0	0.956	0.839	0.9	0.278	0.999
AT2G19740	AT2G25210	3702.AT2G19740.1	3702.AT2G25210.1	0	0.967	0.813	0.9	0.526	0.999
AT2G20450	emb2386	3702.AT2G20450.1	3702.AT1G02780.1	0	0.935	0.826	0.9	0.4	0.999
AT2G20450	RIG	3702.AT2G20450.1	3702.AT1G04270.1	0	0.932	0.779	0.9	0.489	0.999
AT2G20450	RPL21A	3702.AT2G20450.1	3702.AT1G09590.1	0	0.985	0.826	0.9	0.906	0.999
AT2G20450	TIF3H1	3702.AT2G20450.1	3702.AT1G10840.1	0	0.915	0	0.9	0	0.991
AT2G20450	ERF1-2	3702.AT2G20450.1	3702.AT1G12920.1	0	0.734	0.831	0.9	0	0.995
AT2G20450	SAC52	3702.AT2G20450.1	3702.AT1G14320.1	0	0.94	0.832	0.9	0.261	0.999
AT2G20450	ATARCA	3702.AT2G20450.1	3702.AT1G18080.1	0	0.943	0.832	0	0.09	0.99
AT2G20450	RPL27AB	3702.AT2G20450.1	3702.AT1G23290.1	0	0.982	0.836	0.9	0.419	0.999
AT2G20450	RPL10B	3702.AT2G20450.1	3702.AT1G26910.1	0	0.956	0.832	0.9	0.261	0.999
AT2G20450	RPL18AA	3702.AT2G20450.1	3702.AT1G29970.2	0	0.903	0.826	0.9	0.526	0.999
AT2G20450	RPL9B	3702.AT2G20450.1	3702.AT1G33120.1	0	0.935	0.832	0.9	0.58	0.999
AT2G20450	PGY2	3702.AT2G20450.1	3702.AT1G33140.1	0	0.946	0.832	0.9	0.58	0.999
AT2G20450	EMB2207	3702.AT2G20450.1	3702.AT1G43170.8	0	0.932	0.837	0.9	0.577	0.999
AT2G20450	RACK1B_AT	3702.AT2G20450.1	3702.AT1G48630.1	0	0.986	0.832	0	0.09	0.997
AT2G20450	LOS1	3702.AT2G20450.1	3702.AT1G56070.1	0	0.871	0.836	0	0.171	0.98
AT2G20450	XW6	3702.AT2G20450.1	3702.AT1G58380.1	0	0.921	0.814	0.9	0.439	0.999
AT2G20450	RPL3B	3702.AT2G20450.1	3702.AT1G61580.1	0	0.928	0.837	0.9	0.577	0.999
AT2G20450	SAG24	3702.AT2G20450.1	3702.AT1G66580.1	0	0.911	0.832	0.9	0.261	0.998
AT2G20450	RPL34	3702.AT2G20450.1	3702.AT1G69620.1	0	0.955	0.832	0.9	0.489	0.999
AT2G20450	P40	3702.AT2G20450.1	3702.AT1G72370.1	0	0.945	0.837	0.9	0.582	0.999
AT2G20450	EMB2296	3702.AT2G20450.1	3702.AT2G18020.1	0	0.933	0.837	0.9	0.56	0.999
AT2G20450	AT2G46290	3702.AT2G20450.1	3702.AT2G46290.1	0	0.905	0	0.9	0	0.99
AT2G20450	ERF1-3	3702.AT2G20450.1	3702.AT3G26618.1	0	0.712	0.831	0.9	0	0.994
AT2G20450	AT2G21580	3702.AT2G20450.1	3702.AT2G21580.1	0	0.981	0.826	0.9	0.549	0.999
AT2G20450	PGY1	3702.AT2G20450.1	3702.AT2G27530.1	0	0.968	0.832	0.9	0.175	0.999
AT2G20450	AT5G58420	3702.AT2G20450.1	3702.AT5G58420.1	0	0.985	0.832	0.9	0.199	0.999
AT2G20450	AT4G18100	3702.AT2G20450.1	3702.AT4G18100.1	0	0.966	0.857	0.9	0.378	0.999
AT2G20450	AT2G25210	3702.AT2G20450.1	3702.AT2G25210.1	0	0.976	0.832	0.9	0.576	0.999
AT2G20450	BBC1	3702.AT2G20450.1	3702.AT3G49010.3	0	0.969	0.839	0.9	0.328	0.999
AT2G21580	emb2386	3702.AT2G21580.1	3702.AT1G02780.1	0	0.93	0.764	0.9	0.443	0.998
AT2G21580	RIG	3702.AT2G21580.1	3702.AT1G04270.1	0	0.873	0.73	0.9	0.33	0.997
AT2G21580	RPL21A	3702.AT2G21580.1	3702.AT1G09590.1	0	0.98	0.764	0	0.044	0.995
AT2G21580	TIF3H1	3702.AT2G21580.1	3702.AT1G10840.1	0	0.908	0.807	0.9	0.047	0.998
AT2G21580	ERF1-2	3702.AT2G21580.1	3702.AT1G12920.1	0	0.168	0.796	0.9	0	0.981
AT2G21580	SAC52	3702.AT2G21580.1	3702.AT1G14320.1	0	0.938	0.796	0.9	0.157	0.998
AT2G21580	ATARCA	3702.AT2G21580.1	3702.AT1G18080.1	0	0.952	0.795	0.72	0.371	0.998
AT2G21580	RPL27AB	3702.AT2G21580.1	3702.AT1G23290.1	0	0.983	0.796	0.9	0.445	0.999
AT2G21580	RPL10B	3702.AT2G21580.1	3702.AT1G26910.1	0	0.923	0.796	0.9	0.157	0.998
AT2G21580	RPL18AA	3702.AT2G21580.1	3702.AT1G29970.2	0	0.879	0.764	0	0.047	0.97
AT2G21580	RPL9B	3702.AT2G21580.1	3702.AT1G33120.1	0	0.938	0.796	0	0.514	0.993
AT2G21580	PGY2	3702.AT2G21580.1	3702.AT1G33140.1	0	0.952	0.796	0	0.514	0.994
AT2G21580	EMB2207	3702.AT2G21580.1	3702.AT1G43170.8	0	0.938	0.826	0.9	0.27	0.999
AT2G21580	RACK1B_AT	3702.AT2G21580.1	3702.AT1G48630.1	0	0.966	0.795	0.72	0.371	0.998
AT2G21580	LOS1	3702.AT2G21580.1	3702.AT1G56070.1	0	0.908	0.816	0	0.232	0.985
AT2G21580	XW6	3702.AT2G21580.1	3702.AT1G58380.1	0	0.823	0.73	0.9	0.371	0.996
AT2G21580	RPL3B	3702.AT2G21580.1	3702.AT1G61580.1	0	0.912	0.826	0.9	0.27	0.998
AT2G21580	SAG24	3702.AT2G21580.1	3702.AT1G66580.1	0	0.904	0.796	0.9	0.157	0.998
AT2G21580	RPL34	3702.AT2G21580.1	3702.AT1G69620.1	0	0.953	0.796	0.9	0.447	0.999
AT2G21580	P40	3702.AT2G21580.1	3702.AT1G72370.1	0	0.96	0.826	0.9	0.557	0.999
AT2G21580	EMB2296	3702.AT2G21580.1	3702.AT2G18020.1	0	0.94	0.764	0.9	0.329	0.998
AT2G21580	AT2G46290	3702.AT2G21580.1	3702.AT2G46290.1	0	0.535	0.552	0.9	0	0.977
AT2G21580	ERF1-3	3702.AT2G21580.1	3702.AT3G26618.1	0	0.133	0.796	0.9	0	0.98
AT2G21580	PGY1	3702.AT2G21580.1	3702.AT2G27530.1	0	0.965	0.796	0.9	0.182	0.999
AT2G21580	AT5G58420	3702.AT2G21580.1	3702.AT5G58420.1	0	0.981	0.796	0.9	0.22	0.999
AT2G21580	AT4G18100	3702.AT2G21580.1	3702.AT4G18100.1	0	0.956	0.826	0.9	0.479	0.999
AT2G21580	AT2G25210	3702.AT2G21580.1	3702.AT2G25210.1	0	0.978	0.796	0.9	0.507	0.999
AT2G21580	BBC1	3702.AT2G21580.1	3702.AT3G49010.3	0	0.977	0.796	0.9	0.268	0.999
AT2G21630	AT5G54750	3702.AT2G21630.1	3702.AT5G54750.2	0	0	0.042	0.9	0.579	0.956
AT2G21630	ERMO2	3702.AT2G21630.1	3702.AT3G07100.1	0.546	0.817	0.794	0.9	0.727	0.997
AT2G25210	emb2386	3702.AT2G25210.1	3702.AT1G02780.1	0	0.927	0.796	0.9	0.438	0.999
AT2G25210	RIG	3702.AT2G25210.1	3702.AT1G04270.1	0	0.859	0.735	0.9	0.372	0.997
AT2G25210	RPL21A	3702.AT2G25210.1	3702.AT1G09590.1	0	0.972	0.796	0	0.264	0.995
AT2G25210	TIF3H1	3702.AT2G25210.1	3702.AT1G10840.1	0	0.226	0	0.9	0.072	0.921
AT2G25210	ERF1-2	3702.AT2G25210.1	3702.AT1G12920.1	0	0.078	0.813	0.9	0	0.981
AT2G25210	SAC52	3702.AT2G25210.1	3702.AT1G14320.1	0	0.932	0.813	0.9	0.534	0.999
AT2G25210	ATARCA	3702.AT2G25210.1	3702.AT1G18080.1	0	0.924	0.813	0	0.072	0.985
AT2G25210	RPL27AB	3702.AT2G25210.1	3702.AT1G23290.1	0	0.979	0.813	0.9	0.372	0.999
AT2G25210	RPL10B	3702.AT2G25210.1	3702.AT1G26910.1	0	0.939	0.813	0.9	0.534	0.999
AT2G25210	RPL18AA	3702.AT2G25210.1	3702.AT1G29970.2	0	0.898	0.796	0	0.23	0.982
AT2G25210	RPL9B	3702.AT2G25210.1	3702.AT1G33120.1	0	0.925	0.813	0	0.195	0.987
AT2G25210	PGY2	3702.AT2G25210.1	3702.AT1G33140.1	0	0.924	0.813	0	0.195	0.987
AT2G25210	EMB2207	3702.AT2G25210.1	3702.AT1G43170.8	0	0.917	0.832	0.9	0.549	0.999
AT2G25210	RACK1B_AT	3702.AT2G25210.1	3702.AT1G48630.1	0	0.937	0.813	0	0.072	0.988
AT2G25210	XW6	3702.AT2G25210.1	3702.AT1G58380.1	0	0.788	0.735	0.9	0.183	0.994
AT2G25210	RPL3B	3702.AT2G25210.1	3702.AT1G61580.1	0	0.905	0.832	0.9	0.549	0.999
AT2G25210	SAG24	3702.AT2G25210.1	3702.AT1G66580.1	0	0.909	0.813	0.9	0.534	0.999
AT2G25210	RPL34	3702.AT2G25210.1	3702.AT1G69620.1	0	0.968	0.813	0.9	0.41	0.999
AT2G25210	P40	3702.AT2G25210.1	3702.AT1G72370.1	0	0.94	0.832	0.9	0.353	0.999
AT2G25210	EMB2296	3702.AT2G25210.1	3702.AT2G18020.1	0	0.931	0.796	0.9	0.183	0.998
AT2G25210	AT2G46290	3702.AT2G25210.1	3702.AT2G46290.1	0	0.14	0	0.9	0	0.91
AT2G25210	ERF1-3	3702.AT2G25210.1	3702.AT3G26618.1	0	0.058	0.813	0.9	0	0.98
AT2G25210	PGY1	3702.AT2G25210.1	3702.AT2G27530.1	0	0.969	0.813	0.9	0.195	0.999
AT2G25210	AT5G58420	3702.AT2G25210.1	3702.AT5G58420.1	0	0.975	0.813	0.9	0.347	0.999
AT2G25210	AT4G18100	3702.AT2G25210.1	3702.AT4G18100.1	0	0.982	0.832	0.9	0.478	0.999
AT2G25210	BBC1	3702.AT2G25210.1	3702.AT3G49010.3	0	0.954	0.813	0.9	0.115	0.999
AT2G35120	GLDP2	3702.AT2G35120.1	3702.AT2G26080.1	0	0.878	0.101	0.9	0.76	0.997
AT2G35120	GDCH	3702.AT2G35120.1	3702.AT2G35370.1	0.956	0	0	0.9	0.795	0.903
AT2G37500	WIN1	3702.AT2G37500.1	3702.AT1G80600.1	0	0.132	0.544	0.9	0.744	0.988
AT2G37500	NAGK	3702.AT2G37500.1	3702.AT3G57560.1	0	0.208	0	0.9	0.906	0.991
AT2G45290	PRK	3702.AT2G45290.1	3702.AT1G32060.1	0	0.093	0	0	0.98	0.981
AT2G45290	GAPB	3702.AT2G45290.1	3702.AT1G42970.1	0	0.092	0.221	0.9	0.65	0.971
AT2G45290	HCEF1	3702.AT2G45290.1	3702.AT3G54050.1	0	0.093	0	0.9	0.795	0.979
AT2G46290	emb2386	3702.AT2G46290.1	3702.AT1G02780.1	0	0.847	0	0.9	0.047	0.984
AT2G46290	RIG	3702.AT2G46290.1	3702.AT1G04270.1	0	0.772	0	0.9	0.09	0.977
AT2G46290	TIF3H1	3702.AT2G46290.1	3702.AT1G10840.1	0	0.905	0.84	0.9	0.699	0.999
AT2G46290	ERF1-2	3702.AT2G46290.1	3702.AT1G12920.1	0	0.9	0.112	0	0.217	0.924
AT2G46290	SAC52	3702.AT2G46290.1	3702.AT1G14320.1	0	0.352	0.048	0.9	0	0.932
AT2G46290	PRC3	3702.AT2G46290.1	3702.AT1G16470.2	0	0.9	0	0	0.047	0.9
AT2G46290	ATARCA	3702.AT2G46290.1	3702.AT1G18080.1	0.579	0.906	0	0	0.419	0.922
AT2G46290	RPL27AB	3702.AT2G46290.1	3702.AT1G23290.1	0	0.904	0.048	0.9	0	0.99
AT2G46290	RPL10B	3702.AT2G46290.1	3702.AT1G26910.1	0	0.362	0.048	0.9	0	0.933
AT2G46290	ATS9	3702.AT2G46290.1	3702.AT1G29150.1	0	0.901	0	0	0.072	0.904
AT2G46290	RPL18AA	3702.AT2G46290.1	3702.AT1G29970.2	0	0.902	0	0	0	0.902
AT2G46290	RPL9B	3702.AT2G46290.1	3702.AT1G33120.1	0	0.905	0.042	0	0	0.905
AT2G46290	PGY2	3702.AT2G46290.1	3702.AT1G33140.1	0	0.905	0.042	0	0	0.905
AT2G46290	EMB2207	3702.AT2G46290.1	3702.AT1G43170.8	0	0.906	0	0.9	0	0.99
AT2G46290	PAF2	3702.AT2G46290.1	3702.AT1G47250.1	0	0.902	0	0	0.329	0.931
AT2G46290	RACK1B_AT	3702.AT2G46290.1	3702.AT1G48630.1	0.582	0.906	0	0	0.419	0.921
AT2G46290	PAE1	3702.AT2G46290.1	3702.AT1G53850.1	0	0.904	0	0	0.047	0.904
AT2G46290	LOS1	3702.AT2G46290.1	3702.AT1G56070.1	0	0.899	0	0	0.081	0.903
AT2G46290	XW6	3702.AT2G46290.1	3702.AT1G58380.1	0	0.895	0	0.9	0	0.989
AT2G46290	RPL3B	3702.AT2G46290.1	3702.AT1G61580.1	0	0.905	0	0.9	0	0.99
AT2G46290	SAG24	3702.AT2G46290.1	3702.AT1G66580.1	0	0.352	0.048	0.9	0	0.932
AT2G46290	RPL34	3702.AT2G46290.1	3702.AT1G69620.1	0	0.897	0	0.9	0	0.989
AT2G46290	P40	3702.AT2G46290.1	3702.AT1G72370.1	0	0.906	0.703	0.9	0.58	0.998
AT2G46290	EMB2296	3702.AT2G46290.1	3702.AT2G18020.1	0	0.903	0.045	0.9	0	0.99
AT2G46290	PAG1	3702.AT2G46290.1	3702.AT2G27020.1	0	0.905	0	0	0.225	0.923
AT2G46290	PGY1	3702.AT2G46290.1	3702.AT2G27530.1	0	0.896	0	0.9	0.114	0.989
AT2G46290	ERF1-3	3702.AT2G46290.1	3702.AT3G26618.1	0	0.9	0.112	0	0.217	0.924
AT2G46290	AT4G18100	3702.AT2G46290.1	3702.AT4G18100.1	0	0.559	0	0.9	0	0.954
AT2G46290	AT5G58420	3702.AT2G46290.1	3702.AT5G58420.1	0	0.906	0	0.9	0	0.99
AT2G46290	BBC1	3702.AT2G46290.1	3702.AT3G49010.3	0	0.906	0.044	0.9	0	0.99
AT2G46520	SAE2	3702.AT2G46520.1	3702.AT2G21470.2	0	0.905	0.049	0	0	0.905
AT2G46520	emb2734	3702.AT2G46520.1	3702.AT5G19820.1	0	0.679	0.343	0	0.636	0.916
AT3G54470	AT4G25280	3702.AT3G54470.1	3702.AT4G25280.1	0	0.056	0	0.9	0.631	0.962
AT4G18100	emb2386	3702.AT4G18100.1	3702.AT1G02780.1	0	0.964	0.826	0.9	0.568	0.999
AT4G18100	RIG	3702.AT4G18100.1	3702.AT1G04270.1	0	0.943	0.788	0.9	0.292	0.999
AT4G18100	RPL21A	3702.AT4G18100.1	3702.AT1G09590.1	0	0.985	0.826	0.9	0.564	0.999
AT4G18100	TIF3H1	3702.AT4G18100.1	3702.AT1G10840.1	0	0.912	0	0.9	0	0.99
AT4G18100	ERF1-2	3702.AT4G18100.1	3702.AT1G12920.1	0	0.395	0.832	0.9	0	0.988
AT4G18100	SAC52	3702.AT4G18100.1	3702.AT1G14320.1	0	0.964	0.832	0.9	0.076	0.999
AT4G18100	ATARCA	3702.AT4G18100.1	3702.AT1G18080.1	0	0.942	0.832	0.72	0.27	0.997
AT4G18100	RPL27AB	3702.AT4G18100.1	3702.AT1G23290.1	0	0.986	0.832	0.9	0.565	0.999
AT4G18100	RPL10B	3702.AT4G18100.1	3702.AT1G26910.1	0	0.928	0.832	0.9	0.076	0.998
AT4G18100	RPL18AA	3702.AT4G18100.1	3702.AT1G29970.2	0	0.903	0.826	0.9	0.372	0.998
AT4G18100	RPL9B	3702.AT4G18100.1	3702.AT1G33120.1	0	0.943	0.835	0.9	0.268	0.999
AT4G18100	PGY2	3702.AT4G18100.1	3702.AT1G33140.1	0	0.95	0.835	0.9	0.268	0.999
AT4G18100	EMB2207	3702.AT4G18100.1	3702.AT1G43170.8	0	0.948	0.837	0.9	0.574	0.999
AT4G18100	RACK1B_AT	3702.AT4G18100.1	3702.AT1G48630.1	0	0.945	0.832	0.72	0.27	0.997
AT4G18100	LOS1	3702.AT4G18100.1	3702.AT1G56070.1	0	0.921	0.836	0	0.087	0.987
AT4G18100	XW6	3702.AT4G18100.1	3702.AT1G58380.1	0	0.928	0.829	0.9	0.243	0.998
AT4G18100	RPL3B	3702.AT4G18100.1	3702.AT1G61580.1	0	0.914	0.837	0.9	0.574	0.999
AT4G18100	SAG24	3702.AT4G18100.1	3702.AT1G66580.1	0	0.917	0.832	0.9	0.076	0.998
AT4G18100	RPL34	3702.AT4G18100.1	3702.AT1G69620.1	0	0.959	0.832	0.9	0.545	0.999
AT4G18100	P40	3702.AT4G18100.1	3702.AT1G72370.1	0	0.974	0.837	0.9	0.071	0.999
AT4G18100	EMB2296	3702.AT4G18100.1	3702.AT2G18020.1	0	0.963	0.831	0.9	0.369	0.999
AT4G18100	PGY1	3702.AT4G18100.1	3702.AT2G27530.1	0	0.982	0.832	0.9	0.331	0.999
AT4G18100	ERF1-3	3702.AT4G18100.1	3702.AT3G26618.1	0	0.345	0.832	0.9	0	0.988
AT4G18100	BBC1	3702.AT4G18100.1	3702.AT3G49010.3	0	0.973	0.832	0.9	0.146	0.999
AT4G18100	AT5G58420	3702.AT4G18100.1	3702.AT5G58420.1	0	0.968	0.832	0.9	0.55	0.999
AT5G01650	RPT5B	3702.AT5G01650.2	3702.AT1G09100.1	0	0.043	0	0.9	0	0.9
AT5G01650	PRC3	3702.AT5G01650.2	3702.AT1G16470.2	0	0.045	0	0.9	0	0.9
AT5G01650	EMB2719	3702.AT5G01650.2	3702.AT1G20200.1	0	0	0	0.9	0	0.9
AT5G01650	ATS9	3702.AT5G01650.2	3702.AT1G29150.1	0	0.044	0	0.9	0	0.9
AT5G01650	RPT1A	3702.AT5G01650.2	3702.AT1G53750.1	0	0	0	0.9	0	0.9
AT5G01650	PAE1	3702.AT5G01650.2	3702.AT1G53850.1	0	0.042	0	0.9	0	0.9
AT5G01650	LOS1	3702.AT5G01650.2	3702.AT1G56070.1	0	0.134	0	0.9	0	0.909
AT5G01650	MMP	3702.AT5G01650.2	3702.AT1G70170.1	0	0	0	0.9	0.047	0.9
AT5G01650	ROC3	3702.AT5G01650.2	3702.AT2G16600.1	0	0.048	0	0.9	0	0.9
AT5G01650	RPN1A	3702.AT5G01650.2	3702.AT2G20580.1	0	0.067	0	0.9	0	0.902
AT5G01650	LOX2	3702.AT5G01650.2	3702.AT3G45140.1	0	0	0	0.9	0	0.9
AT5G01650	PHS2	3702.AT5G01650.2	3702.AT3G46970.1	0	0.044	0	0.9	0	0.9
AT5G54750	ERMO2	3702.AT5G54750.2	3702.AT3G07100.1	0	0	0.048	0.9	0.655	0.964
AT5G58420	emb2386	3702.AT5G58420.1	3702.AT1G02780.1	0	0.954	0.796	0.9	0.439	0.999
AT5G58420	RIG	3702.AT5G58420.1	3702.AT1G04270.1	0	0.883	0.735	0.9	0.107	0.996
AT5G58420	RPL21A	3702.AT5G58420.1	3702.AT1G09590.1	0	0.984	0.796	0	0.417	0.998
AT5G58420	TIF3H1	3702.AT5G58420.1	3702.AT1G10840.1	0	0.911	0.73	0.9	0	0.997
AT5G58420	ERF1-2	3702.AT5G58420.1	3702.AT1G12920.1	0	0.728	0.813	0.9	0	0.994
AT5G58420	SAC52	3702.AT5G58420.1	3702.AT1G14320.1	0	0.946	0.813	0.9	0.269	0.999
AT5G58420	ATARCA	3702.AT5G58420.1	3702.AT1G18080.1	0	0.964	0.813	0	0	0.993
AT5G58420	RPL27AB	3702.AT5G58420.1	3702.AT1G23290.1	0	0.984	0.813	0.9	0.175	0.999
AT5G58420	RPL10B	3702.AT5G58420.1	3702.AT1G26910.1	0	0.945	0.813	0.9	0.269	0.999
AT5G58420	RPL18AA	3702.AT5G58420.1	3702.AT1G29970.2	0	0.898	0.796	0	0	0.978
AT5G58420	RPL9B	3702.AT5G58420.1	3702.AT1G33120.1	0	0.938	0.828	0	0.149	0.99
AT5G58420	PGY2	3702.AT5G58420.1	3702.AT1G33140.1	0	0.938	0.828	0	0.149	0.99
AT5G58420	EMB2207	3702.AT5G58420.1	3702.AT1G43170.8	0	0.946	0.832	0.9	0.31	0.999
AT5G58420	RACK1B_AT	3702.AT5G58420.1	3702.AT1G48630.1	0	0.985	0.813	0	0	0.997
AT5G58420	LOS1	3702.AT5G58420.1	3702.AT1G56070.1	0	0.928	0.83	0	0.046	0.987
AT5G58420	XW6	3702.AT5G58420.1	3702.AT1G58380.1	0	0.866	0.756	0.9	0.317	0.997
AT5G58420	RPL3B	3702.AT5G58420.1	3702.AT1G61580.1	0	0.921	0.832	0.9	0.31	0.998
AT5G58420	SAG24	3702.AT5G58420.1	3702.AT1G66580.1	0	0.913	0.813	0.9	0.269	0.998
AT5G58420	RPL34	3702.AT5G58420.1	3702.AT1G69620.1	0	0.953	0.813	0.9	0.072	0.999
AT5G58420	P40	3702.AT5G58420.1	3702.AT1G72370.1	0	0.982	0.832	0.9	0.364	0.999
AT5G58420	EMB2296	3702.AT5G58420.1	3702.AT2G18020.1	0	0.966	0.802	0.9	0.35	0.999
AT5G58420	PGY1	3702.AT5G58420.1	3702.AT2G27530.1	0	0.982	0.813	0.9	0.248	0.999
AT5G58420	ERF1-3	3702.AT5G58420.1	3702.AT3G26618.1	0	0.705	0.813	0.9	0	0.994
AT5G58420	BBC1	3702.AT5G58420.1	3702.AT3G49010.3	0	0.985	0.813	0.9	0	0.999
AT5G66150	NIA2	3702.AT5G66150.1	3702.AT1G37130.1	0	0	0	0.9	0.075	0.903
AT5G66150	HEXO3	3702.AT5G66150.1	3702.AT1G65590.1	0	0.042	0	0.9	0.325	0.929
AT5G66150	NIA1	3702.AT5G66150.1	3702.AT1G77760.1	0	0	0	0.9	0.075	0.903
AT5G66150	PHS2	3702.AT5G66150.1	3702.AT3G46970.1	0	0.044	0	0.9	0.072	0.903
ATARCA	emb2386	3702.AT1G18080.1	3702.AT1G02780.1	0	0.985	0.796	0.72	0.074	0.999
ATARCA	RIG	3702.AT1G18080.1	3702.AT1G04270.1	0	0.873	0.735	0.72	0	0.989
ATARCA	RPL21A	3702.AT1G18080.1	3702.AT1G09590.1	0	0.939	0.832	0	0.057	0.989
ATARCA	TIF3H1	3702.AT1G18080.1	3702.AT1G10840.1	0	0.907	0.73	0.72	0.084	0.992
ATARCA	ERF1-2	3702.AT1G18080.1	3702.AT1G12920.1	0	0.778	0.813	0	0.048	0.957
ATARCA	SAC52	3702.AT1G18080.1	3702.AT1G14320.1	0	0.972	0.813	0.72	0.221	0.998
ATARCA	ATS9	3702.AT1G18080.1	3702.AT1G29150.1	0	0.906	0	0	0	0.906
ATARCA	PAG1	3702.AT1G18080.1	3702.AT2G27020.1	0	0.908	0.048	0	0.048	0.909
ATARCA	PAE1	3702.AT1G18080.1	3702.AT1G53850.1	0	0.76	0.048	0.72	0.048	0.931
ATARCA	RACK1B_AT	3702.AT1G18080.1	3702.AT1G48630.1	0.983	0.827	0	0.72	0.967	0.95
ATARCA	ERF1-3	3702.AT1G18080.1	3702.AT3G26618.1	0	0.773	0.813	0	0.048	0.956
ATARCA	XW6	3702.AT1G18080.1	3702.AT1G58380.1	0	0.853	0.735	0	0.241	0.967
ATARCA	RPL18AA	3702.AT1G18080.1	3702.AT1G29970.2	0	0.898	0.796	0	0.139	0.98
ATARCA	RPL3B	3702.AT1G18080.1	3702.AT1G61580.1	0	0.912	0.832	0	0.075	0.985
ATARCA	RPL10B	3702.AT1G18080.1	3702.AT1G26910.1	0	0.92	0.813	0	0.081	0.985
ATARCA	RPL9B	3702.AT1G18080.1	3702.AT1G33120.1	0	0.931	0.813	0	0.046	0.986
ATARCA	PGY2	3702.AT1G18080.1	3702.AT1G33140.1	0	0.939	0.813	0	0.046	0.988
ATARCA	RPL34	3702.AT1G18080.1	3702.AT1G69620.1	0	0.945	0.813	0	0.27	0.991
ATARCA	SAG24	3702.AT1G18080.1	3702.AT1G66580.1	0	0.905	0.813	0.72	0.088	0.994
ATARCA	RPL27AB	3702.AT1G18080.1	3702.AT1G23290.1	0	0.982	0.813	0	0.042	0.996
ATARCA	PGY1	3702.AT1G18080.1	3702.AT2G27530.1	0	0.959	0.813	0.72	0.158	0.997
ATARCA	LOS1	3702.AT1G18080.1	3702.AT1G56070.1	0	0.978	0.831	0	0.352	0.997
ATARCA	EMB2207	3702.AT1G18080.1	3702.AT1G43170.8	0	0.967	0.832	0.72	0.075	0.998
ATARCA	EMB2296	3702.AT1G18080.1	3702.AT2G18020.1	0	0.981	0.796	0.72	0	0.998
ATARCA	P40	3702.AT1G18080.1	3702.AT1G72370.1	0	0.986	0.832	0.72	0.42	0.999
ATARCA	BBC1	3702.AT1G18080.1	3702.AT3G49010.3	0	0.982	0.813	0.72	0.43	0.999
ATDAD1	STT3B	3702.AT1G32210.1	3702.AT1G34130.1	0	0.223	0.831	0.8	0.635	0.989
ATDAD1	HAP6	3702.AT1G32210.1	3702.AT4G21150.1	0	0.91	0.841	0.8	0.841	0.999
ATS9	RPT5B	3702.AT1G29150.1	3702.AT1G09100.1	0	0.906	0.857	0.9	0.83	0.999
ATS9	PBE1	3702.AT1G29150.1	3702.AT1G13060.2	0	0.589	0.857	0.9	0.583	0.997
ATS9	PRC3	3702.AT1G29150.1	3702.AT1G16470.2	0	0.909	0.858	0.9	0.689	0.999
ATS9	EMB2719	3702.AT1G29150.1	3702.AT1G20200.1	0	0.935	0.858	0.9	0.877	0.999
ATS9	PBC1	3702.AT1G29150.1	3702.AT1G21720.1	0	0.522	0.858	0.9	0.838	0.998
ATS9	MMP	3702.AT1G29150.1	3702.AT1G70170.1	0	0	0	0.9	0	0.9
ATS9	LOX2	3702.AT1G29150.1	3702.AT3G45140.1	0	0	0	0.9	0	0.9
ATS9	ROC3	3702.AT1G29150.1	3702.AT2G16600.1	0	0.044	0	0.9	0.049	0.901
ATS9	PHS2	3702.AT1G29150.1	3702.AT3G46970.1	0	0	0	0.9	0.058	0.901
ATS9	RACK1B_AT	3702.AT1G29150.1	3702.AT1G48630.1	0	0.903	0	0	0	0.903
ATS9	LOS1	3702.AT1G29150.1	3702.AT1G56070.1	0	0.201	0	0.9	0.073	0.919
ATS9	RCA	3702.AT1G29150.1	3702.AT2G39730.1	0	0.905	0.837	0	0.637	0.993
ATS9	UBP6	3702.AT1G29150.1	3702.AT1G51710.1	0	0.292	0.84	0.9	0.834	0.997
ATS9	PBC2	3702.AT1G29150.1	3702.AT1G77440.1	0	0.491	0.858	0.9	0.674	0.997
ATS9	RPN12a	3702.AT1G29150.1	3702.AT1G64520.1	0	0.919	0.858	0.9	0.906	0.999
ATS9	RPT2b	3702.AT1G29150.1	3702.AT2G20140.1	0	0.91	0.858	0.9	0.696	0.999
ATS9	PBG1	3702.AT1G29150.1	3702.AT1G56450.1	0	0.916	0.965	0.9	0.712	0.999
ATS9	PAE1	3702.AT1G29150.1	3702.AT1G53850.1	0	0.915	0.858	0.9	0.829	0.999
ATS9	PAF2	3702.AT1G29150.1	3702.AT1G47250.1	0	0.905	0.858	0.9	0.502	0.999
ATS9	RPT1A	3702.AT1G29150.1	3702.AT1G53750.1	0	0.918	0.84	0.9	0.649	0.999
ATS9	RPN1A	3702.AT1G29150.1	3702.AT2G20580.1	0	0.937	0.909	0.9	0.831	0.999
ATS9	PAG1	3702.AT1G29150.1	3702.AT2G27020.1	0	0.91	0.965	0.9	0.634	0.999
ATS9	RPT2a	3702.AT1G29150.1	3702.AT4G29040.1	0	0.92	0.927	0.9	0.731	0.999
ATS9	At2g05840	3702.AT1G29150.1	3702.AT2G05840.1	0	0.91	0.858	0.9	0.517	0.999
ATS9	RPN13	3702.AT1G29150.1	3702.AT2G26590.2	0	0.67	0.952	0.9	0.967	0.999
At2g05840	RPT5B	3702.AT2G05840.1	3702.AT1G09100.1	0	0.911	0.836	0.9	0.576	0.999
At2g05840	PBE1	3702.AT2G05840.1	3702.AT1G13060.2	0	0.921	0.837	0.9	0.628	0.999
At2g05840	PRC3	3702.AT2G05840.1	3702.AT1G16470.2	0.857	0.917	0.837	0.9	0.636	0.998
At2g05840	EMB2719	3702.AT2G05840.1	3702.AT1G20200.1	0	0.904	0.836	0.9	0.49	0.999
At2g05840	PBC1	3702.AT2G05840.1	3702.AT1G21720.1	0	0.916	0.837	0.9	0.581	0.999
At2g05840	PAF2	3702.AT2G05840.1	3702.AT1G47250.1	0.816	0.913	0.837	0.9	0.63	0.998
At2g05840	UBP6	3702.AT2G05840.1	3702.AT1G51710.1	0	0.774	0.813	0.9	0.073	0.995
At2g05840	RPT1A	3702.AT2G05840.1	3702.AT1G53750.1	0	0.917	0.832	0.9	0.474	0.999
At2g05840	PAE1	3702.AT2G05840.1	3702.AT1G53850.1	0.825	0.917	0.837	0.9	0.635	0.998
At2g05840	PBG1	3702.AT2G05840.1	3702.AT1G56450.1	0	0.917	0.858	0.9	0.677	0.999
At2g05840	RPN12a	3702.AT2G05840.1	3702.AT1G64520.1	0	0.931	0.837	0.9	0.552	0.999
At2g05840	PBC2	3702.AT2G05840.1	3702.AT1G77440.1	0	0.921	0.837	0.9	0.581	0.999
At2g05840	RCA	3702.AT2G05840.1	3702.AT2G39730.1	0	0.869	0.826	0	0.328	0.983
At2g05840	RPN13	3702.AT2G05840.1	3702.AT2G26590.2	0	0.196	0.815	0.9	0.048	0.983
At2g05840	RPN1A	3702.AT2G05840.1	3702.AT2G20580.1	0	0.78	0.832	0.9	0.269	0.996
At2g05840	RPT2b	3702.AT2G05840.1	3702.AT2G20140.1	0	0.911	0.837	0.9	0.581	0.999
At2g05840	PAG1	3702.AT2G05840.1	3702.AT2G27020.1	0.765	0.922	0.858	0.9	0.709	0.999
At2g05840	RPT2a	3702.AT2G05840.1	3702.AT4G29040.1	0	0.921	0.917	0.9	0.581	0.999
BBC1	emb2386	3702.AT3G49010.3	3702.AT1G02780.1	0	0.981	0.796	0.9	0.333	0.999
BBC1	RIG	3702.AT3G49010.3	3702.AT1G04270.1	0	0.901	0.735	0.9	0.489	0.998
BBC1	RPL21A	3702.AT3G49010.3	3702.AT1G09590.1	0	0.985	0.796	0.9	0.077	0.999
BBC1	TIF3H1	3702.AT3G49010.3	3702.AT1G10840.1	0	0.914	0	0.9	0	0.991
BBC1	ERF1-2	3702.AT3G49010.3	3702.AT1G12920.1	0	0.753	0.806	0.9	0.441	0.996
BBC1	SAC52	3702.AT3G49010.3	3702.AT1G14320.1	0	0.982	0.813	0.9	0.554	0.999
BBC1	RPL27AB	3702.AT3G49010.3	3702.AT1G23290.1	0	0.985	0.813	0.9	0.265	0.999
[truncated: 491 more rows]
